# Supplementary material for: The clinical significance of collagen family gene expression in esophageal squamous cell carcinoma
Source: PeerJ. 2019 Oct 4;7:e7705. doi: 10.7717/peerj.7705 (PMC6779144; doi:10.7717/peerj.7705)
Supplement: Supplemental Information 1 — A total of 44 collagen family genes are listed in descending order of logFC. Genes with P < 0.05 and FDR < 0.05 were considered as differentially expressed genes (DEGs). logFC, log2 (fold change); logCPM, log2 (counts per million); FDR, false discovery rate. [file peerj-07-7705-s001.xlsx]

## Sheet: Sheet1
	logFC	logCPM	PValue	FDR
COL11A1	6.88884	5.90737	2.54e-10	7.47e-09
COL10A1	6.49022	5.52595	7.15e-12	2.66e-10
COL1A1	3.09431	12.4166	1.53e-06	2.11e-05
COL7A1	3.07284	8.39536	3.89e-10	1.11e-08
COL24A1	2.9219	2.07191	2.02e-08	4.25e-07
COL22A1	2.73559	3.27623	0.000716121	0.00427737
COL5A3	2.37474	6.0244	2.92e-06	3.74e-05
COL27A1	2.24038	6.38599	9.77e-09	2.18e-07
COL12A1	2.2297	8.49007	4.16e-06	5.09e-05
COL3A1	2.16232	11.2312	0.000176947	0.00131854
COL5A2	2.15534	8.18237	5.52e-05	0.000484399
COL5A1	2.0905	8.98861	0.000283995	0.00196357
COL1A2	2.01292	11.2447	0.000463401	0.00295801
COL17A1	1.68784	9.57535	0.0124163	0.0441436
COL13A1	1.10251	2.05969	0.00347684	0.0157762
COL11A2	0.95207	0.489449	0.0314591	0.0918491
COL4A1	0.930616	8.68473	0.0102178	0.0377658
COL16A1	0.901715	6.36463	0.0267257	0.0807887
COL6A1	0.87412	9.2203	0.0543366	0.139414
COL18A1	0.828674	7.73434	0.014104	0.0487383
COL26A1	0.721218	-0.0104825	0.377555	0.563959
COL4A2	0.697004	9.05566	0.0718769	0.172209
COL6A3	0.587883	9.56137	0.270201	0.450683
COL8A1	0.587384	5.66672	0.259547	0.438122
COL9A3	0.576092	4.14289	0.524422	0.699467
COL8A2	0.535706	4.74865	0.247569	0.42413
COL6A2	0.457043	9.46722	0.325446	0.510903
COL4A5	0.352025	6.84561	0.336859	0.523426
COL23A1	0.147001	2.00557	0.885993	0.949719
COL9A2	0.0475891	3.49322	0.996148	1
COL21A1	-0.160968	2.01594	0.704803	0.836382
COL4A6	-0.272968	6.03159	0.530278	0.704609
COL6A6	-0.294929	0.719098	0.473775	0.655037
COL25A1	-0.316013	-0.655071	0.543578	0.715804
COL28A1	-0.541082	2.54151	0.170177	0.326521
COL15A1	-0.66126	6.19021	0.0467404	0.124221
COL9A1	-1.09614	-0.782168	0.0266826	0.080693
COL20A1	-1.2817	-2.60138	0.0210141	0.0668342
COL6A5	-1.52074	0.297697	0.00028364	0.00196143
COL19A1	-1.98662	0.0871367	0.00147442	0.00776878
COL4A4	-2.32464	3.05989	4.14e-06	5.06e-05
COL14A1	-2.56695	5.45174	1.09e-11	3.97e-10
COL4A3	-2.7874	1.59537	5.75e-10	1.59e-08
COL2A1	-4.76332	3.53608	8.96e-20	7.27e-18
