# Supplementary material for: The clinical significance of collagen family gene expression in esophageal squamous cell carcinoma
Source: PeerJ. 2019 Oct 4;7:e7705. doi: 10.7717/peerj.7705 (PMC6779144; doi:10.7717/peerj.7705)
Supplement: Supplemental Information 2 — A total of 44 collagen family genes are listed in descending order of logFC. Genes with P < 0.05 and FDR < 0.05 were considered as differentially expressed genes (DEGs). logFC, log2 (fold change); AveExpr, Average expression; t, t-statistic; adj.P.Val, adjusted P-value; B, B-statistic. [file peerj-07-7705-s002.xlsx]

## Sheet: Sheet1
	logFC	AveExpr	t	P.Value	adj.P.Val	B
COL10A1	5.30215	11.0988	45.0002	6.37e-150	5.87e-146	332.227
COL1A1	3.77093	13.5668	49.7045	2.54e-163	7.02e-159	362.889
COL5A2	3.05241	12.3358	32.2381	3.42e-108	1.78e-105	236.524
COL11A1	2.98626	5.22249	17.6601	1.01e-50	1.91e-49	104.493
COL3A1	2.91387	12.5055	28.3625	8.29e-94	1.54e-91	203.488
COL22A1	2.38481	6.98256	15.6491	1.76e-42	2.37e-41	85.5722
COL12A1	2.16673	12.4507	20.4406	3.35e-62	1.09e-60	130.865
COL24A1	2.0901	8.10876	18.268	3.13e-53	6.65e-52	110.256
COL1A2	2.05705	13.8632	28.8742	9.41e-96	1.95e-93	207.955
COL5A1	2.0372	11.1781	28.4273	4.69e-94	8.94e-92	204.055
COL8A1	1.97596	12.8067	18.1153	1.34e-52	2.75e-51	108.807
COL2A1	1.8407	5.02371	9.51964	2.6e-19	1.21e-18	32.5127
COL6A3	1.76692	10.6556	15.0042	7.15e-40	8.5e-39	79.5854
COL7A1	1.74047	11.5021	18.1104	1.4e-52	2.88e-51	108.76
COL4A2	1.51239	14.0401	18.6053	1.27e-54	2.87e-53	113.456
COL6A1	1.50886	14.1597	17.7958	2.78e-51	5.38e-50	105.779
COL5A3	1.37971	8.51851	10.6775	2.63e-23	1.48e-22	41.6324
COL4A5	1.30727	11.8424	12.0829	1.89e-28	1.34e-27	53.4021
COL4A1	1.28961	13.9921	18.0566	2.34e-52	4.74e-51	108.251
COL27A1	1.25635	10.641	18.8399	1.36e-55	3.2e-54	115.683
COL4A6	1.21722	7.54293	12.2476	4.52e-29	3.3e-28	54.8232
COL13A1	0.912189	8.38962	9.03204	1.04e-17	4.45e-17	28.8576
COL9A2	0.818354	8.20161	11.5044	2.68e-26	1.73e-25	48.4746
COL16A1	0.815985	10.4103	12.652	1.31e-30	1.02e-29	58.3471
COL8A2	0.759888	10.4823	9.83485	2.25e-20	1.1e-19	34.9366
COL6A2	0.747526	13.4864	10.9535	2.72e-24	1.6e-23	43.8881
COL9A3	0.71155	9.72987	5.63806	3.48e-08	8.47e-08	7.2919
COL17A1	0.560662	11.7723	5.2543	2.55e-07	5.82e-07	5.35821
COL18A1	0.359825	11.0562	8.2972	2.16e-15	8.13e-15	23.5829
COL15A1	0.201494	11.6619	1.95329	0.0515591	0.0682357	-6.06203
COL23A1	0.194256	9.08295	2.49618	0.0130002	0.0187925	-4.86898
COL11A2	0.17814	10.3351	2.83028	0.00491153	0.00749565	-3.99509
COL26A1	0.0802873	7.55712	1.24949	0.212299	0.252121	-7.18251
COL20A1	-0.118566	8.34285	-2.40215	0.0168047	0.0239239	-5.09586
COL28A1	-0.191966	8.98224	-2.03951	0.0421282	0.0565428	-5.89151
COL21A1	-0.353759	9.10695	-3.55351	0.000430724	0.000738448	-1.74739
COL6A6	-0.371126	6.21195	-3.20155	0.00148849	0.00240419	-2.90134
COL4A3	-0.616777	4.74788	-6.08801	2.93e-09	7.71e-09	9.70338
COL19A1	-0.76107	5.09817	-8.6457	1.78e-16	7.14e-16	26.0479
COL25A1	-0.827184	6.04283	-8.87846	3.25e-17	1.35e-16	27.7312
COL9A1	-0.832187	7.30584	-9.79603	3.05e-20	1.48e-19	34.6356
COL4A4	-1.0484	7.98763	-8.09241	9.08e-15	3.3e-14	22.1665
COL14A1	-1.8267	9.96158	-13.7355	8.11e-35	7.67e-34	67.9914
COL6A5	-2.26851	8.50157	-12.9424	1e-31	8.24e-31	60.9038
