# Supplementary material for: The clinical significance of collagen family gene expression in esophageal squamous cell carcinoma
Source: PeerJ. 2019 Oct 4;7:e7705. doi: 10.7717/peerj.7705 (PMC6779144; doi:10.7717/peerj.7705)
Supplement: Supplemental Information 3 — Oncogenic Signatures Gene sets are signatures of cellular pathways usually dis-regulated in cancer. The top 20 gene sets are listed in descending order of NES, which reflects the degree to which a gene set was overrepresented in the groups. Gene sets with P < 0.05 and FDR < 0.25 were considered to be significant. ES, enrichment score; NES, normalized enrichment score; NOM p-val, nominal P-value; FDR, false discovery rate. [file peerj-07-7705-s003.xlsx]

## Sheet: Sheet1
NAME	SIZE	ES	NES	NOM p-val	FDR q-val
GCNP_SHH_UP_LATE.V1_DN	177	0.488434	1.85338	0	0.323033
AKT_UP.V1_UP	163	0.497117	1.85082	0.00205761	0.165149
RB_DN.V1_DN	120	0.533039	1.81964	0.00639659	0.151695
AKT_UP_MTOR_DN.V1_UP	174	0.475759	1.76792	0.00642398	0.197732
RB_P130_DN.V1_DN	130	0.531145	1.74189	0.0167015	0.198278
SIRNA_EIF4GI_UP	91	0.549849	1.7188	0.0235546	0.197363
BCAT_BILD_ET_AL_UP	43	0.549911	1.66751	0.0232558	0.260512
SINGH_KRAS_DEPENDENCY_SIGNATURE_	20	0.718618	1.66067	0.046	0.238916
E2F1_UP.V1_DN	181	0.441155	1.65753	0.0167364	0.217984
EIF4E_UP	91	0.522409	1.63897	0.0589474	0.221783
RB_P107_DN.V1_DN	124	0.508476	1.62985	0.0465587	0.214809
CYCLIN_D1_UP.V1_UP	183	0.411459	1.62887	0.0108932	0.198364
CYCLIN_D1_KE_.V1_UP	187	0.435791	1.62616	0.0281996	0.186173
CAMP_UP.V1_UP	191	0.491281	1.61077	0.0562771	0.193402
PDGF_UP.V1_UP	143	0.458805	1.58895	0.0410367	0.212487
EGFR_UP.V1_UP	185	0.423925	1.55039	0.0703625	0.258408
MTOR_UP.N4.V1_UP	189	0.421503	1.54525	0.05	0.250153
ESC_J1_UP_EARLY.V1_DN	171	0.389501	1.53804	0.0212314	0.247944
KRAS.DF.V1_UP	184	0.409928	1.52425	0.0580645	0.254176
ESC_V6.5_UP_LATE.V1_DN	176	0.367289	1.51874	0.0277186	0.249519
