# Supplementary material for: The clinical significance of collagen family gene expression in esophageal squamous cell carcinoma
Source: PeerJ. 2019 Oct 4;7:e7705. doi: 10.7717/peerj.7705 (PMC6779144; doi:10.7717/peerj.7705)
Supplement: Supplemental Information 4 — Oncogenic Signatures Gene sets are signatures of cellular pathways usually dis-regulated in cancer. The top 20 gene sets are listed in descending order of NES, which reflects the degree to which a gene set was overrepresented in the groups. Gene sets with P < 0.05 and FDR < 0.25 were considered to be significant. ES, enrichment score; NES, normalized enrichment score; NOM p-val, nominal P-value; FDR, false discovery rate. [file peerj-07-7705-s004.xlsx]

## Sheet: Sheet1
NAME	SIZE	ES	NES	NOM p-val	FDR q-val
CORDENONSI_YAP_CONSERVED_SIGNATURE	55	0.57104	1.85636	0	0.107223
RB_P107_DN.V1_UP	132	0.542786	1.82692	0	0.0728515
PRC2_EED_UP.V1_DN	179	0.448117	1.81843	0	0.0553742
CSR_LATE_UP.V1_UP	157	0.471885	1.67784	0.0260521	0.201186
PDGF_ERK_DN.V1_DN	139	0.394013	1.65562	0.0144928	0.205047
LEF1_UP.V1_UP	185	0.523056	1.65295	0.00585938	0.177589
SNF5_DN.V1_UP	159	0.485924	1.61095	0.031068	0.224131
P53_DN.V2_DN	142	0.447461	1.60049	0.00191939	0.217833
MTOR_UP.V1_DN	173	0.418273	1.57046	0.0352251	0.251926
PRC2_EZH2_UP.V1_DN	173	0.426826	1.56269	0.0120968	0.240968
CRX_DN.V1_DN	126	0.415191	1.56104	0.0159681	0.221516
PDGF_UP.V1_UP	135	0.363459	1.55674	0.026694	0.211454
E2F1_UP.V1_UP	176	0.392932	1.55178	0.0591966	0.205155
AKT_UP.V1_DN	172	0.431307	1.52915	0.0581395	0.231148
TGFB_UP.V1_UP	179	0.42548	1.52868	0.0368852	0.216593
VEGF_A_UP.V1_DN	186	0.425152	1.52689	0.0794979	0.206102
GLI1_UP.V1_UP	24	0.508632	1.5187	0.0800821	0.206689
BCAT_GDS748_DN	44	0.41838	1.51649	0.0574949	0.199273
ATF2_S_UP.V1_DN	176	0.497944	1.51467	0.0442656	0.191158
CAMP_UP.V1_UP	185	0.360011	1.50949	0.0993915	0.188392
