# Supplementary material for: The clinical significance of collagen family gene expression in esophageal squamous cell carcinoma
Source: PeerJ. 2019 Oct 4;7:e7705. doi: 10.7717/peerj.7705 (PMC6779144; doi:10.7717/peerj.7705)
Supplement: Supplemental Information 5 — Hallmark Gene Sets summarize and represent specific well-defined biological states or processes and display coherent expression. The top 20 gene sets are listed in descending order of NES, which reflects the degree to which a gene set was overrepresented in the groups. Gene sets with P < 0.05 and FDR < 0.25 were considered to be significant. ES, enrichment score; NES, normalized enrichment score; NOM p-val, nominal P-value; FDR, false discovery rate. [file peerj-07-7705-s005.xlsx]

## Sheet: Sheet1
NAME	SIZE	ES	NES	NOM p-val	FDR q-val
HALLMARK_P53_PATHWAY	197	0.629524	2.14001	0	0.00621683
HALLMARK_CHOLESTEROL_HOMEOSTASIS	73	0.609929	2.01286	0	0.0180433
HALLMARK_OXIDATIVE_PHOSPHORYLATION	198	0.713615	1.93669	0.00584795	0.0377283
HALLMARK_HYPOXIA	193	0.53709	1.86089	0.00773694	0.0560828
HALLMARK_UV_RESPONSE_UP	154	0.526719	1.83577	0.0019802	0.0582881
HALLMARK_TNFA_SIGNALING_VIA_NFKB	198	0.531003	1.74359	0.0380228	0.106111
HALLMARK_ADIPOGENESIS	190	0.526799	1.74136	0.0214844	0.0915939
HALLMARK_PI3K_AKT_MTOR_SIGNALING	104	0.522561	1.72857	0.0177866	0.0886237
HALLMARK_APOPTOSIS	159	0.476041	1.70442	0.0155642	0.0951667
HALLMARK_UNFOLDED_PROTEIN_RESPONSE	109	0.565176	1.67695	0.049904	0.102108
HALLMARK_XENOBIOTIC_METABOLISM	198	0.423481	1.64259	0.020202	0.111334
HALLMARK_MTORC1_SIGNALING	197	0.520363	1.62493	0.0511364	0.113178
HALLMARK_GLYCOLYSIS	197	0.473573	1.62105	0.027833	0.107699
HALLMARK_FATTY_ACID_METABOLISM	157	0.462554	1.58952	0.0618763	0.120268
HALLMARK_DNA_REPAIR	141	0.530199	1.58337	0.0951456	0.116194
HALLMARK_REACTIVE_OXIGEN_SPECIES_PATHWAY	46	0.573316	1.58066	0.0896414	0.110461
HALLMARK_PEROXISOME	103	0.43646	1.5617	0.048	0.115692
HALLMARK_COMPLEMENT	195	0.434262	1.56005	0.0524194	0.110273
HALLMARK_MYC_TARGETS_V1	197	0.58786	1.54668	0.124272	0.110866
HALLMARK_TGF_BETA_SIGNALING	54	0.499651	1.4986	0.0990099	0.133892
