# Supplementary material for: The clinical significance of collagen family gene expression in esophageal squamous cell carcinoma
Source: PeerJ. 2019 Oct 4;7:e7705. doi: 10.7717/peerj.7705 (PMC6779144; doi:10.7717/peerj.7705)
Supplement: Supplemental Information 6 — Hallmark Gene Sets summarize and represent specific well-defined biological states or processes and display coherent expression. The top 20 gene sets are listed in descending order of NES, which reflects the degree to which a gene set was overrepresented in the groups. Gene sets with P < 0.05 and FDR < 0.25 were considered to be significant. ES, enrichment score; NES, normalized enrichment score; NOM p-val, nominal P-value; FDR, false discovery rate. [file peerj-07-7705-s006.xlsx]

## Sheet: Sheet1
NAME	SIZE	ES	NES	NOM p-val	FDR q-val
HALLMARK_MITOTIC_SPINDLE	197	0.466527	2.04676	0	0.00632573
HALLMARK_G2M_CHECKPOINT	191	0.514491	1.85433	0.0101215	0.0532726
HALLMARK_TGF_BETA_SIGNALING	53	0.485084	1.80204	0.0260521	0.0622563
HALLMARK_UV_RESPONSE_DN	140	0.506123	1.76587	0.0244399	0.0720471
HALLMARK_EPITHELIAL_MESENCHYMAL_TRANSITION	194	0.599636	1.69451	0.0286885	0.118215
HALLMARK_E2F_TARGETS	192	0.544474	1.66018	0.036	0.133346
HALLMARK_DNA_REPAIR	140	0.45674	1.64398	0.0372549	0.130322
HALLMARK_UV_RESPONSE_UP	148	0.418536	1.6044	0.016	0.153901
HALLMARK_NOTCH_SIGNALING	31	0.500617	1.57511	0.0426829	0.168857
HALLMARK_MYC_TARGETS_V1	190	0.468836	1.56332	0.0632653	0.162842
HALLMARK_WNT_BETA_CATENIN_SIGNALING	41	0.484407	1.54064	0.0606061	0.174071
HALLMARK_ANGIOGENESIS	36	0.572998	1.53555	0.046748	0.164386
HALLMARK_KRAS_SIGNALING_UP	193	0.478427	1.50772	0.057377	0.180166
HALLMARK_UNFOLDED_PROTEIN_RESPONSE	105	0.391639	1.50348	0.146881	0.172291
HALLMARK_HEDGEHOG_SIGNALING	35	0.482751	1.47686	0.088	0.188724
HALLMARK_MYOGENESIS	191	0.401628	1.44222	0.125786	0.20888
HALLMARK_PROTEIN_SECRETION	95	0.317878	1.37449	0.162551	0.268973
HALLMARK_APICAL_JUNCTION	190	0.318587	1.32806	0.152	0.309415
HALLMARK_HYPOXIA	193	0.333019	1.31509	0.167382	0.310161
HALLMARK_OXIDATIVE_PHOSPHORYLATION	189	0.383187	1.28111	0.273101	0.335189
