# Supplementary material for: The clinical significance of collagen family gene expression in esophageal squamous cell carcinoma
Source: PeerJ. 2019 Oct 4;7:e7705. doi: 10.7717/peerj.7705 (PMC6779144; doi:10.7717/peerj.7705)
Supplement: Supplemental Information 7 — KEGG Gene Sets are derived from the KEGG pathway database. The top 20 gene sets are listed in descending order of NES, which reflects the degree to which a gene set was overrepresented in the groups. Gene sets with P < 0.05 and FDR < 0.25 were considered to be significant. ES, enrichment score; NES, normalized enrichment score; NOM p-val, nominal P-value; FDR, false discovery rate. [file peerj-07-7705-s007.xlsx]

## Sheet: Sheet1
NAME	SIZE	ES	NES	NOM p-val	FDR q-val
KEGG_ALZHEIMERS_DISEASE	157	0.650783	2.09504	0	0.0309413
KEGG_OXIDATIVE_PHOSPHORYLATION	118	0.746736	2.0717	0.00416667	0.0258514
KEGG_PARKINSONS_DISEASE	114	0.707833	2.04243	0.004158	0.0268851
KEGG_PATHOGENIC_ESCHERICHIA_COLI_INFECTION	56	0.590431	1.92169	0.00204082	0.102349
KEGG_EPITHELIAL_CELL_SIGNALING_IN_HELICOBACTER_PYLORI_INFECTION	67	0.574326	1.90899	0.00204499	0.0930768
KEGG_SYSTEMIC_LUPUS_ERYTHEMATOSUS	130	0.598535	1.90715	0.00194553	0.0799907
KEGG_HUNTINGTONS_DISEASE	174	0.571919	1.89172	0.0165289	0.0800923
KEGG_NOD_LIKE_RECEPTOR_SIGNALING_PATHWAY	60	0.591461	1.88675	0.00601202	0.0734397
KEGG_VIBRIO_CHOLERAE_INFECTION	53	0.547509	1.80421	0.00423729	0.145373
KEGG_CARDIAC_MUSCLE_CONTRACTION	74	0.524236	1.78607	0.0129032	0.151454
KEGG_PROTEASOME	45	0.691465	1.74883	0.0245399	0.186653
KEGG_GLYCOLYSIS_GLUCONEOGENESIS	60	0.495393	1.7421	0.0107759	0.179401
KEGG_RENAL_CELL_CARCINOMA	66	0.544436	1.73287	0.0188679	0.177447
KEGG_SNARE_INTERACTIONS_IN_VESICULAR_TRANSPORT	38	0.582835	1.71957	0.0337553	0.180137
KEGG_LYSOSOME	119	0.535531	1.71804	0.0129032	0.17055
KEGG_CITRATE_CYCLE_TCA_CYCLE	30	0.640281	1.68673	0.0481172	0.203121
KEGG_BLADDER_CANCER	40	0.545941	1.68486	0.0205339	0.194177
KEGG_ARGININE_AND_PROLINE_METABOLISM	51	0.48487	1.66789	0.0252101	0.205672
KEGG_RIBOSOME	88	0.787608	1.66331	0.0406504	0.20136
KEGG_AMINO_SUGAR_AND_NUCLEOTIDE_SUGAR_METABOLISM	44	0.561133	1.63855	0.0447761	0.227533
