# Supplementary material for: The clinical significance of collagen family gene expression in esophageal squamous cell carcinoma
Source: PeerJ. 2019 Oct 4;7:e7705. doi: 10.7717/peerj.7705 (PMC6779144; doi:10.7717/peerj.7705)
Supplement: Supplemental Information 8 — KEGG Gene Sets are derived from the KEGG pathway database. The top 20 gene sets are listed in descending order of NES, which reflects the degree to which a gene set was overrepresented in the groups. Gene sets with P < 0.05 and FDR < 0.25 were considered to be significant. ES, enrichment score; NES, normalized enrichment score; NOM p-val, nominal P-value; FDR, false discovery rate. [file peerj-07-7705-s008.xlsx]

## Sheet: Sheet1
NAME	SIZE	ES	NES	NOM p-val	FDR q-val
KEGG_SMALL_CELL_LUNG_CANCER	82	0.462531	1.88907	0	0.133778
KEGG_CELL_CYCLE	122	0.492268	1.88744	0.0115163	0.0686892
KEGG_ADHERENS_JUNCTION	68	0.450975	1.87555	0.00992064	0.0562332
KEGG_SPLICEOSOME	119	0.4706	1.79757	0.0192678	0.120618
KEGG_GLYCOSAMINOGLYCAN_BIOSYNTHESIS_CHONDROITIN_SULFATE	22	0.584955	1.67673	0.0327198	0.325671
KEGG_SNARE_INTERACTIONS_IN_VESICULAR_TRANSPORT	38	0.467814	1.67093	0.0320755	0.285408
KEGG_FOCAL_ADHESION	195	0.434024	1.66505	0.0367347	0.253935
KEGG_DNA_REPLICATION	36	0.620742	1.61812	0.0544747	0.323772
KEGG_OOCYTE_MEIOSIS	105	0.360132	1.61406	0.0315582	0.299348
KEGG_GLYOXYLATE_AND_DICARBOXYLATE_METABOLISM	15	0.552242	1.57003	0.0429105	0.36908
KEGG_NUCLEOTIDE_EXCISION_REPAIR	43	0.52634	1.55917	0.0698113	0.365304
KEGG_ECM_RECEPTOR_INTERACTION	84	0.49877	1.55822	0.035124	0.337011
KEGG_RIBOSOME	87	0.485321	1.55453	0.0572597	0.319268
KEGG_VASCULAR_SMOOTH_MUSCLE_CONTRACTION	112	0.380902	1.52936	0.0547667	0.353221
KEGG_HUNTINGTONS_DISEASE	169	0.347611	1.51303	0.0871287	0.364476
KEGG_RNA_DEGRADATION	56	0.442517	1.51213	0.129771	0.344124
KEGG_TGF_BETA_SIGNALING_PATHWAY	83	0.4314	1.5051	0.0570265	0.338819
KEGG_NOTCH_SIGNALING_PATHWAY	46	0.413886	1.50098	0.0856574	0.328387
KEGG_PURINE_METABOLISM	147	0.371792	1.48488	0.0536779	0.346203
KEGG_BASAL_TRANSCRIPTION_FACTORS	35	0.424814	1.4636	0.0683919	0.374811
