# Supplementary material for: The clinical significance of collagen family gene expression in esophageal squamous cell carcinoma
Source: PeerJ. 2019 Oct 4;7:e7705. doi: 10.7717/peerj.7705 (PMC6779144; doi:10.7717/peerj.7705)
Supplement: Supplemental Information 13 [file peerj-07-7705-s013.txt]

id	TCGA-V5-A7RE-11A-11R-A354-31	TCGA-L5-A4OQ-11A-12R-A260-31	TCGA-IC-A6RF-11A-21R-A336-31	TCGA-L5-A4OJ-11A-12R-A260-31	TCGA-L5-A43C-11A-11R-A24K-31	TCGA-L5-A4OR-11A-11R-A260-31	TCGA-L5-A4OG-11A-12R-A260-31	TCGA-L5-A4OF-11A-12R-A260-31	TCGA-V5-AASX-11A-11R-A38D-31	TCGA-IC-A6RE-11A-12R-A336-31	TCGA-L5-A4OO-11A-12R-A260-31	TCGA-LN-A4A1-01A-21R-A260-31	TCGA-IG-A3I8-01A-11R-A24K-31	TCGA-LN-A49M-01A-21R-A260-31	TCGA-VR-A8Q7-01A-11R-A37I-31	TCGA-VR-A8EU-01A-11R-A36D-31	TCGA-L5-A43J-01A-12R-A24K-31	TCGA-LN-A7HY-01A-12R-A354-31	TCGA-IG-A3YB-01A-11R-A36D-31	TCGA-LN-A7HW-01A-22R-A354-31	TCGA-S8-A6BW-01A-11R-A31P-31	TCGA-LN-A49U-01A-31R-A260-31	TCGA-IG-A4P3-01A-11R-A260-31	TCGA-Z6-AAPN-01A-11R-A406-31	TCGA-IG-A3YC-01A-11R-A24K-31	TCGA-Z6-A8JE-01A-11R-A37I-31	TCGA-JY-A6FA-01A-11R-A336-31	TCGA-IC-A6RF-01A-13R-A336-31	TCGA-V5-A7RC-01B-11R-A406-31	TCGA-IG-A97H-01A-11R-A38D-31	TCGA-LN-A7HX-01A-11R-A336-31	TCGA-LN-A7HV-01A-21R-A354-31	TCGA-JY-A6FE-01A-11R-A336-31	TCGA-L5-A8NK-01A-21R-A37I-31	TCGA-LN-A8HZ-01A-11R-A36D-31	TCGA-VR-A8EY-01A-11R-A36D-31	TCGA-LN-A4A3-01A-11R-A260-31	TCGA-LN-A9FP-01A-31R-A38D-31	TCGA-LN-A4A8-01A-32R-A260-31	TCGA-IG-A5S3-01A-11R-A28J-31	TCGA-LN-A8I1-01A-11R-A36D-31	TCGA-IG-A8O2-01A-11R-A36D-31	TCGA-Z6-A8JD-01A-11R-A36D-31	TCGA-LN-A4A5-01A-21R-A260-31	TCGA-LN-A5U5-01A-21R-A28J-31	TCGA-IG-A3QL-01A-11R-A24K-31	TCGA-LN-A8I0-01A-11R-A36D-31	TCGA-KH-A6WC-01A-11R-A336-31	TCGA-VR-A8ER-01A-11R-A36D-31
AC046168.1|ENSG00000259362|lincRNA	78	2	1	5	3	0	1	0	5	0	0	1	17	1	40	1	1	0	3	3	1	3	4	16	1	17	0	2	3	0	0	0	20	2	2	0	1	6	61	95	11	0	1	9	3	0	2	1	0
AC012555.2|ENSG00000257754|antisense	2	8	0	0	1	0	3	1	1	1	0	0	3	0	0	3	2	0	3	1	2	3	6	1	0	5	1	3	2	0	4	0	0	3	1	0	3	1	0	0	2	1	1	1	0	0	0	1	2
SETP5|ENSG00000233998|processed_pseudogene	36	3	5	2	3	1	9	5	13	4	9	3	20	10	20	7	9	4	6	5	13	9	26	15	2	11	3	8	34	8	1	3	4	23	6	7	12	8	9	5	1	6	7	14	6	5	6	5	2
POM121L13P|ENSG00000236339|processed_pseudogene	20	0	0	0	0	0	0	0	0	0	0	0	0	0	7	0	0	0	0	0	0	0	9	0	0	5	0	0	2	0	0	0	0	0	0	0	0	0	0	0	1	0	1	0	0	0	0	0	0
EI24P4|ENSG00000236343|processed_pseudogene	17	1	2	1	0	0	0	0	0	2	0	0	0	0	15	0	1	5	0	0	0	1	6	0	0	0	0	1	0	3	0	0	1	1	0	2	0	0	0	0	0	1	0	0	0	1	0	1	0
ATXN7L3B|ENSG00000253719|protein_coding	10250	8963	5012	8446	5545	6695	8659	12116	7625	3831	5797	4933	9421	9739	10511	4508	4597	8055	6355	6674	6181	7780	6971	9734	6247	6924	9537	9117	54125	3814	11624	8340	4299	8177	9140	5946	5301	5294	19894	9252	9147	18168	9668	7571	11683	7699	6020	6371	8557
AC011586.1|ENSG00000253184|lincRNA	29	0	0	0	0	0	0	1	0	0	0	0	0	1	10	1	0	2	0	1	0	0	21	0	0	11	0	0	0	0	0	2	0	1	0	0	1	0	1	0	0	0	0	1	0	0	1	1	0
MTERF1|ENSG00000127989|protein_coding	560	572	422	510	327	419	579	556	508	227	330	1518	1288	830	1092	920	654	606	653	839	1359	1209	862	1096	2330	1357	2559	695	1152	980	828	502	499	1015	912	714	1927	497	1668	1347	731	837	915	759	829	3314	452	461	663
AL133343.1|ENSG00000204393|lincRNA	21	0	0	0	0	0	0	0	0	0	0	0	0	0	4	0	0	0	0	0	0	0	0	0	1	0	0	0	2	0	0	0	0	0	0	0	0	0	3	1	0	1	2	0	0	0	0	0	0
AL365436.1|ENSG00000223861|processed_pseudogene	77	17	44	17	4	13	28	25	40	45	19	69	44	93	33	18	19	42	14	41	85	92	68	25	30	48	65	58	76	75	18	24	33	44	60	35	23	30	35	26	27	28	155	36	44	52	73	47	56
AC012462.3|ENSG00000230695|antisense	0	1	0	0	0	0	0	0	0	0	0	0	2	0	1	0	4	1	0	1	1	0	0	0	0	0	0	0	0	0	0	0	5	0	0	0	0	0	3	0	2	0	1	0	1	0	0	0	0
PPP4R3CP|ENSG00000224960|protein_coding	13	0	0	0	0	0	0	0	0	0	0	0	0	1	6	0	0	3	0	2	0	0	4	0	0	1	0	0	0	0	0	413	1	2	0	0	3	0	27	0	7	14	216	1	1	0	1	1	0
RPS29P6|ENSG00000230451|processed_pseudogene	1	0	0	0	0	0	0	0	0	0	0	0	0	0	2	1	0	0	5	0	0	0	0	0	1	0	0	0	1	0	0	0	0	1	0	2	1	0	1	0	0	0	1	0	0	1	2	0	0
ATP5LP3|ENSG00000249256|processed_pseudogene	22	5	5	2	1	1	0	1	1	5	1	4	1	2	4	3	6	9	0	1	1	3	6	5	5	11	3	2	1	4	1	4	7	5	6	1	0	3	3	3	9	7	3	0	8	7	8	1	2
AC004147.3|ENSG00000264791|antisense	1	0	0	0	0	0	0	0	1	0	0	0	0	0	3	1	0	0	0	7	0	1	1	0	0	0	0	0	0	0	0	0	1	0	0	0	0	0	2	0	0	0	0	1	0	0	0	0	0
RN7SKP178|ENSG00000201875|misc_RNA	1	0	0	0	0	0	0	0	0	0	0	0	0	0	1	0	0	0	0	0	0	0	0	0	0	0	0	0	0	0	0	0	0	0	0	0	0	0	0	0	0	0	0	0	0	0	0	0	0
AC091114.1|ENSG00000253111|lincRNA	11	0	0	1	2	0	1	2	0	0	0	1	2	2	10	2	1	2	3	0	4	0	5	0	1	0	1	0	0	6	1	0	2	1	0	4	2	0	1	0	2	0	1	69	2	0	0	0	0
AC103876.1|ENSG00000259986|antisense	25	19	6	7	1	2	3	3	1	0	16	2	50	8	69	2	19	7	2	2	12	15	26	6	13	13	1	11	23	13	8	8	10	10	15	2	13	4	18	25	14	10	12	27	5	3	17	2	7
F8|ENSG00000185010|protein_coding	140	7954	145	932	353	653	994	491	482	172	1857	543	849	535	208	747	536	448	1084	595	1059	294	909	668	615	322	377	447	401	444	357	639	641	768	422	189	297	3174	1336	914	391	665	740	2455	466	816	473	387	349
MIR148B|ENSG00000199122|miRNA	26	2	0	3	3	3	7	7	3	0	1	0	10	4	0	1	2	0	1	0	3	1	4	4	4	4	0	0	7	0	3	5	0	2	4	1	2	6	5	6	3	2	2	2	1	0	2	0	1
USP32|ENSG00000170832|protein_coding	1835	5460	2006	1221	730	880	1728	1445	4703	3024	1778	5021	4451	6996	2075	5033	2823	2328	2919	5765	5400	7720	3824	2643	2325	3553	5837	6918	4153	2238	3361	2443	2088	4740	4705	3529	4747	4252	4431	2121	2228	1748	5633	5340	2253	4366	2152	4096	5934
STX1A|ENSG00000106089|protein_coding	506	404	530	167	73	82	296	158	233	76	193	1129	1381	670	2824	804	1335	492	459	375	547	1289	569	700	512	4314	620	1722	676	321	663	377	765	437	565	692	1181	466	829	401	2018	1146	1127	493	518	814	675	62	227
IFT22|ENSG00000128581|protein_coding	605	1497	396	672	306	470	512	474	332	316	688	2469	1891	838	730	1817	987	2910	1999	1302	1090	2078	810	1605	2827	1113	2166	761	1376	1995	1412	1479	3683	985	1852	1118	2372	1152	3013	2068	3017	1372	1614	1333	1258	3883	1308	555	1317
RIDA|ENSG00000132541|protein_coding	658	710	238	822	480	822	672	791	1202	396	527	2153	1231	1123	905	741	1645	744	523	592	842	1628	859	2287	1439	680	975	505	538	1448	836	1400	806	938	1160	1483	1178	384	915	871	977	1338	1199	741	1741	2968	992	599	835
RPS29P26|ENSG00000239320|processed_pseudogene	1	0	0	0	0	0	0	0	0	0	0	0	0	0	4	0	0	0	0	0	0	0	1	0	0	2	0	0	0	0	0	0	0	0	0	0	0	0	0	0	0	0	0	0	0	1	0	0	0
PRELID2P1|ENSG00000257336|processed_pseudogene	0	3	5	0	0	0	0	0	0	0	0	1	0	1	14	0	4	4	0	0	1	0	4	11	5	2	2	1	2	3	3	2	0	2	0	0	2	0	0	0	0	0	0	0	3	0	3	4	3
AL592103.1|ENSG00000232192|antisense	138	2	4	5	2	1	14	11	166	1	6	34	84	34	8	2	31	8	50	41	15	32	17	1	19	39	1	12	35	20	21	20	15	5	20	5	9	28	17	3	9	24	20	18	2	14	15	2	10
AL158152.2|ENSG00000269946|lincRNA	17	35	8	18	8	5	20	10	51	19	13	29	24	22	11	16	24	15	80	9	19	30	15	15	35	11	15	29	11	36	3	65	30	34	14	17	15	29	9	21	9	18	8	26	23	20	36	19	23
CST7|ENSG00000077984|protein_coding	261	168	76	96	117	82	269	56	69	229	78	62	180	49	2150	107	235	256	288	115	434	355	847	792	1185	124	90	332	133	389	143	128	381	209	148	143	86	382	407	309	676	470	371	281	185	101	156	92	201
IFNA8|ENSG00000120242|protein_coding	0	0	1	0	0	0	0	0	0	0	0	1	1	2	2	0	0	0	2	0	0	0	2	0	2	4	0	0	0	0	0	1	2	0	1	0	3	0	0	9	1	0	0	0	0	0	0	1	0
LINC01487|ENSG00000241336|lincRNA	22	0	0	0	0	0	1	0	0	0	0	0	0	0	27	0	1	0	0	0	0	0	25	4	0	0	1	0	20	0	1	2	0	2	0	0	0	0	0	0	2	1	0	0	0	0	0	0	1
CYTH4|ENSG00000100055|protein_coding	636	1113	72	147	170	181	712	65	123	344	184	847	250	573	423	379	512	558	591	276	999	276	794	1829	1716	277	161	879	329	1011	604	343	2594	333	203	250	593	683	788	256	606	523	669	723	418	103	313	196	407
SDCCAG8|ENSG00000054282|protein_coding	1056	1717	604	1235	720	830	1028	761	1764	620	740	3016	2528	2258	1976	1327	2120	1823	1711	1368	2845	2351	2701	2334	1973	1795	1489	1357	1492	1315	2730	2498	1698	1497	1598	2064	1772	1458	3680	1970	2803	3609	2019	2228	1986	2767	3100	925	1338
AC239868.2|ENSG00000261716|sense_overlapping	245	1330	152	529	242	231	355	365	787	159	304	2377	887	720	1192	265	299	863	1699	558	1256	1381	1057	2910	622	915	1772	354	1669	1995	329	459	840	590	513	246	2026	441	991	2989	739	1243	779	1269	1046	513	1074	390	309
AC091153.1|ENSG00000213939|processed_pseudogene	110	63	124	59	35	50	44	51	53	83	28	49	83	62	151	102	61	120	31	63	62	53	104	119	144	75	85	64	21	37	92	103	166	72	117	65	60	102	52	131	136	65	70	39	180	108	330	26	98
RMDN2-AS1|ENSG00000235848|antisense	49	6	2	4	3	0	1	2	0	0	10	1	14	0	52	1	8	4	4	1	4	8	66	7	12	19	3	1	8	8	0	3	8	6	1	2	4	4	17	5	9	9	6	6	3	3	2	4	1
AC139530.3|ENSG00000275902|antisense	0	0	0	0	0	0	0	0	0	0	0	0	0	0	0	0	0	0	0	0	0	0	0	0	0	0	0	0	0	0	0	0	0	0	0	0	0	0	0	0	0	0	0	0	0	0	0	0	0
STPG2-AS1|ENSG00000251620|antisense	3	1	0	1	4	2	0	1	2	0	2	0	0	0	8	1	0	18	2	5	0	9	11	2	2	2	2	0	3	5	7	1	0	1	4	0	14	3	2	8	5	6	0	2	1	0	0	0	2
PTGER4P3|ENSG00000239684|processed_pseudogene	11	0	0	0	0	0	0	0	0	0	0	0	0	0	2	0	0	1	0	1	0	0	4	0	0	0	0	0	0	3	0	1	0	2	0	0	0	0	0	0	0	0	1	0	0	0	1	1	0
RNF6|ENSG00000127870|protein_coding	1965	3924	3257	1778	1208	1437	2095	2195	4440	2808	1844	4811	6658	5376	2655	3147	3553	1977	2253	7640	10523	5281	6114	4853	3877	5343	5078	3879	8103	7706	4538	2743	1870	5662	4815	5707	3880	3341	9151	3148	5021	2985	4789	3789	6648	3788	3720	4522	5671
CLEC19A|ENSG00000261210|protein_coding	78	1	0	6	11	16	33	16	28	1	4	2	0	0	14	1	0	0	0	0	0	0	4	1	2	10	0	0	1	1	0	0	1	4	0	0	0	1	1	0	8	0	0	1	1	0	2	4	0
C15orf54|ENSG00000175746|lincRNA	9	3	0	0	0	0	2	2	4	0	0	2	4	13	4	5	9	2	6	5	11	6	3	7	3	6	7	0	7	1	1	3	4	1	2	5	7	5	9	13	6	1	6	7	2	4	1	4	4
EBLN3P|ENSG00000281649|lincRNA	4250	6087	2070	5304	3084	3623	5123	3679	7556	1588	3496	2835	8310	2962	4484	2697	5839	5426	5620	3839	28378	7249	3835	2776	3462	4567	8285	6148	3845	2467	2366	2219	2436	4302	6906	2492	4030	3409	3973	3851	2871	4301	4876	4591	6040	4985	5186	2919	2879
AL137246.2|ENSG00000278445|lincRNA	41	0	0	0	2	0	2	1	1	0	0	0	0	0	36	0	3	0	2	0	0	0	25	0	2	6	0	0	0	0	0	0	0	2	0	0	0	0	0	1	0	0	1	0	0	0	1	2	1
AC004066.2|ENSG00000250522|antisense	19	0	0	9	6	9	12	3	42	0	4	0	0	0	9	0	0	0	0	0	0	0	8	0	0	0	0	0	0	0	0	0	0	0	1	0	0	2	10	0	0	3	0	0	2	0	0	0	3
VAMP4|ENSG00000117533|protein_coding	773	4525	746	1571	803	859	1599	1076	855	644	1465	2463	1805	3593	1258	1456	1393	1083	1776	1616	4256	2832	2842	2644	2390	1755	2306	1065	1671	2268	1329	1322	1707	1361	2143	954	1506	3126	2066	2059	1162	1281	1566	2578	1828	2397	1637	1348	1132
MAPK10|ENSG00000109339|protein_coding	482	3341	895	340	128	188	689	183	39	161	1800	477	386	68	153	247	648	236	826	2116	1457	743	491	277	652	478	5724	396	3972	47	1197	54	117	331	1288	716	164	1163	2774	654	430	3066	412	992	2012	1373	2131	221	1130
NACA3P|ENSG00000121089|processed_pseudogene	102	149	151	61	57	50	40	12	64	103	32	107	96	136	258	85	142	165	25	82	102	58	111	116	201	189	71	71	76	128	91	138	132	195	100	112	68	225	148	150	134	85	83	47	185	237	234	53	115
AC105910.1|ENSG00000241026|unprocessed_pseudogene	48	33	0	14	4	0	34	14	52	0	25	0	9	2	0	0	9	1	1	1	6	8	3	0	2	10	0	2	6	9	3	3	1	1	1	0	2	7	9	11	1	0	16	6	1	4	0	1	4
AC008267.2|ENSG00000230189|transcribed_unprocessed_pseudogene	207	107	21	184	66	74	163	101	113	65	104	151	313	72	519	60	164	126	102	92	52	128	148	109	139	73	86	65	149	123	55	72	108	128	119	26	142	78	69	399	73	88	166	175	66	114	66	90	54
AL159166.1|ENSG00000231811|lincRNA	0	2	0	0	0	0	1	0	3	3	0	5	0	4	1	0	0	0	0	1	1	23	2	1	4	2	12	4	1	8	1	0	1	2	2	0	2	0	0	1	0	1	0	0	3	0	0	2	0
GRAMD4P5|ENSG00000259089|unprocessed_pseudogene	2	0	0	0	0	0	0	0	0	0	0	0	0	0	0	0	0	0	0	0	0	0	0	1	0	0	0	0	0	0	0	0	0	0	0	0	0	0	0	0	0	1	0	0	0	0	0	0	0
U8|ENSG00000206987|snoRNA	3	0	0	0	0	0	0	0	0	0	0	0	0	0	3	0	1	0	0	0	0	0	1	0	0	0	0	0	0	0	0	0	0	0	0	0	0	0	0	0	0	0	2	0	0	0	1	0	0
TMEM177|ENSG00000144120|protein_coding	798	316	266	279	152	163	229	278	839	231	230	498	839	840	415	674	374	957	1062	600	783	617	564	1625	428	431	780	1284	844	819	537	756	626	376	1313	2401	515	252	619	744	2825	774	1078	676	800	1187	973	243	695
U6|ENSG00000275068|snRNA	4	0	0	0	0	0	0	0	0	0	0	0	0	0	4	0	0	0	0	0	0	0	7	0	0	3	0	0	0	0	0	1	0	3	0	0	0	0	0	0	0	0	0	0	0	0	0	2	0
RN7SL833P|ENSG00000244080|misc_RNA	6	5	1	0	1	2	5	1	4	0	6	2	6	2	3	0	2	3	4	1	2	2	7	3	5	6	1	1	2	1	0	1	0	3	2	3	3	1	1	1	0	2	2	5	4	1	3	1	0
AC008632.1|ENSG00000253141|lincRNA	8	0	0	2	0	0	0	0	0	0	0	3	2	0	1	4	3	0	2	0	3	0	4	0	4	6	0	0	8	0	1	0	3	0	2	0	7	1	0	0	2	2	2	17	2	0	0	0	2
CLPB|ENSG00000162129|protein_coding	1514	2301	902	1431	898	713	1428	1319	2483	817	1326	1466	3321	3455	1938	6653	3189	2301	4198	2237	2180	2144	3633	3093	3518	1924	2239	746	10401	1604	8473	2045	3868	1449	4087	5745	5447	1439	1286	5905	5172	2118	4080	6190	1356	2068	1244	1001	1954
MIR549A|ENSG00000208003|miRNA	2	0	0	2	0	0	2	0	0	0	0	1	2	1	1	0	0	1	0	0	1	0	3	0	0	1	0	0	0	0	0	0	0	0	1	0	0	0	0	0	0	0	0	0	0	0	0	0	0
LINC01124|ENSG00000222033|lincRNA	93	9	2	142	93	99	122	64	660	7	50	5	21	2	41	1	18	189	36	18	1	0	23	12	13	2	2	0	0	34	0	14	18	8	3	0	12	6	104	13	59	5	5	80	79	0	2	6	0
DUX4L23|ENSG00000276964|unprocessed_pseudogene	0	0	0	0	0	0	0	0	0	0	0	0	0	0	0	0	0	0	0	0	0	0	0	0	0	0	0	0	0	0	0	0	0	0	0	0	0	0	0	0	0	0	0	0	0	0	0	0	0
U4|ENSG00000274197|snRNA	0	0	1	1	0	1	0	0	0	0	0	2	1	0	0	0	0	0	0	0	0	0	1	0	0	1	0	0	0	0	0	0	0	0	0	0	0	0	0	0	0	0	1	0	0	0	0	0	0
AL603839.4|ENSG00000279667|TEC	6	9	3	4	4	4	10	2	2	4	3	9	14	3	15	4	7	24	9	4	6	23	20	11	11	17	5	10	26	3	1	11	1	7	1	11	7	10	15	25	7	0	4	16	7	18	7	3	1
AL590240.3|ENSG00000276929|unprocessed_pseudogene	0	0	0	0	2	0	0	0	0	0	0	0	0	0	4	0	1	0	1	0	0	0	3	1	0	0	0	0	0	0	0	0	0	1	0	0	0	0	0	0	0	0	0	0	0	0	0	0	0
LAIR2|ENSG00000167618|protein_coding	169	4	13	4	0	0	1	0	3	2	0	10	19	4	8	9	10	13	11	20	9	5	16	9	70	6	12	31	1	43	18	1	26	2	10	7	5	2	53	34	21	6	26	20	28	13	28	5	4
AC110603.1|ENSG00000264434|antisense	1	0	0	0	0	0	1	0	0	0	0	0	0	0	15	0	0	1	0	0	1	0	6	0	0	1	0	0	0	0	0	0	0	1	0	0	1	0	0	1	0	0	0	1	0	1	0	1	0
AL391832.1|ENSG00000237520|lincRNA	12	1	0	0	0	0	2	2	8	0	0	1	3	0	10	0	0	0	0	0	0	0	5	4	1	3	0	0	0	0	0	0	0	2	0	0	0	0	1	1	0	0	1	1	5	0	0	2	0
KC877392.1|ENSG00000255260|lincRNA	7	2	2	1	0	2	2	0	0	0	2	1	4	4	1	0	0	5	0	1	5	9	5	0	1	1	0	4	1	1	1	1	0	6	2	3	2	3	4	4	3	2	1	3	0	0	1	0	0
AC233724.14|ENSG00000271296|processed_pseudogene	4	0	0	0	0	0	0	0	0	0	0	0	0	0	1	0	0	0	0	0	0	0	1	0	0	0	0	0	0	0	0	0	0	0	0	0	0	0	2	0	0	0	0	0	0	0	0	0	0
AC109361.1|ENSG00000249635|antisense	82	12	0	12	0	1	7	5	22	3	6	7	22	7	48	11	8	7	9	2	5	10	43	20	6	41	4	7	17	10	7	4	9	20	3	8	22	22	15	84	27	1	6	8	10	1	14	11	4
DAPL1|ENSG00000163331|protein_coding	27	7	2832	810	6	15	27	25	1	4426	6	816	34	857	6	19	136	42	63	762	4646	1632	2965	87	1113	558	3528	10070	3047	576	289	712	33	2801	2896	228	397	2043	1535	9940	185	6504	69	58	113	2794	826	5689	5285
OR4G2P|ENSG00000183909|unprocessed_pseudogene	2	0	0	0	0	0	0	0	0	0	0	0	0	0	7	0	0	0	0	0	0	0	3	0	0	0	0	0	0	0	0	0	0	0	0	0	0	0	0	0	0	0	0	0	0	0	1	0	0
AC131888.1|ENSG00000280182|TEC	72	8	1	6	3	6	11	1	6	1	6	2	3	7	20	2	1	6	5	2	33	0	21	5	4	31	28	10	24	5	1	2	4	7	2	8	2	4	7	5	9	10	6	1	1	3	16	8	4
NSF|ENSG00000073969|protein_coding	2924	3363	1767	2081	1582	1653	2917	2190	3657	2653	1757	3501	3447	5314	2618	4297	2125	2444	2829	5263	6436	6280	4355	4344	2636	3793	5321	2702	4417	1498	2439	3407	2571	4600	4979	3611	2712	2737	5780	1949	3043	3158	2791	4694	8850	5083	2093	5411	5738
MIR6812|ENSG00000273555|miRNA	7	0	1	0	0	6	1	1	6	0	1	4	9	1	3	1	0	2	1	3	1	2	1	7	3	11	1	3	5	0	1	0	3	0	1	0	2	0	2	2	2	3	1	0	1	0	0	0	2
AL445584.2|ENSG00000275649|lincRNA	27	0	0	0	0	0	0	0	0	0	0	0	0	0	13	0	0	16	0	0	0	0	12	0	0	11	1	0	1	0	1	0	0	1	1	0	0	0	0	0	2	0	1	0	0	0	1	0	0
CUX1|ENSG00000257923|protein_coding	7499	29870	13957	9176	6216	6846	8615	7400	11168	7411	10418	33319	21144	24124	14680	20562	13061	10886	9935	27455	41820	32090	20528	16920	27024	13983	12697	13131	40826	20808	14551	20277	20414	14651	25706	20805	42453	24505	27455	10358	15352	15818	23529	20231	9150	42502	13827	13678	27030
AL157366.1|ENSG00000180803|processed_pseudogene	2	0	0	1	0	0	0	0	0	0	0	0	3	0	0	0	0	0	0	0	0	2	1	1	0	1	0	0	0	1	1	0	0	0	0	3	0	1	1	22	0	0	4	0	0	1	0	0	0
AL139805.1|ENSG00000219532|processed_pseudogene	3	2	0	0	0	0	0	0	3	1	5	0	0	0	3	1	0	2	0	1	0	0	3	1	0	0	0	1	0	1	0	1	2	0	0	0	1	3	2	1	2	0	1	0	0	0	0	1	0
AC022616.5|ENSG00000253884|processed_pseudogene	0	0	0	0	0	0	0	0	0	0	0	0	0	0	1	0	0	0	0	0	0	0	1	0	0	0	1	0	0	0	0	0	0	0	0	0	0	0	0	0	2	0	0	0	0	0	0	0	0
SPDYE1|ENSG00000136206|protein_coding	234	116	59	111	35	30	129	59	200	48	101	106	291	105	212	98	202	26	127	60	158	242	255	96	145	165	155	116	200	141	66	39	30	122	118	28	196	60	94	229	34	54	77	160	44	67	50	110	46
OR10Q1|ENSG00000180475|protein_coding	7	2	1	0	0	0	0	0	0	0	0	0	0	1	1	0	1	0	0	0	0	2	2	0	0	0	0	3	2	0	1	0	0	0	2	0	0	0	0	11	0	0	0	0	0	1	0	0	0
AC091046.1|ENSG00000182625|processed_pseudogene	11	4	2	2	1	3	1	4	3	2	1	5	2	4	7	2	8	3	2	2	3	3	6	1	2	3	5	5	3	5	3	0	5	2	1	4	3	1	3	2	1	1	2	7	4	4	7	0	3
COL6A5|ENSG00000172752|protein_coding	72	21	38	262	215	145	451	85	89	71	111	16	383	25	99	3	5	22	51	375	236	239	208	6	252	66	56	142	72	47	6	11	6	324	38	12	65	19	20	48	43	5	62	51	27	50	21	122	20
AL645937.4|ENSG00000227206|lincRNA	3	0	0	0	0	0	0	0	0	0	0	0	0	0	0	0	0	0	0	0	0	0	0	0	0	0	0	0	0	0	0	0	0	0	0	0	1	0	0	0	0	0	0	0	0	0	0	0	0
LINC00887|ENSG00000214145|lincRNA	126	17	67	3	4	1	6	6	16	188	2	775	19	335	87	189	152	14	109	14	114	120	326	87	74	341	107	45	77	17	212	28	19	178	134	53	78	29	36	34	44	77	134	26	62	10	689	458	7
AC069366.1|ENSG00000263368|processed_pseudogene	6	7	2	0	1	1	5	2	3	0	8	2	3	4	11	4	4	0	4	3	3	2	24	1	1	47	5	1	9	4	2	11	7	2	6	0	4	1	99	1	4	71	3	2	66	8	0	1	80
SNORA40|ENSG00000252693|snoRNA	0	0	0	0	0	0	0	0	0	0	0	0	0	0	1	0	0	0	0	0	0	0	1	0	0	0	0	0	0	0	0	0	0	0	0	0	0	0	0	0	0	0	0	0	0	0	0	0	0
AC003984.1|ENSG00000235139|lincRNA	5	4	0	0	0	0	0	0	0	0	0	0	0	0	17	0	0	0	0	0	0	1	18	0	1	3	0	0	0	1	0	1	3	2	0	0	0	2	1	0	0	0	1	0	0	0	0	0	0
LINC01056|ENSG00000237119|lincRNA	7	0	0	0	0	0	0	0	0	0	0	0	0	0	3	0	0	11	0	0	0	0	0	0	0	3	0	0	0	0	0	0	0	0	0	0	0	0	0	2	1	0	0	0	0	0	0	0	0
AC008764.2|ENSG00000268087|lincRNA	73	215	45	85	62	31	90	48	154	27	103	30	197	53	18	30	111	7	123	47	113	98	48	21	60	61	91	67	81	40	19	43	23	63	24	17	41	85	146	135	21	72	32	113	87	81	32	78	25
RNU6-692P|ENSG00000207225|snRNA	0	0	0	0	0	0	0	0	0	0	0	0	0	0	0	0	0	0	0	0	0	0	0	0	0	0	0	0	0	0	0	0	0	0	0	0	0	0	0	0	0	0	0	0	0	0	0	0	0
CDC42|ENSG00000070831|protein_coding	16200	14096	8985	6337	4323	5460	8632	7894	18723	10118	6133	16136	13965	23891	17099	16884	16706	9941	13621	10386	15735	16903	13224	11196	14955	20273	23345	18068	10749	17633	22893	21382	10228	15958	12341	8979	11940	11700	26470	13303	11222	27393	19878	16690	22380	13111	14726	15868	9738
FAM74A6|ENSG00000274516|lincRNA	0	1	0	0	0	0	0	0	0	0	0	0	0	0	0	0	0	0	0	0	0	0	0	0	0	1	0	0	0	0	0	0	0	0	0	0	0	1	0	0	1	0	0	0	0	0	0	0	0
DUX4L7|ENSG00000281652|unprocessed_pseudogene	0	0	0	0	0	0	0	0	0	0	0	0	0	0	0	0	0	0	0	0	0	0	0	0	0	0	0	0	0	0	0	0	0	0	0	0	0	0	0	0	0	0	0	0	0	0	0	0	0
CDC16|ENSG00000130177|protein_coding	4981	4275	2320	3211	2542	2335	3549	2733	5228	2529	2233	6681	5893	5463	4735	2256	5878	3386	4901	5456	4860	4009	3633	8134	4621	4381	4677	4504	5205	7410	2264	2371	8894	3935	2471	5892	3066	2658	6188	4122	2619	4045	4428	3219	4342	4815	3811	2852	3949
AL355385.1|ENSG00000272170|antisense	26	3	5	7	0	3	6	7	6	0	5	5	23	26	9	3	2	24	5	6	10	10	4	6	19	28	6	8	33	11	8	23	28	3	3	9	12	2	17	9	18	29	12	13	8	13	9	10	4
AF131215.3|ENSG00000254839|lincRNA	4	0	0	0	1	2	3	0	1	0	1	3	0	0	4	0	0	1	0	0	3	0	3	4	0	4	0	1	0	2	0	2	0	0	0	1	1	0	1	1	3	0	0	0	0	0	7	2	0
CABP2|ENSG00000167791|protein_coding	5	1	0	0	0	0	0	1	0	0	0	0	0	0	2	0	0	1	0	0	1	2	1	0	1	4	0	0	1	1	0	0	0	0	1	1	0	1	0	1	0	0	1	0	1	0	0	0	0
PRAC1|ENSG00000159182|protein_coding	2	0	0	4	2	0	0	0	0	17	0	0	0	0	2	0	0	0	0	0	0	0	1	0	0	0	0	0	2	0	0	0	1	0	0	0	0	0	137	34	0	0	1	0	1	0	1	0	0
AC013724.1|ENSG00000251459|lincRNA	10	1	0	0	0	1	7	6	0	0	0	0	0	0	10	0	0	0	0	1	11	2	18	2	1	38	0	0	2	7	0	1	0	2	0	0	2	0	15	2	6	0	1	4	0	0	2	1	1
NF2|ENSG00000186575|protein_coding	2691	5154	3684	1884	1367	1319	2288	2011	4729	2841	1975	3604	5070	4543	4757	3345	4802	3269	3297	3993	6604	4427	3342	3442	3207	2815	6810	4648	7159	2939	7790	2444	5849	3054	5288	4638	1765	2564	5632	2627	1743	3403	3453	5832	3184	3469	2451	3828	3378
CBX8|ENSG00000141570|protein_coding	199	109	267	156	78	122	134	141	365	89	52	267	773	475	352	203	279	322	435	204	382	302	309	525	244	600	1539	408	1273	222	339	472	287	336	529	504	233	203	591	419	571	1180	382	220	433	905	453	191	630
PAXIP1|ENSG00000157212|protein_coding	1106	1560	1194	1022	460	508	929	1151	1720	745	752	1111	2916	2126	2192	1932	1651	2023	2077	1958	2865	2872	1705	1530	934	2724	13132	2594	3054	1275	2492	1885	980	1429	3033	1903	1191	1623	4940	3037	1140	1808	1711	2632	2388	5380	1327	1086	2063
NAT1|ENSG00000171428|protein_coding	1084	185	186	273	169	226	276	387	690	150	125	210	162	407	148	268	188	214	46	219	263	130	267	130	195	525	441	409	137	66	369	159	86	279	117	198	195	82	953	79	117	493	295	170	391	71	207	271	160
MIR203A|ENSG00000207568|miRNA	4	0	18	0	0	0	1	0	1	37	0	3	1	19	1	35	1	0	2	4	6	7	1	1	9	1	5	55	13	0	7	3	0	12	17	4	3	0	3	1	0	0	3	0	0	5	6	52	2
MUC5AC|ENSG00000215182|protein_coding	28376	29	288	34773	24676	116368	131353	601535	22177	31	43657	9	29	0	418	11	1236	845	2	78	2	2	8	97	547	6870	160	4570	115	2127	0	5	9	716	1100	4	18	435	14	192	72	78	304	49	8241	114	72	0	4
TSPAN2|ENSG00000134198|protein_coding	139	5927	237	295	131	111	637	211	95	179	2510	577	940	604	252	339	847	889	1038	369	115	500	245	272	570	332	60	141	81	164	127	110	604	450	624	310	92	3692	547	846	110	531	1257	3635	404	238	124	111	129
RPL14|ENSG00000188846|protein_coding	30363	26174	28969	14987	15647	11791	13058	11995	30220	26735	17912	23024	22491	20372	40530	14978	25236	24262	19572	14090	17714	12568	15084	36187	26843	25840	35975	39452	14694	12959	18936	19872	38062	20257	24241	20420	14697	19977	11970	22827	21505	43653	27037	12662	18153	41735	29963	24236	13884
AC140134.1|ENSG00000179978|unprocessed_pseudogene	130	106	44	68	20	20	127	87	75	32	95	71	86	28	34	30	143	76	73	13	44	24	136	48	41	112	18	113	64	28	51	9	42	36	30	18	129	96	26	227	26	73	80	142	14	22	26	25	31
GOLGA1|ENSG00000136935|protein_coding	1795	3887	2145	1777	1083	1073	1882	1473	5002	1611	2236	1808	2980	3939	1954	2550	2656	1962	3379	3185	3675	3040	1646	3896	1874	1439	3076	3923	2197	2816	2748	3085	2132	2976	2027	3141	2001	2507	3017	2217	888	2011	2236	4456	3400	2247	2388	2213	3304
HOXB1|ENSG00000120094|protein_coding	140	3	9	2	0	1	0	0	14	2	0	2	6	42	42	4	3	6	15	17	27	7	40	10	17	127	77	0	25	16	14	11	3	38	7	2	5	1	16	7	7	0	14	10	1	0	55	29	74
AC078809.1|ENSG00000227971|processed_pseudogene	0	0	0	0	0	0	0	0	0	0	0	3	8	5	1	0	0	0	1	0	3	1	1	0	0	2	7	0	0	0	2	0	0	0	0	0	0	0	2	0	0	0	0	0	0	0	0	1	0
FRMD4B|ENSG00000114541|protein_coding	1719	2368	3827	1441	969	995	2149	1579	2023	7951	880	1661	3900	6482	1392	3801	3388	1228	1646	5008	4692	3440	4013	5722	4664	1474	4066	11800	4627	3937	1971	1725	1849	7855	5409	1721	5176	1519	1684	2524	1598	2191	5399	2670	2549	4936	2729	11236	2448
Z99289.3|ENSG00000271208|lincRNA	2	5	1	0	0	0	1	1	0	0	0	3	2	1	5	0	1	1	0	1	1	1	6	0	0	2	0	0	1	0	0	0	0	0	1	0	1	2	3	0	0	1	2	2	0	0	1	0	0
AC002310.3|ENSG00000260494|unprocessed_pseudogene	21	7	2	3	3	2	3	7	8	4	0	8	12	11	19	9	6	0	5	9	3	7	18	10	2	24	11	1	12	12	7	2	4	7	5	0	23	2	6	19	8	7	5	8	6	7	12	8	1
AC023510.1|ENSG00000258449|antisense	16	3	2	0	1	1	9	0	0	4	0	1	0	0	13	0	1	0	3	2	0	0	8	0	7	61	0	17	3	0	0	0	0	4	3	0	8	3	14	4	0	1	21	6	0	0	0	0	1
RNU6-207P|ENSG00000206864|snRNA	2	0	0	0	0	0	0	0	0	0	0	0	0	0	2	0	0	0	0	0	0	0	0	0	0	1	0	0	0	1	0	0	0	0	0	0	0	0	0	0	0	1	0	0	0	2	0	0	0
ST7-AS1_2|ENSG00000277583|misc_RNA	0	0	0	0	0	0	0	0	0	0	0	0	0	0	0	0	0	0	0	0	0	0	0	0	0	0	0	0	0	0	0	0	0	0	0	0	0	0	0	0	0	0	0	0	0	0	0	0	0
SMPD2|ENSG00000135587|protein_coding	1299	318	1038	435	307	503	569	599	1005	1480	260	405	699	678	867	339	412	772	609	450	565	773	797	873	852	655	729	1161	309	375	1072	678	551	842	751	936	501	277	670	1552	964	680	481	450	1186	683	1230	2004	712
IGKV1OR9-1|ENSG00000204780|IG_V_pseudogene	0	0	0	0	7	0	2	1	1	0	1	0	0	0	0	0	0	8	0	0	0	0	2	0	1	0	2	1	0	0	0	2	0	0	0	0	0	1	1	0	0	0	3	0	1	0	0	0	0
GAPDHP34|ENSG00000235306|processed_pseudogene	3	7	2	0	0	1	2	0	0	0	1	0	0	0	12	0	0	0	1	0	0	0	1	0	0	1	0	0	0	0	0	0	0	0	0	0	0	1	0	0	0	0	0	3	0	0	0	0	3
AC136424.2|ENSG00000253811|antisense	9	12	1	2	3	0	7	0	1	4	1	0	4	8	23	0	11	5	0	1	1	1	11	5	11	16	2	9	3	13	0	3	3	3	4	4	3	8	2	5	2	10	20	6	1	1	6	6	3
AL365440.2|ENSG00000236656|antisense	5	0	0	0	0	0	0	0	0	0	0	0	0	0	7	0	0	0	0	0	0	0	11	0	0	6	0	0	0	0	1	1	1	0	0	0	1	0	0	0	1	0	0	1	0	0	0	0	0
AL731533.2|ENSG00000273001|lincRNA	3	13	4	6	1	2	7	0	4	5	8	5	10	6	14	2	6	29	31	5	17	6	13	9	12	8	6	7	8	19	2	14	15	3	3	3	8	8	9	11	13	8	2	8	7	8	23	3	4
GAS2L1P2|ENSG00000228376|transcribed_processed_pseudogene	52	2	1	0	0	0	0	2	0	0	0	5	2	2	16	0	2	1	1	1	1	2	5	19	7	4	0	2	2	22	0	2	0	0	1	4	2	0	6	8	3	1	0	20	1	1	8	0	1
AP3M1|ENSG00000185009|protein_coding	5391	6251	2986	3292	2405	2449	3824	3274	8032	3379	4185	3456	4873	3174	5464	3693	6220	3045	3359	4262	8543	6572	4532	7964	4050	4896	13109	6099	6834	3238	6844	5891	4358	5041	6973	5719	4182	4681	7845	4599	1631	5287	6557	5033	8178	6817	3099	5831	7278
LINC01443|ENSG00000266554|lincRNA	10	0	0	1	0	0	3	0	2	1	0	0	0	0	12	0	1	1	0	0	0	0	9	0	2	1	2	0	1	2	0	0	0	1	0	0	0	1	0	0	0	0	0	0	0	0	1	0	0
AJ239321.1|ENSG00000237202|processed_pseudogene	0	0	0	0	0	0	0	0	0	0	0	0	0	0	0	0	0	0	0	0	0	0	0	0	0	0	0	0	0	0	0	0	0	0	0	0	0	0	0	0	0	0	0	1	0	0	0	0	0
MTFP1|ENSG00000242114|protein_coding	168	75	183	98	84	164	176	173	266	136	53	210	325	152	280	261	825	278	96	212	311	180	112	290	269	283	483	272	243	262	713	181	325	122	549	550	167	65	199	78	288	317	409	148	535	317	359	160	192
LILRB2|ENSG00000131042|protein_coding	211	1057	75	49	77	28	406	46	97	35	122	168	102	143	461	355	262	373	418	164	204	138	611	703	1272	212	141	442	188	416	407	275	1381	137	192	166	318	736	547	236	296	263	266	484	326	97	142	135	585
EZH2|ENSG00000106462|protein_coding	966	319	683	491	177	144	353	948	845	778	187	874	2884	2885	2203	1886	1582	2244	829	2200	3403	3922	1722	1635	1472	4617	2115	1904	4180	1837	2270	3471	1490	1400	3820	1968	1279	1461	7705	2790	1227	2531	2120	1742	2138	5379	1765	1751	2279
C14orf28|ENSG00000179476|protein_coding	239	1026	285	358	233	184	430	246	580	210	378	393	722	321	304	307	481	583	545	298	430	319	506	285	512	431	468	382	182	281	169	172	175	404	307	160	252	437	311	261	231	228	512	839	285	287	222	293	207
CC2D1A|ENSG00000132024|protein_coding	3368	2881	4486	1846	1154	1660	2338	2367	8107	3576	1579	3101	5381	6397	1165	4871	3649	3517	4393	4024	6206	4425	5384	3177	7747	5258	5871	4231	7397	1893	3621	5722	2218	3226	5145	5171	4500	2523	4733	1276	4155	7775	5342	6213	6499	5366	4522	4496	3979
RNA5SP466|ENSG00000252546|rRNA	14	5	0	4	3	3	10	1	1	0	0	2	4	1	8	0	4	4	5	0	0	2	8	4	10	22	2	0	3	2	2	4	0	1	0	0	1	6	3	0	3	2	4	1	1	1	7	7	4
AL136226.1|ENSG00000216368|processed_pseudogene	44	3	17	10	6	5	3	5	5	8	5	7	4	8	68	5	16	13	2	7	2	6	30	6	7	30	7	14	6	14	8	15	24	11	7	13	12	14	14	6	12	5	10	5	13	27	21	3	12
HMGB1P49|ENSG00000230519|processed_pseudogene	33	1	7	7	7	2	15	14	4	1	10	5	7	2	13	1	2	3	7	7	2	2	6	2	15	2	0	3	4	2	5	1	0	2	2	0	0	5	2	10	2	0	4	6	0	5	4	1	0
AL022313.2|ENSG00000228719|lincRNA	15	3	0	2	3	1	2	0	11	0	2	6	3	1	9	0	3	9	2	1	3	1	10	3	0	6	4	1	4	3	2	9	4	9	0	1	0	4	7	2	3	0	3	5	0	5	11	2	1
CHCHD2P5|ENSG00000223490|processed_pseudogene	24	0	0	0	0	0	0	0	0	0	0	0	0	0	14	0	0	0	0	2	1	1	12	1	0	3	6	2	0	1	0	1	0	1	1	1	0	0	2	0	0	1	2	2	3	1	3	0	0
AL359764.1|ENSG00000225554|lincRNA	10	0	1	22	16	19	12	15	1	1	10	1	2	0	5	0	0	14	0	2	0	0	3	0	0	1	0	0	1	0	0	0	8	1	1	1	2	1	0	10	0	39	0	0	0	0	0	0	0
LRRC32|ENSG00000137507|protein_coding	418	14030	466	1238	704	1831	2161	1238	513	331	3136	1159	1568	1630	585	1076	2150	2817	1128	5228	4141	2408	1075	4239	2232	1630	913	804	1827	425	1264	799	1034	1309	1322	588	739	9828	7873	1192	752	830	2987	3686	1405	2161	1082	429	1785
AL021408.2|ENSG00000280155|TEC	2	2	0	0	0	0	0	0	0	0	0	0	0	1	5	0	0	0	0	0	0	0	0	0	1	1	0	0	1	0	1	1	1	1	0	0	0	2	1	3	0	0	0	1	0	0	0	0	0
SNORD13E|ENSG00000238311|snoRNA	8	15	7	5	7	3	11	4	8	5	14	3	32	6	20	4	7	6	4	4	6	7	6	15	17	10	0	7	8	27	13	2	4	8	7	3	8	21	20	5	17	13	20	8	0	11	18	6	11
RPL31P63|ENSG00000236735|processed_pseudogene	17	22	40	15	10	18	3	14	40	33	5	11	6	14	28	7	43	68	20	15	11	11	6	48	33	44	34	50	16	34	19	24	55	21	28	24	8	52	14	30	44	16	25	11	28	94	54	11	33
NMI|ENSG00000123609|protein_coding	3724	1129	617	600	376	430	663	652	2373	637	394	2337	1327	4741	3572	4609	3626	1755	2811	1183	2747	1563	3622	5190	3138	1062	1018	4899	1542	6935	1817	1119	1346	2029	1260	1016	2233	927	4461	2856	1841	2816	3359	2398	5648	3211	2512	1398	1145
LRRC34P2|ENSG00000250464|processed_pseudogene	2	0	0	0	0	0	0	0	0	0	0	0	0	0	2	0	0	0	1	0	0	0	7	0	0	0	0	0	1	0	0	0	0	0	0	0	0	0	0	0	0	0	0	0	0	0	0	0	0
PSD4|ENSG00000125637|protein_coding	10268	669	9640	7563	4411	5104	7892	6132	13853	7231	3417	9141	2492	8316	2184	8702	2784	2145	7726	3502	10913	5696	6753	8117	6940	11197	4045	28024	3757	6421	10411	4178	2499	6047	6445	11939	5080	1234	6027	3895	6847	4589	7889	4909	2784	2147	6085	9905	3480
AC020704.1|ENSG00000259403|lincRNA	3	0	0	0	0	0	0	0	0	0	0	0	0	0	6	0	1	0	0	0	0	0	0	1	0	1	0	0	0	0	0	0	0	0	1	0	0	0	0	0	0	0	0	0	1	0	0	0	0
CHMP2B|ENSG00000083937|protein_coding	3198	5006	3413	959	1237	1443	2122	2105	6384	2655	2127	1719	2396	3286	4464	1031	3077	2019	1548	2260	3227	2243	2473	1762	2740	715	2637	3932	1234	3507	1316	3099	1493	4478	2053	2172	2396	3337	3596	1625	1448	4843	2889	3115	2737	2882	2744	4805	1523
EWSR1|ENSG00000182944|protein_coding	12809	16432	12761	9333	5253	5178	9870	8495	14655	6843	8269	17039	23240	25338	20833	16042	19039	9635	10331	14044	22245	18485	13469	20745	16887	23588	18224	23876	23644	17510	22453	15387	15306	14883	24333	15066	13066	10763	31100	19652	12393	19622	21015	18663	21309	25673	14908	10214	14475
AC007064.1|ENSG00000237358|processed_pseudogene	2	0	0	0	0	0	0	0	0	0	0	0	0	0	9	0	0	1	0	0	0	0	4	0	0	1	0	0	0	0	0	0	0	0	0	0	0	0	0	0	0	0	0	0	0	0	0	0	0
ADA2|ENSG00000093072|protein_coding	2513	5840	242	1007	1396	722	4107	252	775	1481	1034	1650	297	818	1650	2278	1552	3079	4277	415	4561	394	6632	2460	7470	1806	1330	2040	925	1770	1934	729	3601	1454	669	942	553	3059	10546	839	848	13164	1638	3162	1160	253	444	6593	2618
AC012414.5|ENSG00000260409|lincRNA	8	2	0	14	4	8	3	2	0	3	17	2	16	6	18	4	2	27	21	63	2	1	4	51	4	2	3	5	9	22	4	0	6	4	36	3	10	8	0	25	7	13	21	11	15	33	4	2	17
AC012640.4|ENSG00000271980|antisense	26	36	9	31	7	26	28	29	1	3	16	23	27	25	70	23	100	58	12	23	13	39	33	114	30	132	12	15	4	60	19	15	34	31	10	34	17	9	19	14	37	25	21	28	35	21	18	9	11
RN7SKP12|ENSG00000252084|misc_RNA	4	0	0	0	0	0	0	0	0	0	0	0	0	0	2	0	0	0	0	0	7	0	0	0	0	0	0	0	1	0	0	0	0	0	1	0	0	0	1	2	2	0	0	0	0	0	0	0	0
AL356423.1|ENSG00000271437|processed_pseudogene	38	3	2	4	2	5	11	6	3	2	6	1	17	6	22	0	7	0	3	3	5	1	26	6	7	6	0	2	15	5	0	1	5	11	1	0	0	3	9	1	0	8	4	2	0	0	4	5	4
METTL17|ENSG00000165792|protein_coding	958	1158	745	972	578	673	1065	1014	1001	766	659	1577	2742	1893	1282	930	2415	2249	2369	1408	2037	1916	1502	2071	1650	4964	2450	1612	1651	1262	1994	775	1437	1956	2045	1600	1435	988	2808	1355	2341	2352	2333	1818	2200	1323	1588	1121	1349
RFPL4AL1|ENSG00000229292|protein_coding	14	3	0	0	0	1	1	1	0	0	0	0	0	0	13	0	0	7	0	0	0	0	14	0	1	5	0	0	0	0	0	0	0	0	0	0	0	0	0	0	0	0	0	0	0	0	0	0	0
MIR4766|ENSG00000266594|miRNA	4	3	0	4	4	0	1	4	3	1	3	6	9	9	1	5	3	2	8	0	8	2	3	1	5	7	2	0	4	3	1	2	0	2	3	1	4	3	4	7	2	2	2	4	0	0	2	2	2
GPR12|ENSG00000132975|protein_coding	6	10	0	6	14	4	36	2	0	16	13	0	1	1	10	0	0	3	14	0	0	0	13	4	107	6	0	0	2	1	1	2	3	1	0	1	3	44	8	4	10	0	15	2	7	0	6	8	0
PIGHP1|ENSG00000259657|processed_pseudogene	51	24	13	23	10	26	36	31	64	11	22	28	70	33	42	22	35	26	13	21	13	31	24	59	22	41	44	18	19	15	57	17	11	32	41	24	23	18	34	49	25	13	75	43	16	24	22	25	16
PTPRG|ENSG00000144724|protein_coding	4686	13394	1314	1687	745	1201	2873	2166	9384	349	3980	2279	6739	3965	7952	5277	1708	2242	1341	6660	6644	5217	1479	2536	2546	2184	4781	3502	2069	1380	2383	2290	5140	2005	3408	660	1153	5854	3163	3728	570	894	4934	3499	2223	2552	1454	699	2326
TEX15|ENSG00000133863|protein_coding	63	17	0	81	6	2	19	21	1	4	86	5	4	7	2427	0	0	19	3	6	4	28	72	111	2	43	1180	0	128	3	1	80	74	581	22	11	478	9	4	529	19	19	264	2	34	962	44	9	141
AL023284.3|ENSG00000220660|transcribed_processed_pseudogene	6	4	2	4	3	6	1	5	2	7	3	4	13	12	3	1	6	6	6	4	2	6	2	10	8	11	2	2	5	3	7	8	7	2	4	3	2	4	2	5	5	0	1	0	5	6	8	1	3
TEAD1|ENSG00000187079|protein_coding	3687	23933	5946	4060	1748	2392	5553	4192	5381	6679	14377	4825	15022	4891	10976	6906	8530	5457	3950	6436	13658	9391	6309	3471	4614	6512	7998	6825	10134	4202	5835	3372	9954	7905	7301	6667	4789	19203	9947	9671	1431	5642	8800	18208	6322	6600	3940	11589	4596
AC002451.2|ENSG00000279525|TEC	15	0	1	1	0	1	0	0	0	0	0	1	0	0	6	0	0	2	0	0	0	0	2	1	1	3	0	0	0	0	0	1	0	0	0	0	0	0	0	0	2	0	0	1	1	0	0	0	0
GUSBP11|ENSG00000228315|processed_transcript	102	86	19	47	36	26	95	53	74	15	52	69	101	64	34	36	61	70	89	31	72	63	35	51	63	48	42	36	88	28	52	26	20	36	67	38	39	33	47	44	92	100	60	73	46	28	54	38	31
VN2R10P|ENSG00000226348|unitary_pseudogene	21	0	1	3	0	0	1	0	0	1	0	0	34	2	16	0	5	4	2	0	2	3	24	1	1	15	1	1	5	0	0	0	0	3	0	1	1	2	2	10	2	6	2	9	1	0	4	0	1
SMCP|ENSG00000163206|protein_coding	6	1	119	0	0	0	0	0	0	0	0	7	0	5	9	0	0	0	0	0	10	2	6	5	1	0	5	3	2	11	0	3	0	11	2	5	2	0	0	0	0	1	0	1	0	4	0	0	0
AL391069.1|ENSG00000224645|antisense	0	0	0	0	0	0	0	0	0	0	0	0	0	0	0	0	0	0	0	0	0	0	0	0	0	0	0	0	0	0	0	0	0	0	0	0	0	0	0	0	0	0	0	0	0	0	0	0	0
AP000705.1|ENSG00000231136|processed_pseudogene	0	0	0	0	0	0	0	0	0	0	0	0	0	0	7	0	0	11	0	1	0	0	0	3	0	0	0	0	0	0	0	0	0	0	0	0	0	1	4	0	0	0	1	0	0	1	0	0	0
MCTS1|ENSG00000232119|protein_coding	2496	1345	1358	1175	1016	1045	1408	1207	1787	1271	852	3337	2337	5371	2604	3011	2463	2506	1702	2155	3622	1966	1678	5041	2308	3643	4885	1867	1652	3337	3502	2842	5327	2386	3033	2115	1657	1378	2107	1205	1878	2604	3294	1512	3287	3779	3019	1906	2404
AC092170.1|ENSG00000227291|processed_pseudogene	24	0	0	0	0	0	0	0	0	0	0	1	0	4	1	0	1	0	0	0	0	0	0	0	3	6	0	1	0	0	1	0	0	1	0	0	0	0	0	1	3	2	0	0	0	3	2	0	0
RPS28P1|ENSG00000270912|processed_pseudogene	2	0	0	0	0	0	0	0	0	0	0	0	0	0	4	0	0	0	0	0	0	0	0	0	0	0	0	0	0	0	0	0	0	0	0	0	0	0	0	0	0	0	1	0	1	0	0	0	0
PAICSP1|ENSG00000226055|processed_pseudogene	43	34	11	16	18	16	23	15	33	12	33	18	54	39	26	29	47	34	34	18	133	16	21	25	10	26	49	20	24	26	9	21	16	46	23	9	13	16	26	40	29	7	27	28	21	38	26	22	5
HIGD1AP1|ENSG00000258016|processed_pseudogene	35	40	17	11	3	3	6	6	13	28	8	11	2	15	30	15	10	8	4	12	3	4	33	7	10	42	6	18	8	10	13	10	7	22	7	8	9	27	8	2	6	4	5	11	10	16	11	18	17
RNU6-300P|ENSG00000238616|snRNA	4	0	0	1	0	0	0	0	0	0	0	0	0	0	4	0	0	0	0	0	0	0	2	1	0	0	0	0	1	0	0	0	0	2	0	0	0	0	0	0	0	0	1	0	0	0	0	0	0
RSPH9|ENSG00000172426|protein_coding	146	52	32	78	37	48	61	84	47	24	51	21	61	47	54	26	29	66	46	60	68	56	79	129	52	104	79	47	341	45	57	35	87	21	48	24	34	64	55	48	59	66	59	43	59	65	34	56	37
AC002368.1|ENSG00000237741|antisense	1	1	0	0	0	0	0	0	0	0	1	0	0	0	0	0	0	0	0	1	0	0	4	2	0	4	1	2	5	0	0	0	0	0	3	0	1	0	2	6	1	2	0	0	0	4	0	0	0
MPDU1|ENSG00000129255|protein_coding	2421	1134	1896	2005	1428	1825	2429	2311	2474	1322	1049	1148	3202	2071	3202	1901	3575	2173	2481	4548	2417	2116	1275	3539	2513	2802	2889	3133	3098	1671	3903	1350	6421	1687	2633	4647	1958	1511	3660	2134	2531	3095	3262	2474	8966	7088	4401	1700	1601
AC078923.1|ENSG00000258077|lincRNA	31	0	25	34	58	17	42	7	3	112	14	35	49	146	40	14	45	7	2	1	2	9	42	123	23	39	26	8	2	8	6	1	278	131	9	128	53	6	10	30	5	0	13	5	11	12	8	273	3
URGCP|ENSG00000106608|protein_coding	3041	4995	2448	1982	947	1239	2021	2056	7710	1793	2200	3821	4690	2898	4985	2275	1931	1818	4837	2637	5378	3949	3423	4754	2785	1905	5288	5954	4883	3812	3979	2675	992	3007	3605	2965	3593	3004	2067	3844	1241	2891	3108	3961	2426	3168	2770	2278	2171
SPRTN|ENSG00000010072|protein_coding	790	1101	719	543	315	353	492	474	1118	455	534	1242	1504	2092	1936	649	882	624	847	1824	4181	2697	2168	1172	1437	1655	2130	1125	1263	1361	1866	984	460	1152	1513	719	1517	1157	3321	1755	737	1563	1013	978	1463	3187	1010	772	1123
AC127459.2|ENSG00000261090|lincRNA	24	0	0	0	0	0	0	1	0	0	0	0	2	0	11	0	0	0	0	0	1	0	5	0	0	9	0	1	0	0	1	0	2	2	1	0	0	0	1	2	2	0	2	1	0	0	2	0	0
AC022558.2|ENSG00000259805|antisense	33	1	2	19	11	3	8	9	7	1	4	2	4	5	19	2	2	1	2	1	2	6	11	0	0	10	0	5	3	3	6	2	2	2	0	0	4	1	2	6	4	2	1	2	0	1	0	0	1
IGKV3OR2-5|ENSG00000270252|IG_V_pseudogene	0	0	0	0	0	0	0	0	0	0	0	0	0	0	0	0	0	0	0	0	0	0	0	0	1	8	1	0	0	0	0	0	0	0	0	0	0	1	0	0	2	0	0	0	0	0	0	0	0
SRSF1|ENSG00000136450|protein_coding	9203	10088	6489	4524	2361	2875	4917	5615	10995	3631	4654	10608	18784	14814	10475	13667	9261	9117	6495	11000	17445	16815	10005	13765	8504	15829	13536	9787	12584	11449	13791	9057	6872	7582	11501	11190	12864	8503	18870	13252	9540	14902	14352	9411	14641	17290	8212	6997	8098
RNU6-839P|ENSG00000200217|snRNA	6	0	0	0	0	0	0	0	0	0	0	0	0	0	0	0	0	0	0	0	0	0	1	0	0	0	0	0	0	0	0	0	0	0	0	0	0	0	0	0	0	0	0	0	0	0	0	0	0
AC011346.1|ENSG00000248109|protein_coding	6	0	0	0	2	0	1	0	0	0	3	0	0	0	6	0	0	1	0	0	0	0	1	1	0	1	0	0	1	0	0	4	0	1	0	0	0	0	0	0	0	0	0	0	20	1	0	0	0
WDR54|ENSG00000005448|protein_coding	308	449	310	307	115	139	255	160	305	99	146	1948	1217	1219	308	1753	2423	2653	307	876	1872	1215	929	578	608	1319	838	1126	1024	1415	442	1410	1967	489	1794	2230	1405	471	742	2283	1176	992	3220	904	733	1824	1484	222	703
AC007406.1|ENSG00000255671|antisense	6	0	0	0	0	0	0	0	0	0	0	4	0	0	1	0	1	2	0	0	1	0	0	4	3	0	0	0	0	0	0	0	0	0	0	0	0	0	0	0	1	0	0	0	0	0	0	0	3
AC007537.2|ENSG00000242405|processed_pseudogene	18	12	21	10	8	9	19	9	8	12	7	11	31	6	21	17	17	12	5	7	16	11	5	12	19	9	24	7	12	21	10	15	16	11	13	22	7	18	18	16	22	10	10	6	19	13	49	4	17
ZNF566|ENSG00000186017|protein_coding	509	1337	312	562	402	335	580	393	1327	186	546	248	1289	345	764	264	273	803	755	422	637	859	655	425	584	1308	710	438	926	294	290	421	542	347	343	126	476	773	792	1406	358	749	2984	1037	305	918	165	302	519
ZBTB8B|ENSG00000273274|protein_coding	185	21	5	51	2	3	3	4	6	2	8	10	245	3	116	4	280	23	6	4	7	9	67	15	9	77	54	4	46	9	5	2	148	26	12	0	9	6	27	498	25	71	7	11	21	4	35	10	5
AC068234.2|ENSG00000276790|antisense	2	1	0	0	1	0	1	2	0	0	2	0	2	1	3	0	0	0	0	0	1	1	4	0	1	4	0	0	1	0	0	0	3	0	0	0	0	1	2	0	0	0	2	2	0	0	0	1	0
RN7SL577P|ENSG00000265942|misc_RNA	14	6	0	2	6	3	12	7	4	0	11	2	14	3	9	1	7	4	2	1	1	2	13	7	10	3	5	4	0	4	4	0	0	4	2	0	1	0	2	8	1	7	2	1	8	0	1	3	0
AC103843.1|ENSG00000255101|antisense	33	0	0	0	0	0	0	0	0	0	0	0	1	0	11	0	0	3	0	0	1	1	11	0	0	3	0	0	1	0	0	1	1	0	0	0	0	1	6	0	4	0	3	0	0	1	3	0	0
BABAM2|ENSG00000158019|protein_coding	2542	2482	1321	1057	580	872	1365	1154	3375	1359	1052	2556	2019	2466	2188	2541	2580	2256	1352	2342	3069	2305	2955	3096	1708	2613	1481	2177	1733	1913	1850	2458	2209	2212	2084	3315	1993	2074	3099	2057	1786	4888	3179	2272	2289	3633	1897	2015	1814
IGKV2D-36|ENSG00000253127|IG_V_pseudogene	0	0	0	0	0	0	2	0	0	0	0	0	0	0	0	0	0	0	0	0	0	0	0	0	0	0	0	0	0	0	0	0	0	0	0	0	0	0	0	0	0	0	0	0	0	0	0	0	0
AP001189.3|ENSG00000254810|lincRNA	7	287	5	12	8	16	47	19	9	4	64	8	10	14	11	9	17	30	14	30	39	32	13	38	20	17	11	8	14	2	12	5	8	13	11	1	8	127	86	24	9	7	37	46	10	11	8	2	18
DEFB131|ENSG00000186146|protein_coding	3	0	0	2	0	5	1	2	0	0	0	0	0	0	4	0	0	0	0	0	0	0	1	0	1	2	0	0	1	0	0	0	0	0	0	0	0	0	0	0	0	0	0	1	0	0	0	0	0
AL160287.1|ENSG00000236894|transcribed_unprocessed_pseudogene	6	1	0	0	0	0	8	0	2	0	1	0	0	0	2	0	0	0	3	0	0	0	4	0	0	3	0	0	0	0	0	0	0	1	0	0	0	1	0	0	0	0	1	1	0	0	0	1	0
LINC00467|ENSG00000153363|lincRNA	1296	254	28	615	373	415	478	436	600	76	245	1053	463	403	755	259	371	151	422	118	254	366	658	826	1023	596	185	74	324	387	238	746	978	396	359	278	463	206	1172	1614	328	1030	454	606	1549	461	541	296	68
AC130366.2|ENSG00000254700|processed_pseudogene	0	0	0	0	0	0	0	0	0	0	0	0	0	0	0	0	0	0	0	0	0	0	0	0	0	0	0	0	0	0	0	0	0	0	0	0	0	0	0	0	0	0	0	0	0	0	0	0	0
FH|ENSG00000091483|protein_coding	3296	3538	3215	3235	2051	3349	3192	3752	4198	2533	2213	3671	3628	7132	5908	5114	3089	4629	6434	5044	5873	5633	5575	6915	4263	3890	6776	4621	3754	5002	6312	6935	4108	3728	7440	6449	3921	4051	6579	4221	4667	7357	4923	4931	9225	6323	5535	3164	2717
AKT2|ENSG00000105221|protein_coding	3366	10002	6472	4200	1981	2051	4168	3154	7568	6468	4510	5461	11848	8481	5762	8402	2852	5188	10907	8986	9421	11471	7382	6943	7107	15914	11407	10709	14336	6644	9473	7131	5725	9993	10585	9064	7999	6279	13407	9665	7843	10427	6746	10159	7111	10348	6020	8892	9707
NPS|ENSG00000214285|protein_coding	0	0	0	0	0	0	0	0	0	0	0	0	1	0	1	0	0	0	0	6	0	0	2	0	0	0	0	0	0	0	0	0	0	0	0	0	0	0	0	0	0	0	0	0	0	0	0	0	0
PRAMEF20|ENSG00000204478|protein_coding	118	0	0	0	0	0	0	0	0	0	0	0	0	0	29	2	0	0	0	1	1	0	14	2	0	12	1	3	6	5	0	0	0	3	3	0	1	1	0	0	0	0	9	1	0	0	2	0	0
AP003072.1|ENSG00000233737|processed_pseudogene	2	0	0	1	0	0	1	1	3	0	1	0	0	0	3	0	0	0	0	0	0	0	4	0	0	0	0	0	0	2	0	1	0	0	0	0	0	1	0	0	0	0	0	0	0	0	0	0	0
TMEM47|ENSG00000147027|protein_coding	168	24201	1160	2138	928	971	2989	1768	244	625	6865	870	3209	973	285	653	1241	2063	3321	2693	2783	1958	1116	1256	1561	1963	435	578	630	523	1006	482	362	838	369	164	487	12763	1970	1821	394	1899	1938	7872	2704	1481	1013	407	830
AP003972.1|ENSG00000279189|TEC	27	0	0	0	5	3	1	0	0	0	1	0	0	1	19	0	0	0	0	1	0	0	16	0	0	1	0	0	2	0	1	0	0	2	0	0	0	0	0	0	0	0	0	0	0	0	3	0	0
MAGEB6P1|ENSG00000232030|protein_coding	0	0	0	0	0	0	0	0	0	0	0	0	0	0	0	0	0	0	0	0	0	0	0	0	0	0	0	0	0	0	0	0	3	0	1	0	0	0	0	0	0	0	1	0	0	0	0	0	0
KRT18P47|ENSG00000259489|processed_pseudogene	50	0	3	1	0	0	1	0	0	1	0	0	0	0	31	0	2	2	0	0	0	0	12	2	0	7	0	1	5	1	0	0	1	1	0	1	0	1	4	0	5	0	2	0	3	0	3	0	1
CXXC4|ENSG00000168772|protein_coding	386	252	10	109	71	60	158	36	140	6	115	31	110	54	67	33	17	443	178	35	16	36	208	250	79	594	28	4	540	9	22	137	11	62	127	4	71	488	1406	415	171	88	35	387	424	320	21	18	239
AC024293.1|ENSG00000244313|processed_pseudogene	736	938	1574	661	444	531	462	390	781	1293	475	902	931	1009	2404	899	1111	2031	558	1044	976	713	1219	1185	1523	1291	1823	977	774	843	929	1224	2229	1105	1171	1467	885	1191	931	1074	1750	1407	928	914	1291	3113	1433	609	1564
AC011472.5|ENSG00000279807|TEC	24	27	7	10	6	8	12	9	6	4	9	16	18	8	29	13	40	15	17	12	10	16	20	49	21	12	10	7	11	5	7	5	4	7	31	5	8	19	11	5	15	28	27	17	3	15	37	8	18
G2E3|ENSG00000092140|protein_coding	1065	2047	687	1018	540	666	1091	1217	1961	699	982	3328	5060	2629	6591	1829	3126	2093	1057	3105	5673	6135	2904	2346	2443	10595	3700	1483	2951	2134	3560	1015	1257	2529	2898	1503	2299	2471	4491	1698	1142	1416	4094	3683	3520	2443	1873	1121	6196
SLC14A1|ENSG00000141469|protein_coding	197	138	13	233	111	193	186	74	55	18	111	11	29292	12	64	14	23	47	35	82	57	16	58	22	68	39	30	20	8	4	5	8	4267	32	11	12	79	119	50	114	76	46	44	75	17	34	16	22	27
PLCL2|ENSG00000154822|protein_coding	1030	1100	114	701	301	532	753	880	337	134	445	131	96	114	131	242	328	288	227	158	195	73	658	342	491	178	1019	204	219	227	112	81	227	153	110	57	114	555	521	415	132	174	331	471	301	162	98	160	192
SNORA25|ENSG00000201701|snoRNA	11	0	1	0	0	0	0	1	2	0	0	3	0	0	4	1	0	1	0	0	0	0	11	0	0	0	0	2	0	1	0	0	0	2	0	0	0	0	0	0	0	0	0	1	0	0	1	0	0
RPL12P35|ENSG00000243007|processed_pseudogene	10	10	20	8	3	5	6	4	15	11	5	8	6	10	25	10	33	25	5	12	10	10	7	19	14	15	7	22	10	5	12	10	16	13	12	27	3	9	8	12	16	9	9	2	21	33	43	9	14
AL160314.2|ENSG00000258458|processed_transcript	49	22	7	34	15	9	35	21	63	2	21	6	25	7	45	2	9	12	26	1	9	14	15	6	11	49	31	6	17	12	4	2	29	15	15	2	32	8	25	36	11	24	16	16	19	8	13	8	1
AC026461.1|ENSG00000259827|processed_transcript	0	0	0	0	0	0	0	0	0	0	0	0	0	0	0	0	0	0	0	0	0	0	0	0	0	0	0	0	0	0	0	0	0	0	0	0	0	0	0	0	0	0	0	0	0	0	0	0	0
RN7SL814P|ENSG00000244326|misc_RNA	3	0	0	0	0	0	2	0	0	0	0	0	0	0	8	0	2	0	0	0	0	0	1	0	0	7	0	0	2	0	0	0	0	0	0	0	0	0	0	0	1	0	0	0	0	0	1	0	0
AL021396.1|ENSG00000229766|antisense	8	4	0	1	1	1	1	0	1	1	1	2	8	0	15	0	0	3	4	2	0	3	16	3	2	3	3	0	1	1	1	2	5	2	0	0	0	2	0	10	3	0	5	1	3	0	3	1	0
CCR10|ENSG00000184451|protein_coding	21	259	232	36	94	29	45	19	20	12	86	21	41	60	66	14	105	333	72	43	149	54	47	40	69	43	21	548	47	19	20	54	90	94	21	42	38	175	102	57	33	34	65	99	18	54	145	20	30
EMP3|ENSG00000142227|protein_coding	483	4221	1177	372	385	288	1311	283	151	436	1820	4183	1342	4315	2605	1242	4042	3648	754	2477	3256	2333	1145	5459	4586	2038	411	813	757	2114	1387	747	3538	1447	672	1692	2072	3207	2005	449	1144	891	5047	3000	697	2083	2715	347	901
TRMT10B|ENSG00000165275|protein_coding	679	1411	433	627	304	276	714	476	1203	260	842	471	1730	347	426	330	754	481	648	383	4165	874	551	521	552	762	766	637	629	323	289	302	354	643	750	472	505	784	596	948	544	662	479	824	896	1051	758	402	254
ZSCAN29|ENSG00000140265|protein_coding	1917	2559	1273	1483	1003	902	1582	1283	3830	870	1391	1543	4783	2583	2191	2324	2266	1427	2351	2488	4064	2620	1451	2842	1512	2912	4225	2659	2433	1503	4373	1183	1502	1741	2487	1837	2025	1354	3911	2890	892	1721	1999	2362	2264	1668	1344	1409	2902
ZNF425|ENSG00000204947|protein_coding	226	612	146	279	150	155	205	91	135	446	214	446	162	466	109	125	160	131	479	250	442	320	174	178	168	136	359	123	328	65	96	84	34	434	202	192	119	165	321	410	120	321	124	432	131	440	115	588	117
AL513478.1|ENSG00000276257|processed_pseudogene	0	0	0	0	0	0	0	0	0	0	0	0	0	0	0	0	0	0	0	0	0	0	0	0	0	0	0	0	0	0	0	0	0	0	0	0	0	0	0	0	0	0	0	0	0	0	0	0	0
CYP2C61P|ENSG00000270648|processed_pseudogene	2	0	0	0	0	0	0	0	0	0	0	0	0	0	5	0	0	0	0	0	0	0	3	0	0	0	0	0	0	0	0	0	0	0	0	0	0	0	0	0	0	0	0	0	0	0	0	0	0
C1orf94|ENSG00000142698|protein_coding	5	9	0	0	1	2	3	0	0	0	6	1	0	0	2	0	1	5	0	2	6	5	2	0	2	7	0	1	4	1	1	2	2	5	3	5	0	7	0	1	2	0	4	1	0	4	9	0	1
AC245052.1|ENSG00000223660|lincRNA	37	0	0	0	0	0	1	1	2	2	0	1	0	0	11	0	0	0	1	0	0	3	2	1	0	4	1	1	3	1	0	0	0	5	1	2	0	0	2	4	0	1	0	0	0	2	1	0	1
PAGE2|ENSG00000234068|protein_coding	13	0	0	0	0	0	0	0	1	0	0	0	0	4	10	0	2	1	1	3681	0	4	22	1	0	0	1	1	0	0	0	77	0	1	0	0	561	1	3560	2	2	0	2	0	1	0	1	3	0
AL109804.1|ENSG00000274949|processed_transcript	23	5	1	0	1	1	5	1	3	0	1	10	32	2	3	3	5	0	4	1	10	5	6	8	7	8	6	5	5	51	4	5	5	3	13	1	12	4	2	2	3	1	13	7	5	4	8	1	1
TCAP|ENSG00000173991|protein_coding	40	62	13	162	40	65	63	68	22	16	51	33	73	17	45	19	29	19	44	14	67	133	32	57	48	76	74	31	48	12	19	20	40	43	44	19	25	58	140	51	55	54	17	42	42	49	51	31	36
AC100858.2|ENSG00000255313|lincRNA	0	0	1	0	0	0	0	1	0	0	0	6	0	0	0	3	2	0	0	0	0	0	0	0	0	3	0	0	0	0	1	0	0	1	1	0	2	0	3	1	0	2	1	2	0	0	0	0	1
AC090952.1|ENSG00000235629|antisense	3	1	1	1	3	2	10	4	6	0	1	0	0	2	1	0	0	0	3	0	1	2	3	0	2	1	5	0	2	0	7	0	0	0	0	0	0	0	0	2	0	0	0	1	0	0	0	1	0
AL161716.1|ENSG00000271901|lincRNA	0	0	0	1	13	0	2	0	0	0	1	37	0	0	1	0	0	0	0	0	0	104	2	1	0	1	0	0	0	0	3	1	0	19	7	0	67	3	23	0	16	0	0	0	3	0	0	0	0
MLLT1|ENSG00000130382|protein_coding	4224	13616	7702	4576	3462	3015	5551	4333	12043	4733	6541	6008	18516	7817	4267	7408	9822	6769	11898	10441	12680	11482	7835	5680	7773	6070	13794	10866	12829	3839	7238	8671	10442	5564	11457	9997	5108	8132	14412	4264	6569	19088	15720	10472	3763	15953	6810	6026	9358
RNU6-778P|ENSG00000200139|snRNA	1	0	0	0	0	0	0	0	0	0	0	0	0	0	0	0	0	0	0	0	0	0	2	0	0	2	0	0	1	0	0	0	0	0	0	0	0	0	0	0	0	0	0	0	0	0	0	0	0
SNRPD3|ENSG00000100028|protein_coding	3546	3602	3226	1780	1300	1379	2082	1958	6980	2937	1959	6070	7685	9016	6871	5425	6750	6140	3643	5826	8369	5554	3645	8497	5887	5669	6326	7179	7783	12674	11822	8356	5695	4701	9999	10574	4533	4203	9288	3895	7100	10446	12558	4962	6705	11127	10567	4800	5458
CYR61|ENSG00000142871|protein_coding	359	24535	3305	2256	1067	1355	2102	3299	385	1024	8876	3617	10372	3241	1616	1860	3125	45191	1036	5878	4458	6353	5680	8103	9780	12545	1232	3198	3278	3738	2094	5602	11512	2147	1368	7383	2416	32354	5223	5764	3742	1296	29719	18936	1723	4483	8511	523	6564
VPS4A|ENSG00000132612|protein_coding	2883	3534	3214	2786	2126	2107	2835	2116	4548	2581	2106	2759	5246	5053	2638	3742	5579	3600	4517	4066	5012	4029	3309	4721	4043	3977	4734	4612	4585	2379	5626	3068	6889	3257	4598	4097	2982	2604	4863	4035	3358	5561	3801	3337	3171	3152	5079	3351	4053
SNORA16A|ENSG00000274582|snoRNA	0	0	0	0	0	0	0	0	0	0	0	0	0	0	0	0	0	0	0	0	0	0	0	0	0	0	0	0	0	0	0	0	0	0	0	0	0	0	0	0	0	0	0	0	0	0	0	0	0
AC087392.4|ENSG00000262434|antisense	44	46	18	15	6	8	18	12	12	6	25	15	27	28	39	13	16	6	9	17	34	86	11	11	12	24	25	18	39	5	13	11	19	9	18	15	20	11	35	17	4	12	15	21	14	14	9	8	11
NDUFA5P12|ENSG00000248531|unprocessed_pseudogene	7	2	0	4	0	1	0	2	0	0	0	0	1	1	9	2	4	2	0	0	0	1	6	0	1	9	3	2	1	0	0	2	2	0	0	2	3	5	5	2	5	0	0	0	1	3	2	0	2
KRTAP5-2|ENSG00000205867|protein_coding	10	0	0	2	0	0	2	0	5	0	1	0	0	0	0	0	0	0	1	0	0	0	1	1	0	0	0	0	0	0	0	0	0	0	0	0	0	0	0	0	0	0	0	0	0	0	1	0	0
MAP3K7|ENSG00000135341|protein_coding	3682	4510	1958	2073	1014	1203	2030	1639	3547	1340	1828	3804	5499	5218	6738	2397	4431	3036	3291	4299	4131	5198	4213	6409	3380	3338	20673	3585	3336	3057	3661	2602	3052	3855	3700	2795	3110	3207	7538	5517	2384	2444	3588	3613	6337	3200	2946	2302	3441
Metazoa_SRP|ENSG00000273913|misc_RNA	13	0	0	0	0	0	0	0	0	1	0	0	0	0	12	1	0	1	1	1	1	0	5	1	1	1	1	0	6	0	0	3	1	0	2	0	0	2	1	0	1	4	0	1	0	2	0	0	0
FKBP1AP1|ENSG00000269304|processed_pseudogene	42	12	9	20	8	5	19	11	16	14	15	11	29	5	11	13	15	11	25	5	9	26	28	12	13	16	2	7	35	12	12	6	21	12	7	7	18	7	11	30	6	3	7	15	5	24	11	12	11
FLYWCH1|ENSG00000059122|protein_coding	1698	5493	2354	2468	943	688	2180	1580	2825	1695	2449	5703	4470	5338	993	3160	4123	1737	6158	5436	9167	6300	6758	5516	3411	1595	8356	4327	4675	5607	6514	3320	3793	3219	6011	5724	4891	3664	6689	4741	5197	9346	3432	3732	5128	5847	8230	2021	4765
MIR586|ENSG00000207769|miRNA	0	0	0	0	0	0	0	0	0	0	0	1	0	0	2	0	0	0	0	0	0	0	0	0	0	0	0	0	1	0	0	0	0	0	0	0	0	0	0	0	0	0	0	0	0	0	0	0	0
CHN1|ENSG00000128656|protein_coding	315	2168	116	229	92	85	289	111	179	168	882	828	2683	1355	1236	945	890	1776	656	4204	4381	3542	682	1123	1880	1811	602	395	1548	2145	1011	298	785	304	549	927	909	2100	2643	761	669	449	2703	1572	555	1861	1189	174	761
AL592146.2|ENSG00000261065|antisense	0	0	0	0	0	0	0	0	0	0	0	0	0	0	0	0	0	0	0	0	0	0	0	0	0	0	0	0	0	0	0	0	0	0	0	0	0	0	0	0	0	0	0	0	0	0	0	0	0
ROBO1|ENSG00000169855|protein_coding	476	7593	4051	1575	364	423	1332	947	445	3739	2150	5347	11288	1484	6641	5651	1630	3268	987	9597	8526	6319	8295	2463	3812	2122	5501	20187	3180	7042	1092	7124	591	8127	3104	899	2704	5815	45917	9005	5256	13542	8013	4289	4631	6939	1583	5884	1308
TTC31|ENSG00000115282|protein_coding	2201	1695	868	1210	602	770	1241	1112	2341	868	839	1872	3056	1575	1763	1714	2790	3102	1316	2084	2360	2202	1840	3203	1386	2611	1793	4173	1891	841	2064	1573	1497	1483	2251	2528	1851	1271	2657	2654	1903	3493	4446	2211	1705	1878	1323	1170	1471
AC044802.1|ENSG00000246777|lincRNA	45	9	10	7	8	2	9	8	11	6	5	9	15	11	84	7	8	31	5	7	30	9	27	39	12	27	24	10	27	25	2	5	35	9	2	3	10	11	13	36	21	43	13	13	16	1	12	12	33
OR7E47P|ENSG00000272724|sense_intronic	6	7	0	3	0	0	2	2	1	0	2	0	0	0	5	0	0	2	1	3	0	5	4	0	1	12	0	0	0	0	1	0	0	2	0	0	0	7	20	7	0	1	0	0	0	1	3	1	0
ZNF223|ENSG00000178386|protein_coding	112	119	56	92	33	74	86	80	329	25	51	13	293	75	70	73	6	65	108	100	111	225	135	88	103	208	10	120	138	120	64	62	33	49	97	38	53	53	215	197	56	97	46	169	56	94	37	72	96
RN7SL864P|ENSG00000239923|misc_RNA	7	0	0	0	0	1	1	1	3	0	1	0	0	0	2	0	0	0	0	0	0	1	1	0	0	12	2	0	0	0	0	0	0	1	0	0	0	0	0	2	0	1	1	1	0	0	2	1	0
ADCK2|ENSG00000133597|protein_coding	1003	1872	1675	751	683	551	1059	973	1186	2028	723	2837	2207	1505	965	1581	2374	5212	3643	2274	2976	1983	1489	1516	1603	1060	4037	3184	3402	1541	3664	3737	5407	1580	3324	3768	1081	1391	3028	2217	1137	2866	1867	2197	1765	3949	2449	2052	3073
PPP1R12B|ENSG00000077157|protein_coding	4364	156986	9795	6517	2215	2522	10004	5516	4136	6943	83198	1722	7707	2584	1290	2435	6792	13552	47933	1941	2400	2091	11676	1337	3810	2364	5179	4196	2669	1544	2344	3984	5117	8299	2212	823	2854	159687	5976	10145	3189	11758	2492	85072	3699	1760	1568	4183	1250
AC113192.3|ENSG00000255161|processed_pseudogene	33	0	0	0	0	0	0	0	0	0	0	0	0	0	55	0	0	2	0	1	0	0	25	1	1	4	1	0	1	0	0	0	0	0	1	0	0	0	0	0	0	0	1	3	0	0	3	0	0
RRAGC|ENSG00000116954|protein_coding	1339	1586	995	684	485	599	765	620	1340	1076	627	1918	1533	4048	1259	2275	1968	4299	1621	1220	2347	2061	2043	3263	2027	1736	2080	1677	3696	3400	2636	3541	1557	2589	1458	1498	1612	2350	3056	1317	1592	1583	2151	2305	1925	1478	2635	1983	1124
FNDC1|ENSG00000164694|protein_coding	84	4450	18	169	33	68	174	102	38	68	73	1784	770	986	492	729	2033	5376	2952	7198	15026	2000	1044	565	3240	5973	889	203	912	971	1542	1420	384	452	459	493	246	4325	7373	956	270	401	1515	13435	447	1840	2351	28	4374
CCNT1|ENSG00000129315|protein_coding	2579	5165	1836	1923	1157	1109	2188	1770	2263	1556	2472	3689	4593	2789	4638	2432	3554	2139	2465	2256	4986	2899	3910	3801	1914	3801	5637	3766	5582	1466	4370	1989	1687	3514	4355	2287	2267	3904	7882	4448	2582	3420	3290	4581	3950	2392	2980	2435	4223
AL627309.7|ENSG00000268903|processed_pseudogene	34	84	132	173	26	8	119	46	26	156	53	497	366	164	190	52	311	21	598	357	646	433	752	183	358	331	246	63	352	831	304	42	55	174	414	201	489	109	203	377	1169	1171	52	225	457	183	1151	231	593
SEMG2|ENSG00000124157|protein_coding	67	0	1	0	0	0	0	0	4	1	0	0	2	0	28	0	0	0	1	2	0	0	13	24	0	3	1	0	2	3	0	0	1	7	3	0	5	0	0	1	0	2	1	0	4	0	1	0	0
RNU6-527P|ENSG00000200295|snRNA	11	0	0	1	0	0	1	0	0	0	3	0	0	0	3	0	1	0	0	0	0	0	2	0	3	1	0	0	0	0	1	0	0	0	0	0	0	0	1	1	0	0	1	1	0	0	0	0	0
AC139099.4|ENSG00000279143|TEC	3	0	0	1	1	0	0	0	0	2	1	1	0	2	10	0	0	0	0	0	0	1	1	4	0	0	0	0	0	0	0	1	0	1	0	0	0	1	0	0	2	0	0	1	0	0	3	1	0
MIR561|ENSG00000207951|miRNA	1	4	0	0	0	5	2	3	0	0	0	0	0	0	1	1	0	3	2	0	0	0	0	1	0	0	1	0	0	0	0	0	0	0	2	0	0	0	0	0	0	0	1	0	0	5	0	4	4
CYP4Z1|ENSG00000186160|protein_coding	21	8	12	25	11	8	14	11	22	13	18	42	126	7	41	7	3	10	56	9	32	7	144	40	40	6	16	10	13	4	2	15	1	75	33	1	175	3	103	53	51	110	9	72	168	0	58	9	16
Metazoa_SRP|ENSG00000276096|misc_RNA	24	8	1	1	0	4	5	2	5	2	0	4	17	3	7	4	1	3	7	3	13	9	5	1	3	6	13	2	14	3	5	0	4	8	3	4	2	2	10	9	3	3	5	1	1	2	1	3	12
RNU6-960P|ENSG00000200926|snRNA	1	0	0	0	1	0	0	0	0	0	0	0	0	0	2	0	0	0	0	0	0	0	2	0	1	0	0	0	1	0	0	0	0	0	0	0	0	0	0	0	0	0	0	0	0	0	0	0	0
MIR3934|ENSG00000266509|miRNA	0	0	0	0	0	0	0	0	0	0	0	0	0	0	0	0	0	0	0	0	0	0	0	0	0	0	0	0	0	0	0	0	0	0	0	0	0	0	0	0	0	0	0	0	0	0	0	0	0
FOXO1B|ENSG00000214295|processed_pseudogene	2	0	0	0	0	0	0	0	0	0	0	0	2	0	5	3	0	0	0	0	1	1	2	0	2	0	0	0	4	0	0	0	0	0	0	0	1	1	3	11	1	0	7	2	0	0	1	0	0
ATP1B4|ENSG00000101892|protein_coding	5	3	1	0	0	0	0	1	1	1	0	3	2	2	5	0	3	1	1	1	0	2	2	0	0	4	0	0	1	2	1	1	1	0	0	0	1	3	2	1	2	1	1	1	2	1	0	1	0
AC027796.5|ENSG00000263338|sense_intronic	45	9	3	8	1	3	18	5	9	0	5	5	7	18	23	1	4	7	13	4	2	10	5	0	4	17	7	16	3	1	5	5	1	2	12	2	7	3	10	18	9	12	16	15	14	3	5	2	0
PRUNEP1|ENSG00000234706|processed_pseudogene	5	0	0	0	0	0	0	0	0	0	0	1	0	0	4	0	0	1	0	0	0	0	3	0	0	3	0	1	1	0	1	0	0	2	0	0	0	2	0	0	0	1	1	0	1	0	0	0	0
ABHD11|ENSG00000106077|protein_coding	2148	540	2187	653	310	417	672	785	1515	780	347	1771	2068	727	2354	1378	1146	1464	2433	1575	2433	1411	1525	2024	1635	2994	3435	1849	2132	1782	1554	770	1545	1433	3267	2736	979	1202	2708	871	3898	3894	2505	932	2051	3549	3107	745	3377
KRT18P62|ENSG00000233471|processed_pseudogene	16	6	8	4	7	1	0	0	4	2	5	13	9	10	35	10	25	6	2	4	25	16	9	4	6	16	9	3	11	8	5	4	6	5	12	1	1	6	0	0	2	15	14	14	5	6	7	8	2
RN7SL149P|ENSG00000241834|misc_RNA	0	0	0	0	0	1	0	0	0	0	0	0	0	0	1	0	0	0	0	0	0	0	0	0	0	0	0	0	0	0	0	0	0	0	0	0	0	2	0	1	0	1	1	0	0	0	1	0	0
FAM78B|ENSG00000188859|protein_coding	253	376	29	161	73	56	133	75	255	46	164	83	131	153	233	100	59	95	74	174	193	136	124	322	877	115	44	69	128	16	73	38	28	129	107	30	217	336	92	290	64	74	145	233	46	53	127	152	62
ZFX-AS1|ENSG00000234230|antisense	6	15	1	6	1	0	4	2	4	3	9	1	5	18	5	4	3	2	15	7	8	4	3	6	5	1	13	7	12	5	20	4	28	2	13	4	1	17	4	1	11	7	10	7	3	5	4	1	9
PRLR|ENSG00000113494|protein_coding	1169	324	7	4875	2606	2954	3673	1686	3603	440	1894	614	356	920	307	30	25	59	76	376	328	280	264	274	156	917	15	34	1317	321	36	249	22	1153	509	53	82	105	4698	4043	41	23	253	131	48	103	43	1256	110
CDK5RAP1|ENSG00000101391|protein_coding	1372	1174	973	972	465	497	898	737	1370	634	660	1818	3060	1816	2288	1182	2338	1369	1815	1458	1342	1598	993	3436	2372	2737	2504	1937	1520	1346	1387	1311	2232	1220	2254	1393	2341	912	1842	2533	1771	2336	2535	1940	1657	1914	1064	826	1302
BRPF3|ENSG00000096070|protein_coding	6224	7788	1507	5574	3223	3472	4975	4292	11440	2806	5698	5677	5442	3888	4129	2786	2885	3855	4800	4664	6060	4398	2888	3734	3090	3350	7494	3758	8100	2681	3766	2415	3647	2792	3138	3326	3295	4580	5707	6058	2228	5493	3980	6984	4546	5438	1167	2983	3428
AC100791.2|ENSG00000262768|antisense	1	0	24	2	0	0	0	0	0	0	0	3	0	5	2	1	1	2	2	1	2	4	13	0	1	5	114	13	24	1	1	9	3	9	4	6	1	0	8	0	5	41	3	0	1	7	7	1	1
PELI1|ENSG00000197329|protein_coding	3610	4941	2245	1331	742	1036	1943	2771	6851	8111	1912	4391	10634	5298	1984	3044	4465	1227	1827	3385	20712	5093	10364	19017	3826	2797	3536	3750	3123	3532	2644	3731	1103	7269	10315	3939	3721	8454	22866	4912	3514	2158	4045	5391	5306	7224	6886	10293	10955
CST9L|ENSG00000101435|protein_coding	59	0	0	1	0	0	0	0	0	0	0	2	0	2	28	0	0	0	0	0	0	0	23	2	0	10	1	0	6	0	0	0	0	1	0	0	1	0	0	3	2	2	0	0	1	0	3	0	1
RGS7BP|ENSG00000186479|protein_coding	19	1289	17	141	35	19	182	57	22	52	297	5	39	0	10	2	94	38	50	8	24	2	172	9	91	58	44	45	7	3	3	12	3	75	38	3	15	227	11	385	9	115	20	84	15	8	0	21	5
LINC02477|ENSG00000249425|lincRNA	0	0	10	41	3	11	5	1	0	1	5	0	1	0	0	0	3	36	1	13	0	12	8	6	8	36	1	12	0	1	1	1	0	2	0	0	0	0	0	50	0	0	5	0	0	0	0	0	1
BGN|ENSG00000182492|protein_coding	1339	74675	4472	2359	886	1182	4516	2758	2023	1218	4331	71702	54193	150673	11314	24785	45538	97567	28117	116320	112819	133132	11727	37325	63812	81463	9593	6096	26108	14757	35363	10154	26822	103151	18113	61607	10300	35927	100144	13955	13029	7556	133836	111166	6488	40443	51404	5076	52614
COX20|ENSG00000203667|protein_coding	503	675	267	350	174	157	366	258	749	186	558	592	605	384	380	492	453	370	675	606	446	566	363	422	313	524	730	301	465	210	508	547	267	322	554	526	300	451	373	513	669	760	547	502	780	567	604	316	381
Z83851.1|ENSG00000233903|lincRNA	82	15	104	44	35	21	39	27	144	149	14	309	172	339	261	223	126	147	25	126	196	349	154	706	222	60	505	244	167	385	485	258	84	149	252	157	150	29	151	73	158	203	335	191	248	161	379	195	112
Y_RNA|ENSG00000200883|misc_RNA	7	2	0	1	1	2	2	0	0	0	2	3	2	2	0	0	1	2	3	0	1	3	1	0	4	3	1	1	2	2	0	0	2	3	2	0	6	0	0	2	0	0	1	5	0	0	1	1	0
AL390036.1|ENSG00000226822|lincRNA	5	5	0	2	2	0	1	0	0	0	2	5	4	0	5	6	3	7	1	1	0	3	0	1	14	7	1	0	0	10	0	0	5	0	0	2	3	0	2	1	0	0	3	5	5	3	8	0	2
AC026304.1|ENSG00000268129|lincRNA	6	15	2	3	1	10	2	5	11	6	4	3	23	20	14	19	1	78	11	15	38	4	12	10	25	16	41	11	11	41	22	50	58	6	43	17	30	13	9	3	53	40	26	22	18	39	24	5	11
AC100868.1|ENSG00000258417|protein_coding	3	0	0	6	0	0	0	0	0	1	0	2	0	1	1	1	1	1	0	1	0	1	0	2	1	1	0	0	0	1	1	0	1	1	0	0	0	0	2	50	0	0	1	0	0	1	2	0	1
AL590762.2|ENSG00000213706|processed_pseudogene	22	6	1	4	3	1	6	1	3	0	4	7	4	6	20	3	1	5	15	3	14	14	8	1	6	10	14	3	6	4	5	6	0	2	2	2	3	10	1	3	5	13	5	16	1	8	8	6	4
AC008737.1|ENSG00000268743|sense_intronic	25	41	9	25	7	3	16	9	18	4	30	20	47	21	11	9	8	18	10	8	13	23	16	10	12	14	10	12	33	19	3	6	14	19	13	3	12	12	14	63	16	5	32	28	4	7	7	10	17
AL353729.1|ENSG00000243695|processed_pseudogene	0	0	0	0	0	0	0	0	0	0	0	0	0	0	0	0	0	0	0	0	0	0	0	0	0	0	0	0	0	0	0	0	0	0	0	0	0	0	0	0	0	0	0	0	0	0	0	0	0
CTPS1|ENSG00000171793|protein_coding	1311	1790	2745	516	258	302	569	1034	1388	1522	1030	3410	2168	4644	6150	5451	2871	12660	1250	2354	3363	4100	2305	5566	1749	4946	2882	4374	10602	4931	6497	4862	4391	3352	3902	6114	2399	2662	3876	2704	2244	3499	4588	3088	3834	2769	4045	1215	2844
TPTE|ENSG00000274391|protein_coding	20	0	0	12	1	1	12	9	0	0	0	0	0	0	177	0	0	0	0	57	0	0	26	0	0	11	0	0	0	0	0	87	0	23	0	0	0	0	0	2	1	240	106	0	0	0	3	0	1
AC007285.2|ENSG00000231519|antisense	18	4	4	8	1	2	7	4	13	6	9	14	13	7	24	9	9	17	8	8	18	17	29	20	8	30	13	7	16	13	11	14	5	5	18	3	16	9	10	16	5	20	13	13	5	8	9	9	8
RNU2-47P|ENSG00000222581|snRNA	0	0	0	0	0	0	0	0	0	0	0	0	0	1	12	0	0	0	0	0	0	0	6	0	0	0	0	0	0	0	0	0	0	0	0	0	0	0	0	0	4	0	0	0	0	0	0	0	0
AKIRIN1P1|ENSG00000257786|processed_pseudogene	9	0	0	0	0	0	0	0	0	0	0	1	0	0	13	0	0	0	0	0	0	0	11	0	0	0	0	0	0	0	0	0	0	0	0	0	0	0	0	0	0	0	1	1	0	0	2	0	0
OR4D7P|ENSG00000254770|unprocessed_pseudogene	79	0	0	0	0	1	0	0	0	0	0	0	0	0	23	0	0	0	0	0	0	2	14	0	1	4	0	0	4	0	0	0	0	3	0	0	0	0	1	0	2	0	1	0	0	0	1	2	0
MB|ENSG00000198125|protein_coding	51	82	3	54	10	83	35	7	10	28	11	124	35	226	65	30	15	89	83	3	47	1	127	83	77	694	215	30	14	448	10	301	1	13	59	3	8	185	713	8	90	342	71	216	70	7	25	81	37
FAM83H|ENSG00000180921|protein_coding	16028	511	30275	3807	2120	2678	4181	7840	36941	33256	1593	56736	26691	59115	28864	41325	45663	9229	16516	35600	25991	56163	24065	30774	28662	12336	21212	49770	26118	23001	98815	26861	21361	32261	40593	56886	38270	4490	17171	12023	13563	46271	54808	16051	21106	52778	48581	41935	38441
AC090152.1|ENSG00000167912|antisense	72	229	17	180	168	171	175	160	20	30	125	15	43	15	12	84	48	111	74	51	44	143	79	56	69	31	4	22	57	53	26	16	256	36	101	322	10	123	23	50	61	63	233	107	125	469	44	19	26
MTATP6P4|ENSG00000236590|unprocessed_pseudogene	4	0	1	3	1	5	1	4	0	0	0	0	0	0	0	0	0	0	1	1	0	0	0	0	1	2	0	1	0	0	1	0	0	0	0	0	0	0	0	1	0	0	0	0	0	0	0	0	0
RNU6-296P|ENSG00000207338|snRNA	0	0	0	0	0	0	0	0	0	0	0	0	0	0	0	0	0	0	0	0	0	0	1	0	0	0	0	0	0	0	0	0	0	0	0	0	0	0	0	0	0	0	0	0	0	0	0	0	0
HMGN1P7|ENSG00000239614|processed_pseudogene	16	7	5	22	14	6	11	5	10	4	11	8	16	8	22	5	8	2	7	0	6	9	19	11	9	9	2	7	10	4	1	4	3	5	3	2	6	2	7	6	2	3	11	12	0	4	0	12	8
LINC02440|ENSG00000255618|lincRNA	1	0	0	0	0	0	0	0	0	0	2	0	0	0	1	0	0	0	0	0	0	0	1	0	0	0	0	0	0	0	0	0	1	1	0	0	0	0	0	0	0	0	0	0	0	0	0	0	1
AC011406.1|ENSG00000248696|processed_pseudogene	5	2	4	5	1	0	2	2	3	0	0	4	4	2	7	0	0	5	0	0	1	7	2	2	0	2	4	3	4	2	2	0	2	5	4	4	4	0	3	6	2	2	4	1	0	6	0	1	4
AC107980.1|ENSG00000259690|sense_intronic	18	0	0	0	0	0	0	0	1	0	0	2	2	1	24	0	0	0	0	0	0	0	9	0	0	11	0	0	0	1	0	0	5	0	0	0	0	0	0	0	0	0	2	3	0	0	1	0	0
AC084033.1|ENSG00000257159|processed_pseudogene	4	0	0	2	0	0	3	2	1	0	0	7	5	7	14	3	3	1	1	3	6	3	2	8	4	26	5	1	6	11	3	0	3	3	1	6	0	2	11	8	1	5	2	4	9	0	0	1	3
AL583804.1|ENSG00000225325|lincRNA	14	0	0	0	0	0	0	0	0	0	0	2	1	0	23	0	0	0	0	0	0	0	26	0	3	17	0	0	4	0	0	0	0	2	0	0	0	2	0	2	3	0	1	0	0	0	1	0	0
AC009053.3|ENSG00000261170|antisense	28	4	1	4	0	1	1	3	9	2	1	3	5	1	18	2	4	1	2	1	10	3	11	3	3	5	2	23	12	1	2	3	0	10	0	1	1	0	5	5	2	0	0	1	2	3	3	4	1
KCNK1|ENSG00000135750|protein_coding	4233	368	2670	1237	1056	2254	2472	2512	4353	1568	565	3636	2636	4839	1925	1750	1420	1420	462	4061	5376	6497	6369	6553	2022	2126	2256	4320	2175	6011	5031	2082	38	2369	6894	2007	3074	1721	2981	590	4421	1130	2775	1508	4967	6254	7168	1259	3119
NUDT5|ENSG00000165609|protein_coding	3297	2197	3229	1657	1075	1175	1735	1556	3689	2223	1094	4334	3848	5815	8524	5422	3034	4822	5114	4974	7348	2675	3521	3014	4191	6279	4933	10110	4604	3465	5261	7775	5867	3173	3777	5500	4535	2215	7053	3136	5059	11914	3329	3586	4094	7109	6408	2429	2938
AC020915.1|ENSG00000142396|protein_coding	1578	1632	659	1177	443	509	1077	883	1105	450	1097	537	2597	957	868	926	734	1920	1018	897	1232	5533	933	958	1393	2259	405	1484	3583	958	586	1104	1314	1120	861	281	534	776	1725	1640	825	1982	824	1136	476	1023	748	607	824
NRAS|ENSG00000213281|protein_coding	6996	4171	3895	2531	1643	1663	3414	3132	4370	2598	2172	7402	7931	11872	5522	10990	11044	6017	2313	5861	6291	11922	5930	10601	6166	13546	13013	7470	5554	8330	13093	4041	2923	7472	6430	5835	8139	3802	17114	7290	1666	6906	9131	7233	7967	6132	3035	6136	3297
LINC01012|ENSG00000281706|lincRNA	177	17	2	14	7	4	24	3	89	12	3	58	156	96	176	75	75	138	172	34	51	130	187	44	72	145	135	16	95	55	25	46	2	80	79	3	55	31	106	188	86	159	173	150	75	77	19	37	38
TERF1|ENSG00000147601|protein_coding	1277	3320	819	1811	1126	1031	1945	1249	2559	584	2021	1576	5637	2242	1422	2053	4398	1770	1934	1843	3723	4048	1938	2274	2199	3285	3398	1251	1729	2114	1863	1750	1302	1692	2956	3558	2051	1875	2610	3125	2023	2911	3165	2498	2248	6959	1673	1157	2812
FGA|ENSG00000171560|protein_coding	11	0	0	3894	4963	5590	2201	3854	0	1	958	0	1	0	19	3	1	1	2	22	0	13	7	15	21	59	0	4	3	0	1	1	0	2	13	3	3	4	73	1	26	0	4	1	377	2	0	0	0
PYHIN5P|ENSG00000229849|unprocessed_pseudogene	2	0	0	0	0	0	0	0	0	0	0	0	0	0	6	0	0	0	0	0	0	0	6	0	0	6	0	0	0	0	0	0	0	1	0	0	1	0	0	0	0	0	0	1	0	0	1	0	0
RNU6-633P|ENSG00000199482|snRNA	5	0	1	0	2	0	0	0	1	1	0	0	6	1	3	0	0	0	2	0	5	6	35	4	2	4	1	0	6	4	1	2	0	4	0	0	1	0	1	2	0	2	1	0	1	2	3	3	0
MIR5580|ENSG00000266431|miRNA	0	0	0	1	0	0	0	0	0	0	0	0	0	0	1	0	0	0	0	0	0	0	0	0	0	0	0	0	0	0	0	0	1	0	0	0	0	0	0	0	0	0	0	0	0	0	0	0	0
AL021368.3|ENSG00000272316|lincRNA	62	412	85	183	70	60	184	83	153	54	217	71	215	103	29	26	186	31	307	45	68	46	195	40	161	181	94	141	187	51	48	71	101	107	71	21	62	235	282	241	56	141	43	408	59	87	31	104	49
MIR8054|ENSG00000275868|miRNA	4	0	0	0	0	0	0	0	0	0	0	0	0	0	4	0	0	0	0	0	0	0	3	0	0	1	0	0	0	0	0	0	0	0	0	0	0	0	0	0	0	0	0	0	0	0	0	0	0
RN7SL684P|ENSG00000243959|misc_RNA	15	4	14	3	2	1	1	4	1	2	0	0	0	4	2	3	2	0	48	1	7	2	13	2	2	5	6	5	17	5	5	2	0	2	0	0	6	1	1	1	4	1	2	2	4	2	2	4	0
IFNAR2|ENSG00000159110|protein_coding	1066	2014	544	294	198	242	580	472	1300	348	526	923	738	940	976	845	657	897	903	511	1463	959	1150	1130	1051	866	796	1424	708	1634	620	1101	957	784	569	860	710	1360	2170	1134	920	843	1213	1583	1220	686	650	549	737
AC120036.5|ENSG00000255366|lincRNA	31	225	6	41	25	25	31	15	3	1	73	3	97	3	26	3	10	111	19	12	213	4	78	11	21	14	17	2	39	0	5	94	31	33	103	1	19	39	11	41	19	26	12	29	126	14	30	6	6
GPR1-AS|ENSG00000279220|processed_transcript	143	0	5	3	0	1	1	1	1	0	0	14	1	2	187	2	1	2	0	2	4	1	29	4	421	24	3	3	8	6	0	2	4	12	5	1	1	7	13	5	5	2	9	1	7	3	3	3	0
DRD4|ENSG00000069696|protein_coding	93	163	94	73	40	26	81	37	139	73	105	163	105	56	134	112	107	113	291	67	304	473	139	95	223	181	302	308	249	59	182	344	319	91	196	33	92	200	477	113	165	110	169	165	66	103	260	72	45
CACNG6|ENSG00000130433|protein_coding	68	2	0	7	9	11	11	0	1	0	5	0	1	0	35	0	1	204	1	0	0	0	4	3	2	13	1	0	20	0	1	1	3	4	1	0	0	3	3	27	2	1	0	55	1	1	2	5	3
REEP4|ENSG00000168476|protein_coding	1417	595	3904	725	427	583	1015	1102	2985	5164	432	2859	6226	4350	2929	5940	3569	4275	2730	3734	3852	8541	3650	3574	3621	5149	7686	9891	7047	3415	12286	8336	1425	5527	9154	7114	6039	1685	5389	2110	3676	12973	6078	2128	3195	9331	7946	5830	4091
RARSP1|ENSG00000257037|processed_pseudogene	7	1	0	1	1	0	0	1	0	2	0	9	2	9	26	12	4	3	0	1	18	9	18	6	10	21	1	1	2	16	5	7	1	7	0	1	11	7	24	1	5	2	7	3	0	3	13	7	1
SVIP|ENSG00000198168|protein_coding	1863	2077	371	3145	1997	2591	2541	2865	2947	877	1679	105	897	74	600	119	177	1302	1395	280	140	64	1196	1717	971	1654	346	129	1073	816	100	3695	127	1859	571	38	306	1461	3659	2661	750	2011	452	510	161	1260	265	1372	723
AC007603.1|ENSG00000261751|lincRNA	40	0	0	0	0	0	0	0	0	0	0	0	0	1	4	0	0	0	0	0	0	0	6	0	0	3	0	0	0	0	0	0	0	1	0	1	1	0	0	0	0	0	5	0	0	0	0	0	0
AC010202.1|ENSG00000257254|processed_pseudogene	6	0	0	0	0	0	0	0	0	0	0	0	0	0	3	0	0	0	0	1	1	1	6	0	0	3	0	0	0	0	0	0	0	0	0	0	1	0	0	0	0	0	0	1	1	0	0	0	0
SNORD42A|ENSG00000238649|snoRNA	0	0	0	0	0	0	0	0	0	0	0	0	0	0	0	0	0	0	0	0	0	0	0	0	0	0	0	0	0	0	0	0	0	0	0	0	0	0	0	0	0	0	0	0	0	0	0	0	0
AC116348.3|ENSG00000261346|antisense	24	2	0	2	3	2	7	1	7	2	3	0	2	2	7	1	0	2	0	0	0	0	7	1	13	3	0	7	1	1	0	3	1	3	1	4	0	3	7	1	0	3	1	2	1	1	0	1	0
KHNYN|ENSG00000100441|protein_coding	5207	8136	4285	3527	2762	2726	6886	4129	14931	5513	4623	8345	7301	6292	3363	4730	6489	4594	8032	4559	8649	8881	7247	5149	3684	11527	6990	7342	7955	3028	9235	2291	2813	5731	7009	5994	3654	4416	10276	2844	3137	5082	8612	5940	4012	2871	4265	6336	4525
AC004982.1|ENSG00000272732|lincRNA	33	27	18	383	225	255	322	255	140	6	204	10	66	4	32	1	9	13	44	2	3	14	25	33	13	105	19	15	10	39	4	30	13	18	7	1	10	14	34	59	10	36	6	24	9	5	5	19	7
PLA2G3|ENSG00000100078|protein_coding	54	6	750	13	12	7	3	14	135	352	2	151	229	2957	14	123	8	20	2	88	2731	189	887	7	348	171	18	150	389	6	21	29	3	398	487	96	125	196	2711	42	30	10	27	47	17	31	1368	845	595
AC073534.1|ENSG00000268442|processed_pseudogene	10	25	3	25	11	12	20	26	2	1	10	12	60	4	5	1	8	31	10	14	20	13	7	23	14	27	56	1	31	11	4	18	4	10	4	0	4	4	25	9	4	113	9	52	7	21	4	17	3
RAB1B|ENSG00000174903|protein_coding	8358	12211	8234	5905	3534	4610	6037	5189	16968	11204	5700	10247	12707	12060	8875	11630	29086	11292	11727	10704	11218	9694	10033	22599	19389	9992	13079	13888	11234	11934	17865	16949	15097	11792	15329	22562	11721	7071	12936	6570	11884	17552	16612	11570	12075	11181	15292	14763	7978
RN7SL673P|ENSG00000273818|misc_RNA	0	0	0	1	0	0	0	0	3	0	0	0	1	0	1	0	0	0	0	0	0	0	0	0	5	0	0	0	0	0	0	0	0	0	0	0	0	0	0	0	0	0	0	1	0	0	0	0	0
AC009784.1|ENSG00000236503|processed_pseudogene	1	0	0	0	0	0	0	0	0	0	0	0	0	2	0	0	0	0	0	0	0	4	2	0	0	0	0	0	0	0	0	0	0	0	0	0	0	0	0	2	0	0	0	0	0	0	1	0	0
ITGA9-AS1|ENSG00000235257|processed_transcript	204	259	193	137	62	53	109	58	155	60	161	89	303	60	116	21	26	43	289	88	126	86	123	128	110	120	187	142	129	145	61	63	113	89	92	47	68	162	86	453	57	204	41	153	80	283	103	124	35
RNU6ATAC5P|ENSG00000210839|snRNA	7	0	0	1	0	0	0	0	0	0	0	0	0	0	1	0	0	0	0	0	0	0	8	0	0	0	0	0	0	0	0	0	0	0	0	1	0	0	0	0	0	0	1	0	0	0	1	0	0
AL121776.1|ENSG00000239783|processed_pseudogene	1	0	0	1	0	0	0	1	15	6	0	0	11	2	1	0	7	2	10	2	1	2	1	0	1	24	3	0	0	0	5	0	0	2	0	0	2	1	9	3	0	5	0	2	1	3	2	12	4
RPL7P18|ENSG00000243806|processed_pseudogene	45	190	30	13	20	7	31	29	8	9	22	19	31	9	40	17	23	4	8	2	22	19	24	57	26	21	10	20	13	17	22	21	9	21	6	25	26	108	15	5	13	8	26	12	18	19	3	31	3
IGF1|ENSG00000017427|protein_coding	34	3989	67	46	31	31	223	66	16	25	164	13	23	35	35	15	42	127	96	124	148	40	48	30	196	61	38	102	19	10	26	47	24	86	128	2	50	1158	48	72	17	127	83	224	49	149	29	34	35
PIGBOS1|ENSG00000225973|protein_coding	289	308	172	245	241	220	218	121	379	101	167	150	491	439	331	298	197	375	305	419	393	288	206	345	340	414	459	308	207	190	438	428	309	259	437	349	255	182	295	292	330	516	482	191	499	384	399	152	265
MTND1P9|ENSG00000228995|processed_pseudogene	16	3	1	5	4	2	4	3	1	1	4	12	15	3	6	6	5	5	19	1	2	2	7	2	7	6	4	3	5	3	3	6	3	7	5	0	10	0	3	22	0	5	3	6	2	1	3	0	0
Z98949.3|ENSG00000232464|antisense	14	1	0	1	0	0	1	2	1	0	5	1	1	2	6	1	0	0	0	0	0	0	2	0	0	17	0	0	0	0	0	0	0	1	0	0	1	0	1	0	2	1	1	0	0	0	4	1	0
AL139089.1|ENSG00000273723|lincRNA	53	22	31	48	21	24	45	34	27	12	25	50	164	32	62	26	80	99	38	43	77	31	75	98	83	82	49	68	55	86	86	18	239	54	38	16	56	27	119	114	193	101	60	29	85	84	63	26	40
BX248123.2|ENSG00000271985|processed_pseudogene	4	0	0	0	0	0	0	0	0	0	0	0	0	0	0	0	0	0	0	0	0	0	1	0	0	0	0	0	1	0	0	0	0	0	0	0	0	0	0	0	0	0	0	0	0	0	0	0	0
SCFD1|ENSG00000092108|protein_coding	1913	2853	2135	1968	1582	1607	2145	1605	4727	1617	1574	4523	4501	5215	6012	3635	6069	3389	1785	3681	5565	6118	3344	3278	4028	8791	3884	3638	2453	3119	3021	1897	2464	3841	3542	2660	3554	2498	5252	2401	2371	2446	5197	3966	4385	4183	2493	3497	8411
CABS1|ENSG00000145309|protein_coding	56	0	2	1	0	0	0	0	2	0	0	1	0	0	33	2	0	0	0	0	0	0	30	2	1	14	0	0	6	0	0	0	0	1	0	0	0	0	5	2	1	0	0	0	0	0	3	0	1
AC016876.2|ENSG00000264772|processed_transcript	110	186	204	76	60	94	93	100	36	156	86	196	401	300	223	261	475	367	102	210	165	192	226	323	350	332	145	291	205	158	232	244	349	162	184	373	210	129	236	170	526	344	279	304	427	462	615	169	107
TXNL1|ENSG00000091164|protein_coding	1799	4534	3060	2699	2071	2399	2561	2314	4989	3188	2970	3103	8189	3273	5344	2967	3584	2759	2856	5923	10086	5337	3081	3386	3677	4556	9087	4319	3611	1683	4650	6583	2721	4521	6012	5352	3848	3388	6190	3206	2965	5535	3303	2526	3095	10002	3209	4621	3481
SNRPCP14|ENSG00000254805|processed_pseudogene	10	2	0	0	0	0	1	0	1	0	0	0	2	0	11	1	1	3	4	0	0	1	6	1	1	3	1	0	2	1	1	1	1	3	0	2	1	3	0	2	1	1	2	1	0	4	0	0	2
DMD|ENSG00000198947|protein_coding	666	24715	1129	3500	2685	1670	3505	2309	209	687	13396	493	10400	207	2003	255	1039	1102	4291	171	200	141	1448	656	524	541	570	561	540	657	316	997	1336	849	525	94	384	21789	18916	2520	136	1345	2408	9782	982	241	238	674	447
RNF185-AS1|ENSG00000254835|antisense	0	0	0	0	0	0	0	0	0	0	0	0	0	0	0	0	0	0	0	0	0	0	0	0	0	0	0	0	0	0	0	0	0	0	0	0	0	0	0	0	0	0	0	0	0	0	0	0	0
CR382285.1|ENSG00000270533|transcribed_processed_pseudogene	51	9	5	4	1	4	1	2	3	5	1	5	18	9	88	3	8	1	2	5	2	5	76	3	13	30	1	4	6	10	5	7	6	9	4	2	5	5	6	4	3	1	8	3	3	6	13	6	0
TCL1B|ENSG00000213231|protein_coding	31	0	0	0	0	0	0	0	0	3	0	0	0	0	5	0	0	8	0	0	0	0	4	1	0	6	0	7	1	0	0	0	0	6	0	0	1	0	0	1	2	0	14	0	2	0	0	0	0
PHKB|ENSG00000102893|protein_coding	6503	8263	3462	6734	4497	5443	8685	5783	18436	5965	5236	3601	7543	6042	6000	5908	8844	4860	6460	13334	16930	8486	7285	3128	5719	6605	10838	4014	9826	3708	6282	2950	5540	9511	9589	5332	5070	7388	11621	5178	5137	10130	7268	9922	9214	6556	4966	8437	7963
AC074091.1|ENSG00000259080|processed_transcript	0	0	0	0	0	0	0	0	1	0	0	3	0	2	3	0	0	2	0	0	2	3	0	0	0	1	0	3	3	0	0	0	1	1	1	0	0	0	2	0	0	1	1	0	0	0	0	0	0
GP2|ENSG00000169347|protein_coding	3229	0	0	3434	10067	1222	2608	196	278	1	676	1	1	0	38	0	60	5	1	0	0	0	27	2	39	18	0	2	5	1	0	0	0	3	6	15	0	63	17	20	1	0	7	0	10	1	14	3	1
MCAT|ENSG00000100294|protein_coding	683	654	743	506	386	473	551	610	1165	686	356	889	1165	789	1125	588	1089	858	807	762	1081	753	531	1061	886	767	1483	1281	1149	822	1349	868	1215	703	1514	570	617	493	1295	713	732	1464	994	522	1056	2412	1174	842	766
AC011507.1|ENSG00000267081|lincRNA	0	0	0	0	0	0	1	0	0	0	0	0	0	0	1	0	0	0	1	0	0	0	0	0	0	0	0	0	0	0	0	0	0	0	0	0	0	0	0	0	0	0	0	0	2	0	0	0	0
AC011592.1|ENSG00000280397|TEC	86	0	0	1	0	0	2	0	0	0	0	4	2	1	119	0	0	4	0	1	0	0	177	6	0	62	4	0	17	5	0	1	0	13	1	0	0	2	6	1	11	0	5	2	0	1	9	7	0
AC008429.1|ENSG00000204758|antisense	94	59	18	28	8	12	17	16	26	12	15	58	52	35	63	40	57	74	79	20	16	68	53	91	25	97	118	21	80	80	39	50	101	47	46	36	63	43	29	23	54	31	62	73	53	24	32	50	27
C8orf88|ENSG00000253250|protein_coding	11	1107	80	105	22	44	65	91	9	45	458	8	155	25	10	124	33	114	165	36	46	472	30	24	270	35	1	31	31	15	12	23	107	100	13	4	119	680	33	133	16	59	441	383	54	26	15	20	7
Y_RNA|ENSG00000206640|misc_RNA	4	0	0	0	0	0	0	0	1	0	0	0	1	1	5	1	0	2	0	0	0	3	0	0	2	1	1	0	0	0	2	2	0	0	0	0	3	0	0	0	0	3	2	0	2	0	2	0	0
MIR2116|ENSG00000253030|miRNA	5	3	0	3	3	1	6	1	16	6	1	2	15	12	3	1	2	3	1	1	6	15	10	7	1	3	7	2	4	3	7	5	9	7	4	3	3	9	9	9	1	0	4	7	3	0	5	2	8
TIGIT|ENSG00000181847|protein_coding	445	25	25	47	43	47	103	19	38	150	27	60	102	89	294	184	92	169	420	43	61	28	1246	638	1332	125	36	224	456	95	178	46	189	155	101	47	80	198	821	332	612	523	488	306	305	32	114	65	123
RN7SL565P|ENSG00000276562|misc_RNA	0	0	0	0	0	0	0	0	0	1	0	0	0	0	0	0	0	0	0	0	0	0	0	0	0	0	0	0	0	0	0	0	0	1	0	0	0	0	0	1	0	0	0	0	0	0	0	0	0
TRMT2B-AS1|ENSG00000225839|sense_overlapping	21	1	5	9	1	0	7	4	14	10	8	8	22	10	2	5	1	0	15	2	10	4	10	1	4	13	16	5	9	1	2	2	1	4	3	1	3	5	12	10	3	11	2	8	1	0	4	7	5
ABCB8|ENSG00000197150|protein_coding	1356	2462	1357	1699	787	1106	1715	1575	1430	2172	1445	2216	2616	3957	2012	2243	2019	3489	2257	3248	3868	5318	1478	2227	2176	2028	3065	2380	3042	1549	3377	2839	1854	2387	3317	4199	1796	2226	3363	2362	2176	2646	2735	3168	2851	3029	3126	2771	2022
MGC32805|ENSG00000250328|antisense	74	5	6	7	0	2	0	1	138	341	1	53	18	14	144	6	18	10	35	41	5	6	74	37	185	21	20	0	21	28	10	13	0	70	6	4	431	4	6	54	255	260	214	17	180	7	4	34	17
AC025750.2|ENSG00000236913|processed_pseudogene	27	3	6	4	3	3	5	0	3	9	6	5	2	3	30	1	1	8	2	5	5	4	18	9	7	13	8	2	8	4	1	6	16	7	5	5	4	8	2	10	4	3	3	5	4	20	10	2	5
RCAN3|ENSG00000117602|protein_coding	2984	1358	2903	2458	1608	1845	2685	2880	4621	3287	1566	3618	2114	5611	2179	3450	3163	1662	2910	3047	2474	4083	2795	1528	3041	5663	3979	4454	3762	3538	3481	3620	1474	3650	2375	1740	3648	1780	4610	2917	1586	3449	4175	2859	2407	4209	2529	5108	2219
CICP27|ENSG00000233750|processed_pseudogene	19	8	2	11	1	6	8	7	0	4	9	16	9	4	20	1	2	2	16	18	50	39	64	8	24	10	107	2	19	11	11	7	5	10	25	9	37	3	27	27	67	67	9	7	22	9	48	23	36
LRFN4|ENSG00000173621|protein_coding	1410	785	2128	418	125	135	357	602	1813	278	193	2591	3544	2552	2886	2787	8413	3580	1315	3950	1989	2564	1760	6792	5098	1168	3214	3830	1158	2301	1487	3979	5662	971	4435	5042	4601	1391	2443	1859	5632	4541	4149	1930	3241	5200	3823	439	1120
CT47A8|ENSG00000230347|protein_coding	0	0	0	0	0	0	0	0	0	0	0	0	0	0	0	0	0	0	0	0	0	0	0	0	0	0	0	0	0	0	0	0	0	0	0	0	0	0	0	0	0	0	0	0	0	0	0	0	0
C1orf145|ENSG00000162913|protein_coding	64	26	26	52	21	16	35	19	4	18	29	132	62	76	71	26	22	55	50	25	85	170	161	121	66	94	159	80	188	104	188	28	15	48	103	65	129	34	59	205	184	137	61	174	107	244	159	25	33
AC104685.1|ENSG00000250540|processed_pseudogene	1	1	0	2	0	0	1	0	0	0	2	0	1	1	9	0	0	0	2	0	1	0	8	0	0	4	0	1	1	0	0	0	0	3	0	0	0	0	0	2	0	0	1	2	0	0	0	0	0
IL17REL|ENSG00000188263|protein_coding	313	21	5	19	93	12	148	113	351	30	18	3	20	5	29	2	20	8	13	2	8	10	274	7	10	78	8	62	25	22	8	9	13	10	32	2	22	32	10851	25	8	5	84	53	1	9	31	6	6
OR5D13|ENSG00000279761|polymorphic_pseudogene	0	0	0	0	0	0	0	0	0	0	0	0	0	0	0	0	0	0	0	0	0	0	0	0	0	0	0	0	0	0	0	0	0	0	0	0	0	0	0	0	0	0	0	0	0	0	0	0	0
AC100871.1|ENSG00000250727|processed_pseudogene	34	0	0	1	0	0	0	0	0	1	0	0	0	0	18	0	1	2	0	2	0	0	22	0	0	6	1	1	1	0	0	0	1	3	0	0	0	0	0	1	1	0	1	2	0	2	2	0	0
OR2T6|ENSG00000198104|protein_coding	4	0	0	0	0	0	0	0	0	0	0	0	0	0	7	0	0	0	0	0	0	0	0	0	0	0	0	0	0	0	0	0	1	0	0	0	0	0	0	0	0	0	0	0	0	0	0	0	0
CTSW|ENSG00000172543|protein_coding	781	146	27	84	82	100	222	58	37	176	75	56	93	54	253	355	72	464	72	49	30	19	1152	434	1391	50	36	251	37	127	174	324	137	398	69	36	127	138	281	122	574	520	160	135	202	33	169	105	113
Metazoa_SRP|ENSG00000274799|misc_RNA	11	4	2	6	2	2	1	3	2	1	3	0	3	1	15	0	5	2	5	2	0	0	5	3	4	6	4	1	2	1	1	2	2	1	2	0	1	1	0	1	6	8	3	1	0	1	0	4	0
NEGR1-IT1|ENSG00000228853|sense_intronic	2	2	0	0	0	0	0	0	0	1	0	0	1	0	9	0	0	0	0	0	0	0	2	1	0	1	0	0	0	0	0	0	0	1	0	0	0	0	0	0	0	0	0	0	0	0	0	0	0
ETV3L|ENSG00000253831|protein_coding	79	0	1	1	0	3	0	0	0	0	0	4	2	4	28	1	0	0	2	2	1	3	11	1	3	7	0	7	5	223	1	3	1	0	1	1	0	2	1	2	5	0	6	2	0	4	12	3	0
U2|ENSG00000273709|snRNA	0	0	0	0	0	0	0	0	0	0	0	0	0	0	0	0	0	0	0	0	0	0	0	0	0	0	0	0	0	0	0	0	0	0	0	0	0	0	0	0	0	0	0	0	0	0	0	0	0
AP000365.1|ENSG00000267338|lincRNA	0	4	0	2	1	0	3	0	0	0	1	0	2	0	1	0	0	0	0	0	0	0	0	0	0	0	0	0	1	0	0	0	0	0	0	0	0	1	0	1	0	0	0	2	0	0	0	1	1
CYP2G1P|ENSG00000130612|transcribed_unprocessed_pseudogene	39	13	3	9	0	3	3	3	10	1	5	4	14	0	33	0	5	2	24	5	2	12	36	1	3	17	17	2	5	1	8	2	1	5	3	0	5	4	8	47	6	8	6	6	1	2	4	7	0
DOC2B|ENSG00000272636|protein_coding	1489	7246	4211	635	235	267	1249	802	472	727	2076	850	591	2233	3043	1271	1356	1593	1646	1302	7063	247	14193	906	3811	352	4261	7635	6413	1604	220	2169	1230	4018	2031	649	997	3369	18710	756	1698	9315	953	1825	3364	658	2854	2381	384
TAS2R4|ENSG00000127364|protein_coding	66	45	50	72	16	24	70	56	65	16	37	14	165	22	118	15	123	30	148	4	21	56	51	24	59	51	28	68	88	12	11	54	13	36	20	13	35	21	68	71	51	72	22	57	10	45	13	43	16
TRIM60P17|ENSG00000223558|processed_pseudogene	28	11	1	2	0	1	2	0	0	0	1	0	1	0	16	0	0	0	2	0	0	1	13	14	0	12	1	0	2	0	0	7	0	1	0	0	0	2	0	3	1	1	1	1	0	0	3	1	0
RNF6P1|ENSG00000227406|processed_pseudogene	79	0	0	0	0	0	0	0	2	0	0	2	1	0	32	0	0	0	1	0	1	0	25	2	0	35	1	0	10	3	0	0	2	8	0	0	0	0	2	5	8	0	3	0	0	0	9	1	0
LINC01749|ENSG00000272259|lincRNA	20	0	2	1	0	1	0	0	2	1	0	0	1	8	7	0	0	6	3	2	0	0	1	3	14	4	1	3	1	3	3	0	4	4	0	1	2	0	1	1	0	3	2	2	0	0	12	0	2
ACTR3P3|ENSG00000242573|processed_pseudogene	14	0	2	0	0	1	0	0	0	0	0	0	0	0	19	1	1	1	1	1	0	0	13	0	1	4	1	0	1	1	0	1	1	1	1	0	0	0	0	0	1	1	0	0	0	1	1	1	0
RNA5SP402|ENSG00000252957|rRNA	1	0	0	0	0	0	0	0	0	2	0	0	0	0	2	0	0	0	0	0	0	0	1	0	2	1	0	0	0	0	0	0	0	0	1	0	0	0	0	6	0	1	2	0	0	1	0	2	0
AC002428.1|ENSG00000253927|lincRNA	1	0	0	0	0	0	0	0	0	0	0	0	0	0	0	0	0	0	0	1	0	1	3	0	0	0	1	0	0	0	0	0	0	1	1	0	0	0	0	1	1	0	0	0	0	0	0	1	0
TMSB15B|ENSG00000158427|protein_coding	12	13	4	4	2	0	3	10	1	3	9	8	79	1	11	14	57	38	8	17	7	17	23	9	20	13	15	36	45	2	9	17	144	8	43	18	7	26	73	11	26	55	38	29	10	40	8	2	36
AC079943.1|ENSG00000239716|lincRNA	0	1	0	0	0	0	0	0	0	0	0	0	0	0	4	0	0	0	0	0	0	0	1	0	0	2	0	0	0	0	0	0	0	0	0	0	0	0	0	0	0	0	0	0	0	0	0	0	0
BTBD1|ENSG00000064726|protein_coding	4026	6765	4499	2709	1502	1711	2983	2714	8120	2748	2611	4768	7909	7479	9005	3569	7960	3592	3236	8094	9281	7631	3444	2656	3920	2960	8299	6743	3679	3623	11130	5273	7343	4794	7551	5942	3953	4910	10686	5435	3035	4189	6996	8380	7282	5315	4473	4127	4797
AC093152.1|ENSG00000278610|lincRNA	1	2	0	2	0	0	1	0	4	1	0	0	1	0	3	0	1	0	0	0	0	0	2	0	1	1	0	0	0	0	0	0	1	4	1	0	0	0	1	0	2	3	0	5	1	3	4	0	2
QTRT1|ENSG00000213339|protein_coding	1165	1442	1092	973	924	643	949	670	1794	840	856	1598	4386	1735	3747	1794	1843	2799	2387	2415	2109	2427	1183	2558	3301	1226	2197	2123	1980	1653	1023	1886	2493	1369	2558	1848	1627	1284	2173	851	2999	2758	3674	1687	1804	3888	2061	1188	1398
ARHGEF12|ENSG00000196914|protein_coding	14474	24300	11005	12529	7407	8230	14232	13846	33125	10636	12734	13185	27726	12906	11960	9887	22041	9237	19277	12866	25389	19132	12775	10809	11043	12416	23189	18708	18650	8295	13099	12556	10140	17771	16194	21513	7148	24655	24501	13149	4631	12947	20844	22009	13209	20389	9737	18131	10490
AGFG1|ENSG00000173744|protein_coding	9744	8211	4485	3906	2155	2440	4273	5472	11700	3988	3548	6638	10886	4459	11850	9330	13554	3625	2873	13571	4906	11469	11825	8384	5561	7049	16866	8457	8281	6090	9572	7260	4105	8962	10350	6982	9399	5750	16825	10873	9404	21061	8805	15461	17367	7694	6480	6076	4273
TTC24|ENSG00000187862|protein_coding	75	1	5	4	9	3	8	0	3	19	0	4	5	1	28	13	1	5	11	0	3	1	73	20	51	5	1	39	4	4	7	3	8	3	5	3	6	3	18	38	41	44	55	9	11	0	8	1	3
COX6B1P6|ENSG00000253349|processed_pseudogene	3	0	0	0	0	0	0	0	0	0	0	0	1	1	8	0	0	0	0	0	0	0	3	0	1	0	0	1	0	1	0	0	0	1	0	0	1	0	0	0	0	0	0	0	0	1	0	0	0
IGKV1OR2-6|ENSG00000271569|IG_V_pseudogene	2	0	2	9	13	18	12	0	1	2	12	1	6	0	3	0	0	63	0	0	0	1	102	1	33	8	9	12	0	2	0	6	3	4	2	0	0	10	7	0	5	0	11	0	4	3	0	16	23
NKTR|ENSG00000114857|protein_coding	7278	12741	2471	7746	2673	2977	8444	5658	7628	2392	7168	7631	9459	8879	5705	3104	5575	3595	6433	2985	5369	4910	4861	4127	6358	7980	5704	7491	5434	4650	3082	3012	2680	5590	3244	1406	5278	5670	8862	8420	2895	5390	6209	7663	2949	2798	2611	4276	1907
EEF1GP4|ENSG00000240138|processed_pseudogene	13	1	3	2	2	1	8	0	4	3	5	7	8	4	29	3	8	5	1	0	1	0	24	9	7	5	4	4	3	3	3	5	9	11	4	12	5	4	3	23	8	1	2	3	2	10	10	2	4
AC004812.1|ENSG00000255575|processed_pseudogene	14	0	0	0	1	0	1	2	0	5	0	0	1	3	4	0	0	0	0	0	0	3	9	1	2	0	1	0	5	0	0	1	0	2	0	0	2	2	0	0	3	4	0	1	3	0	1	2	0
AL451063.1|ENSG00000225755|processed_pseudogene	10	2	1	3	1	0	1	1	3	0	1	2	2	2	22	1	3	0	4	0	2	7	28	0	6	5	4	0	4	1	1	1	3	2	2	0	7	1	5	4	6	2	4	4	3	1	4	2	0
PSMB9|ENSG00000240065|protein_coding	8361	794	460	508	321	434	659	383	700	379	405	1306	1164	1398	6699	4849	2763	3360	3996	1114	2895	529	11850	9962	6639	753	490	5171	1924	7466	3460	1107	9076	1413	1100	1458	1888	1299	5627	2385	4781	10749	4534	2643	8583	1491	5055	1699	2668
AP003716.2|ENSG00000254792|processed_pseudogene	6	0	0	0	0	0	0	0	1	0	0	1	0	0	2	0	0	0	0	0	0	0	2	1	0	4	0	0	0	0	0	0	0	0	0	0	0	0	1	0	0	0	0	0	0	0	0	0	0
MIR5701-1|ENSG00000266545|miRNA	0	0	0	0	0	0	0	0	0	0	0	0	0	0	0	0	0	0	0	0	0	0	0	0	0	0	0	0	0	0	0	0	0	0	0	0	0	0	0	0	0	0	0	0	0	0	0	0	0
AC136628.3|ENSG00000253520|processed_pseudogene	18	109	8	18	8	15	28	9	11	8	40	17	20	14	9	17	13	40	36	32	55	71	27	16	44	29	9	5	10	12	10	10	14	13	6	7	9	96	10	22	11	13	21	69	6	27	24	8	11
CORO1C|ENSG00000110880|protein_coding	3542	27227	10885	2081	1033	1388	3739	3926	3413	4797	11141	12313	10940	24377	6172	19524	17704	12089	8108	19114	21100	18768	8788	22324	12256	10069	16245	15058	17572	9278	17074	13420	11242	8671	24353	14504	12074	25587	20186	6330	10197	12147	17247	19670	14867	23975	15479	6282	22520
NKX1-1|ENSG00000235608|protein_coding	2	0	0	0	0	1	0	1	0	0	0	1	0	1	6	0	0	2	0	0	0	0	0	1	1	0	0	0	0	0	0	0	0	1	0	0	0	0	0	1	0	0	0	2	0	0	0	0	0
AL021918.1|ENSG00000270666|processed_pseudogene	4	1	0	0	0	1	0	0	0	0	0	0	0	1	3	0	1	0	4	0	1	0	2	1	0	0	6	0	3	0	0	0	0	1	0	0	0	0	0	2	0	1	2	0	1	1	1	0	1
IGHD7-27|ENSG00000236597|IG_D_gene	0	0	0	0	0	0	0	0	0	1	0	0	0	0	0	0	0	0	0	0	0	0	0	0	0	0	0	0	0	0	0	0	0	0	0	0	0	0	0	0	0	0	0	0	0	0	0	0	0
LINC02024|ENSG00000241213|lincRNA	0	7	0	1	0	0	1	0	0	0	4	0	0	0	3	0	0	0	0	0	0	0	2	0	0	1	0	0	0	0	0	0	1	0	0	0	0	0	0	0	0	0	0	0	0	0	0	1	0
MIR324|ENSG00000199053|miRNA	7	5	1	8	0	1	6	5	0	1	4	7	9	5	2	1	4	1	1	4	4	3	3	7	8	14	4	5	12	1	5	2	2	6	7	2	2	7	13	7	10	2	5	4	6	9	9	3	0
RN7SL39P|ENSG00000241223|misc_RNA	16	0	0	0	0	0	0	0	0	0	0	0	0	0	8	0	0	0	1	0	0	0	15	2	0	7	0	0	2	0	0	0	0	0	0	0	0	0	0	0	1	1	0	0	0	0	0	0	0
TPT1P4|ENSG00000217027|processed_pseudogene	50	210	315	135	81	126	67	63	132	266	76	121	74	67	152	57	184	159	53	147	60	84	128	178	201	103	46	217	48	120	57	77	349	186	69	176	73	287	77	134	137	60	80	40	131	177	205	72	186
MIR7641-2|ENSG00000280494|miRNA	0	0	0	0	0	0	0	0	0	0	0	0	0	0	0	0	0	0	0	0	0	0	0	0	0	0	0	0	0	0	0	0	0	0	0	0	0	0	0	0	0	0	0	0	0	0	0	0	0
SLC22A20|ENSG00000197847|transcribed_unitary_pseudogene	121	35	1134	29	7	14	31	30	71	110	8	1671	90	2229	95	917	955	788	552	34	977	2777	244	341	1830	2956	119	1213	171	124	141	75	58	1760	433	106	1885	1121	1203	62	107	3045	3360	328	294	155	651	203	77
AL139237.1|ENSG00000227029|lincRNA	0	0	0	0	0	0	0	0	0	0	0	0	0	0	1	0	0	0	1	0	0	0	0	0	0	1	0	0	0	0	0	0	0	0	0	0	0	1	0	0	0	0	0	0	0	0	0	0	0
EFL1|ENSG00000140598|protein_coding	1573	1307	958	731	513	577	865	939	2388	1410	626	1611	1974	3575	1356	1310	2470	1074	1102	1746	1606	2135	868	1377	1350	1088	1757	2360	1605	1654	2310	2703	2581	2042	1839	2208	2134	931	3726	1357	859	894	2202	2433	1799	1473	1117	1658	2039
FP565260.4|ENSG00000279493|protein_coding	0	0	0	0	0	0	0	0	0	0	0	0	0	0	0	0	0	0	0	0	0	0	0	0	0	0	1	0	0	0	0	0	0	0	0	0	0	0	8	0	0	0	0	0	0	0	0	0	0
AC021205.2|ENSG00000244083|processed_pseudogene	8	0	0	0	0	0	0	0	0	0	0	0	0	0	7	0	0	0	0	0	0	0	4	1	0	2	0	1	1	0	2	0	0	0	0	0	0	1	0	0	0	0	1	0	0	1	1	0	0
RNU1-21P|ENSG00000200197|snRNA	3	0	0	0	0	0	0	0	0	0	0	0	0	0	2	0	0	0	0	0	0	0	1	0	0	0	0	0	0	0	0	0	0	0	0	0	0	1	0	0	0	0	0	0	0	0	0	1	0
MTCO1P27|ENSG00000232579|unprocessed_pseudogene	7	0	0	0	0	0	3	3	4	0	0	0	0	1	3	0	2	0	1	0	0	0	4	1	0	15	2	1	0	0	1	0	0	0	1	0	0	1	2	0	0	1	0	3	1	0	0	1	0
FAM35A|ENSG00000122376|protein_coding	1838	2413	1664	1310	907	882	1733	1343	3342	916	1188	1484	2522	1357	4239	1794	1707	1864	1134	1960	3668	2504	1907	2055	2496	2859	1492	3643	2024	1123	1849	923	1090	1917	2125	1453	2749	1878	3774	1974	830	1980	2005	2290	2179	3185	1346	1682	2267
PEX11G|ENSG00000104883|protein_coding	151	107	77	138	103	131	153	114	475	79	84	144	367	133	141	73	215	161	317	229	205	119	87	148	153	68	248	158	80	83	65	203	143	88	166	67	50	99	114	72	90	213	353	148	139	339	266	149	93
AL157401.1|ENSG00000228636|lincRNA	16	0	1	0	0	0	2	0	0	0	0	0	0	0	18	0	0	0	0	0	0	0	9	0	0	14	0	1	0	3	0	4	0	0	0	0	3	0	2	1	3	1	1	0	0	0	14	1	0
CPSF1P1|ENSG00000214076|processed_pseudogene	11	46	12	41	11	4	20	13	142	5	12	19	67	135	214	66	208	191	2	57	6	30	53	170	18	7	128	9	442	55	5	12	52	15	45	59	21	32	18	182	50	63	14	728	8	100	50	13	142
Y_RNA|ENSG00000252820|misc_RNA	4	0	0	0	0	0	0	0	0	0	0	0	0	0	1	0	0	0	0	0	0	0	0	0	0	1	0	0	0	0	1	0	2	2	0	0	0	0	0	0	0	0	0	0	0	0	0	0	0
AC008448.1|ENSG00000214942|lincRNA	2	3	0	0	0	0	0	0	0	0	0	0	0	0	3	2	2	0	0	0	0	0	6	2	1	5	0	0	5	1	0	0	0	1	0	0	3	0	2	2	1	3	1	3	0	2	1	0	0
RNA5SP473|ENSG00000252211|rRNA	6	1	0	1	0	0	0	1	3	1	0	0	1	0	3	0	0	9	1	1	0	0	2	0	0	3	0	0	0	1	2	1	1	1	1	0	0	0	0	1	1	1	0	0	0	0	3	0	0
AC099804.1|ENSG00000279570|TEC	54	19	6	9	7	8	20	14	4	10	11	11	24	34	33	28	19	3	3	4	7	6	36	20	29	30	5	16	15	11	4	7	1	18	14	4	11	14	20	23	5	12	14	19	7	6	12	17	9
FLII|ENSG00000177731|protein_coding	8882	19400	12769	5743	4493	4429	8276	6969	12088	20824	7811	16672	13662	11569	22303	12244	28681	15801	13249	16501	9340	18960	9422	14859	12005	16343	19846	17472	16972	8101	22079	10166	15546	14324	13800	26880	14823	15248	10038	10275	18583	19012	29108	26156	22405	13452	13539	17839	9211
AL138963.3|ENSG00000273149|antisense	0	0	0	0	0	0	0	0	0	0	0	0	0	0	0	0	0	0	0	0	0	0	0	0	0	0	0	0	0	0	0	0	0	0	0	0	0	0	0	0	0	0	0	0	0	0	0	0	0
OR3A5P|ENSG00000272546|transcribed_unprocessed_pseudogene	0	0	0	0	0	0	0	0	0	0	0	0	0	0	10	0	0	0	0	0	0	0	1	0	0	2	0	0	0	0	0	0	0	0	0	0	0	0	0	0	0	0	0	0	0	0	0	0	0
ROR1-AS1|ENSG00000223949|antisense	81	107	3	212	60	75	122	122	57	22	78	18	18	14	64	2	13	10	19	1	20	13	41	9	39	22	0	63	3	11	5	5	1	47	3	0	16	20	10	22	6	9	8	28	14	0	7	25	8
TBC1D3P4|ENSG00000204471|unprocessed_pseudogene	9	0	0	0	0	0	0	1	0	0	0	0	0	0	4	0	0	0	0	0	0	1	0	0	1	1	0	0	0	0	0	0	0	1	0	0	0	0	0	0	2	0	0	0	0	0	1	0	0
AC023449.1|ENSG00000223628|processed_pseudogene	3	0	11	1	1	0	0	2	0	6	1	3	2	4	4	5	1	8	0	2	1	3	2	3	3	0	4	1	1	4	2	4	9	1	2	2	0	2	4	3	3	3	0	0	1	9	6	1	12
AL118496.1|ENSG00000233874|processed_pseudogene	6	2	7	1	0	1	2	4	4	2	2	2	4	8	7	4	9	5	2	7	2	7	5	1	0	5	1	6	3	8	2	4	4	5	2	1	6	10	7	5	7	1	3	3	5	3	0	2	5
NDUFA5P4|ENSG00000233659|processed_pseudogene	2	0	0	0	1	0	0	1	0	0	0	0	1	0	3	0	1	0	1	0	0	0	7	0	0	0	0	0	0	0	0	0	0	0	0	0	0	3	0	0	1	0	1	0	0	0	0	0	0
ELMO2P1|ENSG00000276172|transcribed_unprocessed_pseudogene	27	1	0	3	0	0	0	0	0	3	0	2	0	0	13	0	0	0	0	0	0	1	10	1	1	4	2	0	1	0	2	0	4	0	0	0	1	0	0	0	2	0	0	1	0	0	3	1	0
SSX6|ENSG00000171483|transcribed_unprocessed_pseudogene	21	1	0	1	0	0	0	1	0	0	0	0	1	3	9	3	4	0	0	8	17	14	6	0	6	0	0	0	10	0	2	1	4	5	2	156	14	25	0	0	5	0	5	0	0	0	0	0	0
GPR27|ENSG00000170837|protein_coding	9	824	34	294	120	107	104	160	0	404	199	472	904	12	356	141	275	958	926	324	1143	11	360	1936	468	71	1522	19	1057	339	24	487	448	285	567	1	438	320	13	2848	675	190	1187	861	129	19	13	306	374
AL606760.1|ENSG00000226754|antisense	54	14	14	45	24	41	17	34	74	26	10	37	53	39	56	27	15	51	44	26	28	66	25	46	42	23	125	43	29	63	55	94	59	32	56	44	33	7	37	83	20	128	86	31	52	78	107	20	16
COX7BP1|ENSG00000243453|processed_pseudogene	0	0	0	0	0	0	0	0	0	0	0	0	0	0	0	0	0	0	0	0	0	0	0	0	0	0	0	0	0	0	0	0	0	0	0	0	0	0	0	0	0	0	0	0	0	0	0	0	0
AC007106.1|ENSG00000251410|lincRNA	0	0	0	0	0	0	0	0	0	0	0	1	0	0	1	0	1	0	1	0	0	0	2	3	1	0	0	0	0	2	0	1	0	1	2	0	4	1	0	0	0	1	1	0	0	0	2	0	0
FBXO7|ENSG00000100225|protein_coding	4221	6614	4188	3563	2627	2860	4249	3687	6730	2902	3528	6151	8558	6743	6184	5132	11457	5040	4268	6579	8322	4743	4448	6742	6094	5874	8637	6288	6567	7460	7879	4613	5563	5003	7551	5911	3956	5291	9220	3405	3971	6013	6560	8477	7073	11146	4919	4027	6222
DIXDC1|ENSG00000150764|protein_coding	868	13898	1226	1407	788	712	2499	1161	1895	329	8487	609	1087	714	1089	755	1468	1598	3043	1030	889	1399	813	473	1072	684	597	491	524	502	269	724	1194	1109	571	803	551	12173	1022	1441	286	930	1149	6272	578	1621	316	472	386
AL359694.1|ENSG00000219404|processed_pseudogene	2	0	0	2	0	0	1	0	1	0	0	1	6	4	7	1	1	6	0	2	3	5	1	0	0	13	1	0	2	1	0	4	1	0	2	0	1	3	1	0	6	0	3	10	0	1	0	4	1
TTLL13P|ENSG00000213471|protein_coding	122	15	14	18	10	9	9	14	21	7	14	12	31	43	26	10	15	8	48	14	24	27	23	36	10	19	24	85	36	30	18	37	25	8	9	15	47	10	20	15	15	18	30	21	22	4	23	12	8
ZSCAN1|ENSG00000152467|protein_coding	11	38	2	7	2	3	6	2	0	2	10	2	4	1	17	1	24	6	8	0	2	4	3	1	9	29	3	1	5	1	6	20	1	6	1	0	3	12	0	12	5	7	3	8	4	1	5	1	2
CEMIP|ENSG00000103888|protein_coding	3805	733	11806	711	51	48	144	129	26016	1951	126	1576	8905	5909	12822	1325	2840	12632	306	4319	25201	2890	3039	4422	1709	7241	12850	6170	1625	300	7276	2458	1636	1141	2872	14374	810	1310	5776	7070	371	3869	2479	9982	17681	2194	6121	1776	3812
SLC13A2|ENSG00000007216|protein_coding	974	1	3	25	5	9	25	9	336	1	4	6	0	4	8	0	4	0	9	1	52	18	76	87	20	4	10	18	6	13	6	0	2	7	7	2	3	12	212	0	2	4	1	3	9	9	18	3	8
AC117498.3|ENSG00000271547|processed_pseudogene	28	1	0	4	0	0	3	1	7	0	2	4	4	2	11	4	2	7	7	1	4	7	21	2	4	7	7	1	14	1	0	5	1	2	0	0	3	6	4	4	4	12	9	25	3	4	4	2	0
RNU6ATAC18P|ENSG00000221340|snRNA	31	20	7	5	7	7	27	6	10	7	9	2	30	1	1	3	26	5	66	1	3	5	18	7	13	30	10	3	6	2	13	9	0	30	3	0	8	10	6	19	16	32	0	9	13	0	9	17	0
SNORD113-7|ENSG00000200632|snoRNA	0	0	0	0	0	0	0	0	0	0	0	0	0	0	2	0	0	0	0	0	0	0	0	0	0	0	0	0	0	0	0	0	0	0	0	0	0	0	0	0	0	0	0	0	0	0	1	0	0
AL390728.3|ENSG00000224014|processed_pseudogene	5	9	0	8	4	3	13	4	37	2	0	6	15	2	3	3	4	9	15	4	3	1	27	1	6	20	1	3	16	1	2	0	0	2	0	0	3	3	32	33	0	3	1	6	5	1	6	0	0
AL139082.1|ENSG00000273523|antisense	24	14	3	4	3	2	5	5	34	0	1	3	22	5	38	6	10	4	4	19	17	17	17	2	3	8	2	4	4	4	11	4	17	7	3	1	108	18	9	11	6	3	9	10	7	5	6	1	5
AL133467.2|ENSG00000258927|lincRNA	0	0	0	0	0	0	0	0	2	0	0	0	4	11	4	0	1	0	2	33	0	5	0	95	2	0	0	0	0	9	0	1	2	1	2	2	18	7	2	7	1	0	13	0	2	0	0	0	66
KRTAP20-2|ENSG00000184032|protein_coding	0	0	0	0	0	0	0	0	0	0	0	0	2	0	2	0	0	0	0	0	0	17	4	0	0	0	0	0	0	0	0	1	0	1	0	0	0	0	0	0	0	0	0	0	0	0	0	0	0
PGM5|ENSG00000154330|protein_coding	165	32055	2972	1092	365	370	1230	544	188	2468	15484	69	522	131	94	195	312	1429	4707	38	89	38	1179	14	356	92	77	847	14	15	41	363	36	1148	70	4	94	28015	164	2102	14	2197	297	10208	246	208	87	1064	36
RN7SKP53|ENSG00000223269|misc_RNA	0	0	0	0	0	0	0	0	0	0	0	0	0	0	4	0	0	0	0	0	0	0	1	0	0	5	0	0	0	0	0	0	0	1	2	0	0	1	0	0	0	4	0	0	0	0	2	0	0
UCP1|ENSG00000109424|protein_coding	1	0	0	1	0	0	0	1	2	0	0	0	4	1	9	0	4	3	2	2	23	2	5	2	2	2	0	4	8	0	2	3	0	0	8	1	3	4	8	16	8	3	3	1	5	16	1	2	1
ATP5J2P4|ENSG00000256826|processed_pseudogene	17	4	3	1	1	0	3	0	5	2	0	7	3	3	8	3	7	16	10	2	5	6	15	4	9	20	5	5	1	7	1	1	6	8	3	7	8	4	6	5	11	7	7	2	1	2	14	4	3
CYP4F10P|ENSG00000267241|unprocessed_pseudogene	1	0	3	0	0	0	0	0	0	1	0	0	0	0	6	0	0	0	2	4	2	6	11	0	0	3	3	1	2	0	0	0	0	1	1	1	1	0	0	0	0	4	1	0	2	4	0	2	1
HIST1H2AG|ENSG00000196787|protein_coding	64	27	16	53	17	37	32	49	723	38	12	232	615	496	1624	374	25	94	80	101	336	154	151	1426	170	64	863	38	201	438	175	53	399	178	119	147	747	64	151	48	60	375	554	148	582	129	86	101	151
ZNF334|ENSG00000198185|protein_coding	64	368	45	815	251	271	506	330	2	26	251	24	23	39	217	230	260	55	425	31	94	53	111	909	652	514	18	46	1674	20	19	106	1037	32	30	569	297	189	570	3635	7	20	58	184	68	135	118	430	274
AC097716.1|ENSG00000249678|antisense	3	1	0	6	0	0	2	3	0	0	4	1	4	2	9	0	32	3	10	0	2	4	2	6	3	6	0	0	1	2	0	6	23	7	1	1	0	1	0	5	1	11	0	3	4	0	5	3	0
AC107982.3|ENSG00000265478|lincRNA	21	10	7	23	8	16	23	16	10	13	6	19	59	18	33	18	0	21	14	16	31	22	35	46	20	37	22	10	64	9	8	17	17	21	8	8	29	8	38	38	52	17	10	26	63	32	27	14	0
AP001330.2|ENSG00000253679|lincRNA	4	0	0	1	0	0	1	0	0	0	0	0	0	0	12	1	1	0	0	0	0	0	2	1	1	11	0	0	1	0	0	0	1	0	0	0	0	0	0	1	0	0	0	0	0	1	0	0	1
ZNF543|ENSG00000178229|protein_coding	660	1100	401	370	185	133	319	286	937	585	474	327	1882	597	413	538	333	874	1010	621	579	509	843	356	843	955	258	668	2311	721	1529	573	499	741	656	307	351	587	1184	1263	327	1078	517	1136	221	711	295	846	1017
AC008269.2|ENSG00000260171|lincRNA	2	5	1	3	0	3	0	0	1	0	1	0	1	0	4	0	0	0	2	0	0	2	4	0	2	0	2	0	3	0	0	0	0	0	0	0	0	1	1	0	0	0	1	1	0	0	0	0	0
AC079905.1|ENSG00000237176|processed_pseudogene	8	5	5	17	10	11	5	9	3	6	2	6	2	6	24	5	11	43	5	5	3	10	9	18	17	8	8	2	9	4	9	19	9	11	2	13	9	16	12	4	12	16	5	10	9	11	12	4	3
RAB3GAP1|ENSG00000115839|protein_coding	5223	9936	3176	3458	2206	2173	4227	3102	7507	3636	4650	5248	7620	8182	4035	4824	8692	5499	3278	5079	5554	7688	5528	5137	4020	5198	4520	9757	6749	7542	3455	2261	2783	6283	6375	3008	5475	8127	8895	5865	2181	4917	6128	9463	3806	11261	4083	6037	6899
AC019080.4|ENSG00000271996|antisense	23	23	6	5	0	3	12	10	20	17	10	5	13	27	14	64	370	5	2208	19	207	42	99	1	71	17	261	5	124	252	21	10	15	41	50	98	26	31	57	3	5	269	20	90	6	1136	80	39	134
DBF4P1|ENSG00000235489|processed_pseudogene	20	4	10	8	2	3	7	7	13	5	0	30	34	13	62	22	14	9	7	26	13	31	58	39	22	26	78	14	8	14	24	20	14	21	11	28	36	11	47	14	22	11	8	25	17	48	9	9	17
AC093248.1|ENSG00000250066|lincRNA	6	0	0	0	0	0	2	0	0	2	0	1	0	0	7	0	0	1	0	1	2	0	8	1	0	2	0	0	0	0	0	0	0	0	0	0	0	0	0	3	1	9	1	0	8	3	1	0	0
SAMD8|ENSG00000156671|protein_coding	1711	7364	2113	1489	679	853	1800	1681	2110	3835	3180	3316	4372	2866	2069	2361	6738	1580	1649	2753	10582	5384	12077	3660	3128	3605	20665	5441	3599	2581	6807	4316	2206	4697	5667	2889	3384	5762	7317	2855	1483	3058	4256	3686	4623	3478	3949	7359	3824
NR1H2|ENSG00000131408|protein_coding	4972	8667	3573	3124	2078	2547	3215	2354	5004	4140	3568	2985	7451	5397	5272	5636	2122	4511	7593	7280	8911	4951	8611	6887	5550	5309	7542	7095	5486	3618	3546	9406	5813	5345	9028	3922	3474	6083	6010	3831	12718	9320	3545	6050	7607	11666	7474	4336	7976
PHKA2-AS1|ENSG00000237836|antisense	26	25	12	24	13	11	17	16	17	13	11	10	38	9	10	2	10	19	25	7	30	17	16	21	18	22	10	32	30	15	10	10	81	5	3	7	3	5	26	9	14	13	9	20	20	15	14	5	6
RPL21P65|ENSG00000216977|processed_pseudogene	18	1	4	7	4	5	10	2	8	1	3	1	7	11	12	1	10	6	2	2	0	5	15	6	5	7	1	6	1	2	7	4	8	7	7	3	16	4	6	12	0	1	2	2	1	5	7	1	3
TUBB4BP5|ENSG00000224062|processed_pseudogene	0	0	0	0	0	0	0	0	0	0	0	1	0	0	0	0	0	0	0	0	1	0	2	0	0	2	0	0	1	0	0	0	0	0	0	0	0	0	0	0	0	1	0	0	0	0	0	0	0
AC239798.1|ENSG00000233430|unprocessed_pseudogene	6	0	0	0	1	0	0	0	0	0	4	0	0	0	4	0	0	0	0	0	0	0	8	2	0	1	0	0	2	0	0	0	0	0	0	0	1	0	0	0	1	0	2	0	0	1	0	0	0
AC011495.1|ENSG00000243829|processed_pseudogene	191	95	176	60	39	45	63	41	121	124	37	48	117	62	146	87	70	173	40	88	86	47	148	83	161	86	80	108	89	66	90	92	176	116	131	78	63	135	70	116	148	95	101	85	105	258	220	45	104
AC131235.1|ENSG00000228205|processed_pseudogene	96	228	385	112	66	117	83	72	244	483	70	122	211	108	263	115	384	664	121	284	177	168	448	399	770	349	199	277	144	231	342	255	684	255	210	694	134	244	132	288	203	245	235	117	250	564	447	146	371
GNAI2P2|ENSG00000231957|processed_pseudogene	23	0	0	0	0	0	0	0	0	0	0	0	1	2	14	0	1	0	1	0	0	0	5	1	0	5	0	0	0	0	0	0	0	0	0	0	0	0	0	0	0	0	0	0	0	0	0	0	0
AP006587.2|ENSG00000254800|processed_pseudogene	4	0	0	0	0	0	0	0	0	0	0	0	0	0	7	0	0	0	0	0	0	0	0	0	0	0	2	0	1	0	0	0	0	0	0	0	0	0	0	0	0	0	0	0	0	0	0	0	0
OSM|ENSG00000099985|protein_coding	71	137	22	4	3	6	16	4	2	7	17	148	227	72	66	13	60	161	18	155	49	57	39	10	64	12	103	69	573	113	113	87	181	31	36	74	276	45	138	25	286	16	62	137	147	31	134	10	229
FBXO43|ENSG00000156509|protein_coding	21	21	4	49	4	12	21	16	30	9	6	108	578	161	241	101	20	268	61	268	79	374	108	102	127	128	267	25	101	113	117	106	192	15	85	19	100	16	209	271	61	82	145	206	142	127	44	13	72
AC107214.1|ENSG00000232648|antisense	25	10	7	20	6	11	8	13	34	7	14	22	22	23	59	14	10	47	20	18	16	39	34	47	35	37	45	20	56	62	21	22	15	12	31	22	22	6	23	88	13	35	31	28	13	63	12	12	34
AC093838.1|ENSG00000273588|unprocessed_pseudogene	1	0	0	0	0	0	0	0	0	0	0	1	4	0	13	6	0	40	4	0	0	1	0	4	0	0	1	1	0	0	1	0	0	0	1	0	5	0	3	3	1	0	16	1	2	0	2	0	0
TTC8|ENSG00000165533|protein_coding	503	1667	565	550	255	322	510	412	794	341	574	2520	2313	1650	839	867	3636	1016	1488	2147	1726	3281	764	1055	1096	1745	1764	1805	1328	1047	1670	528	752	1416	1667	738	1098	1024	2659	1245	975	1279	2657	1723	1837	901	936	718	609
PRDX3P3|ENSG00000234701|processed_pseudogene	0	0	0	0	0	0	0	0	0	0	0	0	1	0	0	0	0	0	0	0	0	0	5	0	0	0	0	0	1	0	0	0	0	0	0	0	0	0	0	0	0	0	0	0	0	0	0	0	0
MTND6P17|ENSG00000249770|unprocessed_pseudogene	1	1	0	0	2	1	0	0	0	0	1	0	0	0	0	0	0	0	0	0	0	0	1	0	0	0	0	0	0	0	0	0	0	0	0	0	0	0	0	0	1	0	0	0	0	0	0	0	0
AC010326.1|ENSG00000243234|processed_pseudogene	40	2	2	2	1	0	1	1	0	1	2	0	0	1	11	0	1	4	2	1	2	1	8	5	3	13	0	2	2	0	1	0	1	0	0	0	0	3	1	3	0	2	1	4	0	4	5	2	1
PRRT3|ENSG00000163704|protein_coding	260	531	390	239	95	88	212	128	242	184	245	187	290	229	153	141	121	991	261	252	245	215	623	210	315	303	727	373	211	133	338	171	366	193	244	140	234	296	232	676	224	718	307	505	93	503	304	487	618
AL139384.2|ENSG00000277159|lincRNA	96	128	5	24	13	8	35	11	129	1	24	5	31	9	106	17	9	65	15	13	22	38	47	23	13	37	9	8	45	86	10	9	40	13	15	44	21	37	9	70	18	16	73	45	14	16	5	7	4
ZNF345|ENSG00000251247|protein_coding	149	453	135	329	137	172	286	171	16	127	258	114	676	242	210	20	131	604	94	304	84	388	343	31	206	321	193	124	61	46	70	174	180	196	105	43	145	310	472	457	23	445	577	530	63	300	73	262	159
AC010601.1|ENSG00000259929|lincRNA	19	0	0	0	0	0	0	0	0	0	1	2	1	1	80	0	0	0	0	0	1	0	5	3	0	12	0	0	1	0	0	0	0	2	0	0	1	2	0	0	3	0	3	0	2	0	5	1	0
HTR5A|ENSG00000157219|protein_coding	17	0	0	1	0	0	0	0	0	0	2	0	0	0	15	1	0	0	0	0	0	0	8	1	0	3	1	0	0	0	0	0	2	1	0	0	0	0	2	0	0	0	1	0	1	0	1	0	0
LINC00622|ENSG00000260941|sense_overlapping	19	28	1	56	22	22	56	25	3	10	40	40	38	29	76	9	114	30	14	25	50	269	40	266	78	192	69	5	36	51	62	52	0	39	72	27	54	18	40	97	13	20	22	39	25	12	62	12	13
LINC02313|ENSG00000258474|lincRNA	32	1	3	7	0	11	5	8	40	4	3	2	3	7	3	2	1	0	1	0	5	0	3	1	2	7	1	0	1	2	4	2	2	1	4	0	2	2	3	2	3	0	1	1	8	0	3	5	0
SNX9|ENSG00000130340|protein_coding	8848	15638	2390	4171	2917	4497	5510	6381	7951	9582	5004	4135	6451	5564	4941	7994	3771	5516	4699	4077	4820	5094	5389	5831	4442	6503	4934	2890	3261	2593	6494	4727	4218	9246	3793	3013	3320	9781	9038	4662	3701	3035	5050	6503	6424	3490	4374	15333	5906
AL357519.1|ENSG00000230943|lincRNA	27	0	98	12	8	6	24	14	37	73	6	131	300	210	64	103	161	181	1301	248	245	208	208	261	245	145	193	120	133	478	292	505	112	170	445	183	299	8	185	72	168	106	207	374	159	526	197	201	446
Metazoa_SRP|ENSG00000278640|misc_RNA	1	0	0	0	0	0	0	0	0	0	0	0	0	0	1	0	0	0	0	0	0	0	0	4	0	0	0	0	0	0	0	0	0	0	0	0	1	0	0	0	0	2	0	0	0	0	0	0	0
CRHBP|ENSG00000145708|protein_coding	32	30	21	11	6	0	35	3	2	5	10	8	12	2	27	2	8	16	18	22	131	2	26	4	25	12	16	20	36	2	1	2	31	5	20	1	4	55	2	15	8	14	11	14	13	4	4	11	35
SEPT14|ENSG00000154997|protein_coding	93	3	2	0	0	0	0	2	0	0	0	2	4	3	1458	1	3	1	2	1	1	0	36	4	1	28	2	5	7	3	0	0	1	6	2	3	6	4	5	3	3	0	1	4	1	3	3	1	0
AC093106.2|ENSG00000236395|processed_pseudogene	8	1	4	1	0	0	0	0	0	2	0	0	1	1	12	0	1	5	0	1	1	1	19	1	1	7	1	1	1	1	2	2	4	1	1	2	0	3	1	2	5	0	0	1	2	3	7	0	2
OVOL3|ENSG00000105261|protein_coding	32	8	10	8	3	2	1	6	4	4	10	15	48	25	15	7	10	55	2	4	23	110	30	11	19	26	44	17	68	16	8	9	16	12	6	11	25	3	24	18	13	23	165	10	8	19	14	21	10
AC024243.1|ENSG00000272969|antisense	4	2	0	3	1	4	1	0	1	2	1	1	4	2	3	4	2	5	10	2	3	0	5	9	3	12	16	0	6	4	2	10	2	1	2	1	1	6	3	18	11	0	2	7	1	2	6	3	3
AC007938.2|ENSG00000270823|antisense	12	12	7	12	3	2	8	6	16	4	0	7	38	13	44	5	29	165	5	8	7	30	30	2	15	40	10	7	23	22	7	8	30	19	13	3	7	12	33	43	18	17	15	15	15	32	8	6	15
AC008945.1|ENSG00000249092|processed_pseudogene	17	1	23	3	2	1	6	4	10	19	1	11	2	39	26	17	11	96	11	20	62	78	30	20	26	26	24	4	10	17	36	29	14	51	24	38	22	4	10	1	12	25	21	6	54	22	66	8	6
POLR2L|ENSG00000177700|protein_coding	2740	2869	2233	2034	1337	1787	2264	1671	1493	3941	1760	2981	4917	3201	5426	5984	3093	6966	1956	2339	3989	1943	2046	8639	4782	2546	5836	4012	3696	5757	8679	7888	9547	3268	7406	4971	2764	3099	4085	3598	4921	8897	7640	2417	4993	4536	10348	4806	2276
UBE2H|ENSG00000186591|protein_coding	6433	12629	8228	5844	3810	4788	6604	5458	7735	5695	7115	9043	28898	16360	9377	15425	34650	9508	11751	22901	21349	21524	13365	10143	7067	13000	22441	15975	22856	24940	20414	10516	20755	12464	19284	16788	7672	13027	23603	8100	7962	16992	8872	18557	26745	27570	16775	10765	11316
BCL2L15|ENSG00000188761|protein_coding	7510	42	77	529	437	599	1614	1714	2957	78	245	18	19	28	49	22	20	13	17	10	13	12	82	28	73	32	146	38	20	20	7	10	3	201	16	15	34	22	27	25	15	272	21	18	93	28	60	106	6
LL22NC01-81G9.3|ENSG00000215403|antisense	6	0	1	0	0	0	0	1	1	0	0	2	0	1	10	1	2	0	0	0	1	2	1	4	1	13	0	0	1	2	0	1	0	3	0	0	0	0	5	0	1	1	2	0	1	1	1	0	0
UGT8|ENSG00000174607|protein_coding	4081	89	97	1910	905	1846	2026	3036	2702	200	778	25	3255	13	3648	3068	17	3952	7	1681	1975	625	2466	580	631	133	328	82	2567	31	32	121	41	504	1793	1490	538	1675	2636	1441	1851	686	1274	611	369	3499	462	209	2868
IRX2|ENSG00000170561|protein_coding	2438	10	917	3969	3707	3348	4488	1813	305	656	2018	2122	7980	2490	5681	3335	24205	13967	2493	5304	2917	2536	1333	3024	3645	3404	2133	3428	2301	8302	5046	1746	3781	3078	4845	4112	1708	389	447	4741	7984	2785	1835	4951	2832	1790	5036	684	631
MYOT|ENSG00000120729|protein_coding	216	444	32	67	52	33	67	67	25	22	200	79	40	79	108	27	67	95	93	38	43	26	124	4	51	71	140	22	91	68	27	44	54	44	49	4	9	851	69	100	52	117	43	490	97	61	46	24	16
AC110056.1|ENSG00000255450|processed_pseudogene	9	2	9	4	4	2	0	1	9	8	1	0	0	4	7	1	8	8	2	4	1	1	7	3	2	5	3	3	0	4	4	1	4	4	1	5	4	5	1	3	5	2	4	1	4	7	3	1	3
LINC01597|ENSG00000205611|lincRNA	63	14	2	62	21	102	61	97	143	11	43	1	0	0	7	6	4	70	5	4	1	5	38	26	7	17	1	2	30	2	16	7	21	4	18	8	3	5	33	53	11	33	15	58	4	4	0	6	11
ZFYVE28|ENSG00000159733|protein_coding	1052	1106	197	1938	802	1174	1607	1414	974	544	790	382	312	826	148	515	2074	889	497	657	451	121	986	865	894	146	466	247	763	348	174	185	110	788	479	763	702	692	376	356	295	1107	800	503	380	324	331	784	306
AC114490.1|ENSG00000241014|processed_transcript	161	474	94	198	75	85	245	96	279	62	165	301	416	283	110	180	403	207	452	138	378	450	324	516	248	140	338	348	288	185	102	290	219	212	143	93	184	261	863	383	250	218	227	677	161	106	633	138	74
LBHD1|ENSG00000162194|protein_coding	223	127	71	138	66	45	133	119	213	68	61	203	179	206	582	188	66	159	238	88	107	281	147	321	252	139	175	197	270	257	92	207	144	197	132	203	175	64	268	536	124	449	432	280	288	111	138	180	65
AC024132.2|ENSG00000251080|lincRNA	11	0	0	2	0	0	1	0	0	0	0	0	0	0	11	0	0	0	0	1	0	0	3	3	0	13	0	0	3	0	0	0	0	0	0	0	0	0	0	0	0	0	1	0	0	0	5	0	0
AL450469.2|ENSG00000232121|antisense	1	0	0	1	0	0	3	0	1	2	2	0	0	1	2	0	1	0	0	0	0	0	2	3	0	0	6	0	0	0	2	0	0	3	2	0	0	0	0	1	0	0	1	0	0	0	1	3	1
AC090772.4|ENSG00000279332|TEC	77	69	55	41	47	35	38	27	40	19	28	71	305	232	213	47	58	12	47	68	257	143	289	164	245	88	75	92	74	170	48	157	89	82	120	72	116	69	174	145	126	263	45	139	215	199	193	60	16
AC009133.2|ENSG00000259952|antisense	0	0	0	0	1	0	0	1	3	1	0	3	0	2	2	0	1	0	0	2	6	2	1	0	0	0	2	0	0	1	1	0	0	1	3	2	2	0	1	2	0	4	2	1	0	7	1	0	1
OSTCP4|ENSG00000220924|processed_pseudogene	8	2	2	2	0	1	3	3	1	1	0	2	0	3	7	3	2	6	0	5	2	3	8	1	5	4	1	1	5	4	3	3	6	3	1	3	1	7	4	2	1	1	0	2	2	3	2	1	4
TSPY12P|ENSG00000236435|unprocessed_pseudogene	3	0	0	0	0	0	0	0	0	0	0	1	0	0	0	1	0	0	0	0	0	0	0	0	0	0	0	0	0	2	0	0	0	0	0	0	0	0	0	0	0	0	0	0	0	0	0	0	0
FAM71A|ENSG00000162771|protein_coding	2	0	0	0	0	0	1	0	0	0	1	0	0	0	1	0	0	0	0	1	0	1	2	0	0	0	0	0	0	0	0	1	0	0	0	0	0	0	0	0	0	0	1	0	0	0	1	0	0
AL133352.1|ENSG00000255339|protein_coding	2	12	2	6	0	2	3	7	2	1	5	2	11	1	0	2	8	7	16	5	5	1	2	0	6	2	5	10	5	3	0	3	4	3	3	1	4	8	12	12	5	7	7	23	4	2	3	8	5
INMT|ENSG00000241644|protein_coding	97	6521	194	335	72	183	534	164	119	106	1284	61	423	52	34	49	130	523	995	525	91	92	265	149	114	58	103	136	184	227	91	45	62	136	105	29	191	3402	278	421	143	424	299	1757	98	89	78	207	32
LINC00539|ENSG00000224429|lincRNA	32	35	11	19	13	10	45	16	20	12	13	28	88	16	20	15	15	36	20	21	41	37	75	19	52	32	94	26	41	43	10	11	28	51	15	9	23	20	82	82	42	30	24	38	39	20	8	41	18
AC103975.1|ENSG00000243711|processed_pseudogene	15	15	25	9	8	8	5	7	7	18	7	8	13	7	21	13	19	23	5	7	15	4	15	9	16	17	11	6	13	9	8	9	16	16	11	18	4	25	7	13	27	10	9	7	18	15	26	7	21
RNU6-848P|ENSG00000251757|snRNA	3	0	0	0	0	0	0	0	0	0	0	0	0	0	3	0	0	0	0	0	0	0	0	0	0	0	0	0	0	1	0	0	0	0	0	0	0	0	0	0	0	0	0	0	0	0	0	0	0
AL008719.1|ENSG00000227519|lincRNA	14	0	0	0	0	0	0	0	0	0	0	0	0	0	7	0	0	1	0	0	0	0	2	0	0	0	0	0	1	2	1	0	0	0	0	0	0	0	0	1	1	0	0	1	0	0	0	0	0
AC023232.1|ENSG00000254780|processed_pseudogene	14	2	5	2	3	2	4	4	2	6	2	4	3	7	55	4	5	16	4	22	33	3	12	7	10	5	3	4	4	18	2	11	9	8	13	8	13	22	7	3	10	3	13	3	7	10	12	3	11
KLF4|ENSG00000136826|protein_coding	9386	13504	29274	3304	2412	4451	5974	10381	11380	24583	6283	5925	9245	18333	1160	9260	8074	1215	2296	4270	12795	3635	11481	10811	7582	5366	10062	13016	13111	2503	2709	3468	497	12534	19568	10555	4942	7689	4680	4130	2167	7183	8576	5077	4436	10267	12097	19984	38680
AP003066.1|ENSG00000254587|lincRNA	5	0	0	0	0	0	0	2	0	0	0	0	0	0	16	0	0	0	0	0	0	0	5	1	2	0	0	0	0	0	0	0	0	0	1	0	0	0	0	1	0	0	2	0	1	0	1	1	1
ARHGEF15|ENSG00000198844|protein_coding	264	4150	179	505	229	276	672	497	289	208	1380	196	134	428	186	208	325	536	296	181	310	190	229	117	340	276	289	351	581	80	325	430	219	378	188	150	272	4042	496	396	130	297	463	907	243	232	87	287	325
LILRB3|ENSG00000204577|protein_coding	206	906	35	35	55	21	181	36	33	21	110	122	55	73	169	153	133	96	137	40	102	72	140	259	482	226	79	194	99	201	138	166	404	41	58	69	156	322	173	74	163	78	110	188	100	42	78	47	163
COX4I2|ENSG00000131055|protein_coding	91	188	15	40	33	25	41	17	53	24	34	34	24	96	48	73	87	112	45	28	59	59	38	77	180	81	54	71	91	39	38	8	148	28	80	23	73	198	35	58	71	42	108	83	74	94	61	79	58
AL596266.1|ENSG00000231984|processed_pseudogene	3	0	0	0	0	0	0	0	0	0	0	0	1	0	3	0	0	0	0	0	0	0	2	0	0	2	0	0	0	0	0	0	0	0	0	1	0	0	0	0	0	0	1	0	0	0	0	0	0
DNM1L|ENSG00000087470|protein_coding	6284	11198	4561	3815	1664	1938	3543	3440	6656	2927	4831	9788	9803	12077	6642	10901	14858	5389	9599	9196	13124	10041	10466	10738	7473	7041	9178	7988	7523	10830	8708	8653	4665	7981	8389	7165	7818	9778	16141	13920	5340	4360	10998	12030	13851	15536	7449	4316	5857
LAMA5-AS1|ENSG00000228812|antisense	7	21	13	11	4	1	9	1	4	2	15	36	68	15	44	6	25	24	25	14	15	9	25	13	9	29	64	22	19	25	19	7	15	25	38	3	21	17	31	26	12	11	29	36	7	11	15	6	10
MIR759|ENSG00000211579|miRNA	3	0	0	0	0	0	0	0	0	0	0	0	0	0	1	0	0	0	0	0	0	0	2	0	0	0	0	0	0	0	0	0	0	0	0	0	0	0	1	0	0	0	0	0	0	0	0	0	0
AC133785.1|ENSG00000233221|antisense	24	1	119	3	3	0	3	0	33	23	2	57	73	83	132	45	45	18	82	14	72	89	45	311	37	56	333	1142	68	531	63	46	4	59	85	62	155	12	56	35	9	74	134	46	35	194	66	118	16
TMOD1|ENSG00000136842|protein_coding	124	8578	655	529	576	397	1053	453	20	222	2926	69	170	139	38	588	288	618	1519	242	18	18	234	98	66	113	81	182	224	71	52	199	106	263	311	13	28	4313	206	235	946	522	93	2717	645	197	253	118	141
AL022344.2|ENSG00000259869|lincRNA	24	12	26	4	0	0	1	1	0	7	6	42	11	11	19	11	9	26	72	18	78	23	44	26	17	5	16	55	11	9	59	21	12	13	30	30	42	16	40	32	12	27	11	17	36	9	54	6	10
UQCRHP1|ENSG00000230622|processed_pseudogene	17	0	0	1	0	0	1	0	0	0	2	0	0	2	5	0	1	0	0	0	0	2	1	3	1	0	2	0	1	0	0	0	2	1	1	0	0	0	3	4	3	0	0	2	1	1	2	0	0
AL512649.1|ENSG00000228143|processed_pseudogene	4	0	2	3	1	3	1	3	1	1	0	4	1	4	10	3	2	3	2	2	2	2	7	3	2	3	3	2	2	1	2	3	0	7	3	2	4	2	4	3	7	3	3	4	2	8	1	0	3
AC063961.1|ENSG00000277563|misc_RNA	39	16	10	8	3	3	9	5	22	18	2	13	43	10	7	7	14	0	13	6	27	14	24	14	16	30	13	27	24	8	7	18	4	13	19	8	15	15	28	38	3	20	8	7	5	9	29	35	8
AL356652.1|ENSG00000278367|antisense	69	15	6	5	2	1	7	7	30	2	4	1	4	14	15	3	11	22	4	0	9	10	13	1	29	18	6	2	9	3	5	1	9	15	6	7	29	13	4	9	6	3	9	6	2	3	1	2	4
CCDC134|ENSG00000100147|protein_coding	464	176	128	204	118	130	252	209	998	109	161	304	678	325	651	229	524	333	151	231	431	244	245	105	217	226	726	268	457	226	487	203	301	233	503	435	242	145	433	416	109	228	500	386	247	330	145	228	274
AC021146.10|ENSG00000251498|unprocessed_pseudogene	0	0	0	0	0	0	0	0	0	0	0	0	0	0	0	0	0	0	0	0	0	0	0	0	0	0	0	0	0	0	0	0	0	0	0	0	0	0	0	0	0	0	0	0	0	0	0	0	0
ABHD14B|ENSG00000114779|protein_coding	4833	3907	2632	2833	2519	2295	3212	1936	5837	3898	2569	1389	2250	1838	2894	2061	2405	1537	5345	3465	5903	1919	1488	2550	3165	1291	10383	6638	1138	1376	1725	2718	6753	2681	2998	3401	2403	2688	2263	1417	1678	3235	4222	1807	3053	4304	3489	3549	1901
AC027237.3|ENSG00000259426|antisense	28	25	7	79	5	25	44	28	11	20	19	53	80	105	85	30	44	137	6	63	66	139	17	25	37	48	41	23	32	20	93	28	61	24	30	17	31	14	60	134	23	10	82	31	39	29	29	28	20
ADPGK-AS1|ENSG00000260898|antisense	38	30	11	7	8	8	16	13	19	4	20	21	27	17	39	21	12	23	25	24	28	23	31	6	28	20	18	25	33	16	25	19	18	31	19	11	15	11	26	18	8	14	40	29	15	5	10	26	11
HCFC1|ENSG00000172534|protein_coding	18011	21355	9721	9119	4707	4349	9924	10173	30216	7719	12679	14112	28949	19426	25989	24604	16950	11878	17874	19664	35974	18409	18034	11541	12201	19730	32774	21149	41174	10478	27928	14797	17051	15061	24589	19792	15368	18004	34556	20087	7055	25357	27683	26592	14804	18074	10029	10579	16826
AC011447.3|ENSG00000267383|antisense	95	45	9	83	24	30	65	125	6	4	31	18	50	25	70	38	17	20	22	28	31	22	64	4	31	287	161	25	23	71	26	93	10	27	37	61	71	71	73	245	20	43	270	103	4	38	33	18	88
AC090709.1|ENSG00000257191|antisense	14	0	0	0	0	0	1	0	7	0	0	3	0	1	23	4	0	3	0	11	1	12	16	2	1	8	4	0	7	0	0	3	1	6	7	1	7	4	30	0	7	3	9	13	12	5	1	0	11
NRG3-AS1|ENSG00000225738|processed_transcript	2	0	0	0	0	0	0	0	0	0	0	0	0	0	3	0	0	0	0	0	0	0	4	0	0	1	0	0	1	0	0	0	0	0	0	0	0	0	0	0	0	0	0	0	0	0	0	0	0
DYNLL1P4|ENSG00000257231|processed_pseudogene	2	4	5	2	0	1	7	3	2	2	2	2	5	2	5	4	5	11	7	3	3	26	5	6	1	7	1	3	17	2	3	3	5	5	2	3	5	3	10	15	37	9	8	7	11	0	9	8	0
U6|ENSG00000277717|snRNA	1	0	0	0	0	0	0	0	0	0	0	0	0	0	0	0	0	0	0	0	0	0	1	0	0	0	0	0	0	0	0	0	0	0	0	0	0	0	0	0	0	0	0	0	0	0	0	0	0
ANKRD63|ENSG00000230778|protein_coding	2	8	14	0	0	0	0	0	1	0	5	1	4	0	5	0	0	17	0	4	1	25	0	2	3	3	9	3	4	3	16	1	2	2	8	16	0	4	1	3	0	6	2	7	1	162	0	1	11
POMGNT2|ENSG00000144647|protein_coding	884	4351	581	985	737	798	1049	1001	1292	517	1553	865	1131	1981	211	563	852	1160	1224	827	706	491	658	1233	916	933	2672	1950	1325	322	1683	846	2512	638	1274	224	803	1442	667	1597	1172	2107	1020	1917	379	1298	489	635	751
AC099508.1|ENSG00000247033|antisense	0	0	0	0	0	0	0	0	0	0	0	0	0	0	0	0	0	0	0	0	0	0	0	0	0	0	0	0	0	0	0	0	0	0	0	0	0	0	0	0	0	0	0	0	0	0	0	0	0
Z69706.1|ENSG00000268836|lincRNA	35	14	16	29	12	16	23	27	59	5	35	16	65	3	50	14	26	3	15	3	23	11	15	14	19	6	6	8	21	7	1	12	3	9	6	1	6	3	16	14	18	26	4	15	1	14	12	12	3
LINC01647|ENSG00000235643|lincRNA	2	0	0	0	0	0	0	0	0	0	0	16	0	5	3	5	2	1	0	0	1	0	0	3	7	2	4	2	2	48	1	0	8	1	2	2	8	0	2	1	1	2	2	0	4	0	0	1	0
AC093915.1|ENSG00000270540|antisense	9	0	1	3	0	0	0	0	0	0	13	6	11	0	6	4	9	0	2	7	0	4	3	1	0	4	8	5	0	0	0	0	4	1	0	0	1	0	4	21	4	3	1	4	1	0	1	1	0
AC068490.1|ENSG00000228999|lincRNA	2	0	0	0	0	0	0	0	0	0	0	0	0	0	2	0	0	0	0	0	0	0	2	0	0	0	0	0	0	0	0	0	0	1	0	0	0	0	0	0	0	0	0	0	0	0	1	0	0
AF165147.1|ENSG00000232855|lincRNA	28	1060	139	30	14	36	73	21	40	34	117	52	108	186	27	22	44	90	502	260	2975	547	223	106	30	50	937	26	689	9	30	20	300	53	1066	729	23	1539	135	36	106	98	20	947	180	276	466	49	859
AC090227.1|ENSG00000266997|protein_coding	0	0	0	0	0	0	0	0	0	0	0	0	1	2	0	0	0	0	0	0	1	2	0	1	0	0	0	0	0	0	0	1	0	0	0	0	1	0	0	0	0	0	0	1	0	0	0	2	1
AC023128.1|ENSG00000234940|lincRNA	0	0	0	0	0	0	0	0	0	0	0	0	0	0	8	1	0	1	0	0	0	0	1	0	0	0	0	0	0	0	0	0	0	0	0	0	0	0	0	0	0	0	0	0	0	0	0	0	0
AP004290.1|ENSG00000236583|processed_pseudogene	16	1	2	3	1	5	0	1	5	6	3	11	13	7	24	5	29	9	1	5	1	7	5	3	6	5	5	3	8	7	9	3	7	3	7	13	7	3	2	5	1	3	15	7	3	12	9	1	8
ZNF415|ENSG00000170954|protein_coding	112	909	45	580	308	166	496	311	19	154	286	46	105	74	355	27	461	349	136	145	143	97	149	348	275	675	684	50	61	45	33	713	490	153	27	11	109	765	84	976	15	51	127	500	59	82	37	206	272
AC116651.1|ENSG00000273133|antisense	15	6	8	7	4	3	10	15	6	0	7	15	8	7	14	7	10	25	4	2	12	3	14	23	8	9	3	4	12	19	2	5	10	10	5	11	12	11	6	12	2	10	9	10	14	4	4	8	8
SLC5A11|ENSG00000158865|protein_coding	256	8	0	7	4	9	13	12	7	5	11	14	7	31	81	8	2	63	14	0	10	21	60	10	3	59	16	2	41	10	9	13	7	35	14	3	7	13	24	12	18	6	14	6	18	6	20	18	6
AC079594.2|ENSG00000248710|protein_coding	0	0	1	0	0	0	0	0	2	2	0	2	3	1	0	0	0	0	0	1	0	0	3	2	1	0	1	0	2	0	0	3	1	1	0	2	0	1	0	0	2	1	0	1	0	0	0	0	0
ARFGAP2|ENSG00000149182|protein_coding	4736	5650	3354	4042	2783	2778	4386	3145	8024	4925	3685	7095	7805	3366	5859	6388	7225	3836	5781	5260	4813	4669	4198	9973	5381	3568	5289	6610	6236	6046	6390	5448	7339	5186	7320	3019	3847	3791	7435	4969	2724	8559	7703	6831	6135	5840	5011	6422	5342
GPRIN1|ENSG00000169258|protein_coding	1245	191	314	117	42	115	174	236	545	110	122	1821	475	4501	508	4399	981	2383	1981	2174	2403	2781	1383	2168	1058	1475	1783	2489	3120	3211	1461	994	1277	408	1882	1527	2159	451	2377	346	900	976	4650	2557	977	2988	726	246	1948
RN7SL153P|ENSG00000244748|misc_RNA	4	4	0	2	0	0	5	4	2	0	4	5	3	1	3	1	1	1	2	0	0	2	6	3	3	3	0	1	2	1	1	0	4	3	2	0	2	0	2	0	0	2	3	1	1	0	0	2	2
CMTM3|ENSG00000140931|protein_coding	463	2768	139	503	184	257	730	271	207	250	695	1394	7442	1026	1700	1823	7604	10371	1002	4575	4374	3214	1017	3052	3413	4530	414	2541	1895	2309	1332	592	10469	711	1011	2519	819	1663	4041	3159	1166	804	3765	3358	934	4465	1577	367	3037
AC004080.4|ENSG00000270182|sense_intronic	3	0	1	0	0	0	0	0	3	2	0	3	4	1	3	3	0	11	3	4	3	6	2	1	1	3	20	0	6	4	1	3	3	1	5	0	1	2	2	6	1	4	4	6	2	1	1	2	3
LINC01630|ENSG00000227115|lincRNA	123	2	0	2	1	0	0	4	13	0	0	0	0	2	173	2	0	6	0	2	1	0	90	6	1	83	0	1	10	7	3	2	4	8	4	3	3	0	4	32	8	0	15	1	0	0	10	5	0
MCCD1P2|ENSG00000224312|unprocessed_pseudogene	1	1	0	2	0	1	0	3	2	0	1	4	7	3	1	1	0	0	10	1	0	4	1	0	2	0	12	0	1	4	0	1	5	5	0	1	0	5	2	0	2	8	3	2	0	0	0	1	1
CRB3|ENSG00000130545|protein_coding	1359	24	931	960	845	1073	1261	1177	2853	1384	462	666	732	1248	216	642	751	896	937	571	1264	250	1648	735	680	513	1955	1256	587	528	934	1350	8	860	1380	1256	556	209	1185	292	1212	2003	1016	491	505	1465	1506	1507	1626
MAGEA5|ENSG00000242520|transcribed_unprocessed_pseudogene	0	0	0	0	0	0	0	0	0	0	0	8	0	0	3	4	0	2	10	5	14	26	6	5	6	0	6	0	13	10	8	2	0	14	11	1	12	0	18	2	0	0	3	4	1	0	7	5	2
AL450996.1|ENSG00000225154|processed_pseudogene	16	7	3	5	2	1	0	2	1	3	5	7	2	4	14	4	2	8	5	4	2	2	13	5	7	9	3	1	1	7	3	4	1	11	3	1	7	1	10	9	7	13	1	6	3	4	9	1	2
AL355578.1|ENSG00000272515|lincRNA	16	3	0	2	0	0	0	0	0	0	1	0	3	0	44	0	0	12	0	0	0	0	43	0	6	21	3	0	5	0	0	16	1	41	0	0	0	1	5	0	2	15	3	3	0	0	11	0	0
AF186192.2|ENSG00000255085|transcribed_unprocessed_pseudogene	35	89	2	12	8	10	11	4	4	2	13	7	5	0	10	2	6	7	18	1	1	2	8	3	2	64	1	4	17	4	0	6	3	13	2	3	1	42	3	9	0	9	32	17	15	2	2	4	2
AL158207.2|ENSG00000230684|antisense	8	12	4	9	0	1	5	1	1	2	6	0	6	7	17	3	3	3	5	2	3	5	19	1	10	13	1	6	10	2	0	1	2	3	6	0	2	6	12	4	0	3	13	14	1	0	5	12	4
RNA5SP416|ENSG00000252647|rRNA	0	0	0	0	0	0	0	0	0	0	0	0	0	0	0	0	0	0	0	0	0	0	0	0	0	0	0	0	0	0	0	0	0	0	0	0	0	0	0	0	0	0	0	0	0	0	0	0	0
TEX38|ENSG00000186118|protein_coding	19	15	9	17	1	3	21	7	11	5	15	8	7	15	14	5	3	22	35	3	10	14	21	12	3	7	13	12	9	2	5	14	10	10	2	1	4	8	19	21	18	11	2	12	3	0	5	5	4
AC034223.1|ENSG00000249102|lincRNA	1	0	6	3	0	6	2	1	0	0	0	9	9	455	37	83	0	1	1	3	17	0	2	19	3	17	8	0	7	1	17	2	11	1	15	11	10	3	0	0	0	7	3	2	1	9	17	0	1
MIR539|ENSG00000202560|miRNA	2	0	0	0	0	0	0	0	0	0	0	0	0	0	3	0	2	0	0	0	0	1	0	0	0	0	0	0	0	0	0	0	0	0	0	0	0	0	0	0	0	0	0	0	0	0	0	0	0
AC005070.1|ENSG00000270764|processed_pseudogene	4	0	4	2	1	0	1	3	4	1	2	1	2	3	7	4	2	1	1	0	4	3	8	0	7	3	2	2	7	3	0	2	1	7	1	1	8	1	0	2	4	4	7	5	2	1	4	2	2
ATF6|ENSG00000118217|protein_coding	4431	8285	3041	3547	2519	2641	4058	3566	7358	2608	3568	3891	5585	11431	7373	3306	8887	4144	4233	7181	7374	6213	5916	10249	4983	6021	7278	4881	6285	3908	5566	3473	4566	6556	5806	3696	4980	7182	9251	4859	3705	6036	5601	11304	7340	6270	3418	3939	4352
AC093422.1|ENSG00000213041|processed_pseudogene	24	18	21	13	19	6	16	10	24	19	12	10	22	18	37	6	21	40	26	14	10	17	34	10	30	28	14	18	12	11	12	23	8	29	11	12	5	16	11	19	31	14	6	15	7	25	14	10	18
SNRPGP16|ENSG00000255287|processed_pseudogene	3	0	0	0	0	0	0	0	0	0	0	0	0	0	3	0	0	0	0	0	0	0	4	0	0	0	0	0	0	0	0	0	0	0	0	0	0	0	0	0	0	0	0	0	0	0	0	0	0
EIF2AK1|ENSG00000086232|protein_coding	12851	5921	5796	7974	5540	6469	8361	7329	34402	4849	4563	17327	15226	16275	35575	16490	14488	13650	9704	15982	17610	20618	15498	37579	13247	20829	31876	11751	18488	32271	12679	21403	15865	13326	24241	11700	16223	8480	11387	14417	14030	28040	11706	12264	16779	27450	14492	7783	12097
AC130464.1|ENSG00000228480|unprocessed_pseudogene	9	0	0	0	0	0	0	0	0	0	2	0	0	0	12	0	1	1	0	0	0	0	4	0	0	8	0	0	0	0	0	0	0	1	0	0	0	0	0	0	0	1	2	1	1	0	0	0	0
RNA5SP230|ENSG00000252848|rRNA	0	0	0	0	0	0	0	0	0	0	0	0	0	0	0	0	0	1	0	0	0	0	1	0	0	0	1	0	0	0	0	0	1	0	0	0	0	0	0	0	0	0	1	0	0	0	0	0	0
CHMP2A|ENSG00000130724|protein_coding	4704	4034	3736	2940	2292	2866	3381	2472	4937	3999	2353	2661	4374	4057	2486	3994	3303	8085	3739	5133	4933	2241	3865	4799	5271	6097	2162	5539	8927	4267	4400	8188	11438	4921	6082	3196	1734	3240	3797	3882	7065	13572	3492	3136	5057	9898	9119	5197	4380
TAX1BP1|ENSG00000106052|protein_coding	9167	11604	5361	7319	4550	5978	6724	7159	16318	10001	5981	5952	9312	9904	20749	7862	13076	4612	7615	10224	13546	17045	10628	28277	8899	6292	15005	6971	6877	18543	7551	7656	6759	15798	10939	4795	10825	10777	7231	7911	2964	9334	7648	13578	16181	10377	5875	15800	6972
PDIA4|ENSG00000155660|protein_coding	12293	7575	5630	6766	4570	3853	8449	9302	14974	2705	2457	11556	25223	20587	26741	21538	21872	29425	7487	26315	23651	26244	14022	11348	13688	13798	20362	8662	19652	14182	24256	14916	21386	8359	33598	20938	8605	10354	36415	34093	14393	26434	12642	20739	19780	32098	11449	4404	11761
AC009120.8|ENSG00000279100|TEC	2	0	0	0	0	0	0	0	0	0	0	0	0	0	8	0	0	0	0	0	0	0	14	0	0	0	0	0	1	0	0	0	0	0	0	0	0	0	0	1	0	0	0	0	0	0	0	0	0
AL162231.2|ENSG00000230074|antisense	26	151	9	69	31	50	46	30	35	14	41	65	30	30	20	13	27	49	48	33	454	67	64	9	15	15	85	4	19	42	9	19	35	59	19	19	5	96	93	68	86	42	35	96	78	115	72	24	17
USP9YP32|ENSG00000237616|unprocessed_pseudogene	0	0	0	0	0	0	0	0	0	0	0	0	0	0	0	0	0	0	0	0	0	0	0	0	0	0	0	0	0	0	0	0	0	1	0	0	0	0	0	0	0	0	0	0	0	0	0	0	0
IRAK4|ENSG00000198001|protein_coding	1298	2649	1128	1852	1180	1226	1960	1572	1089	1549	1157	2031	1784	2707	890	1169	812	793	1050	1458	3282	2350	2228	2637	1665	2321	1035	1468	1339	944	2310	2220	755	2566	2075	1049	1192	2077	3826	920	670	1934	1484	2674	2330	2016	1589	2233	2259
TMEM68|ENSG00000167904|protein_coding	1185	1211	770	1069	539	661	885	779	2336	592	530	1545	3946	1914	2165	491	2215	1317	2009	988	1910	3572	1770	1498	2197	1813	3328	1333	1283	2606	1877	2263	951	2154	2128	2172	2664	929	3529	3628	927	2431	1643	2080	2959	3930	1856	1161	1430
ZNF691|ENSG00000164011|protein_coding	446	715	209	376	173	264	363	233	754	211	218	408	656	320	653	373	269	742	843	395	305	506	391	562	548	674	1055	494	937	371	854	618	670	381	407	540	432	360	700	965	822	1268	579	560	662	660	499	297	249
DEFB109P1|ENSG00000242296|unprocessed_pseudogene	15	5	0	1	0	0	0	0	1	0	3	6	7	0	0	1	0	0	0	0	1	4	5	0	1	4	0	0	3	0	0	0	0	1	1	0	0	2	6	4	2	5	3	9	0	0	0	1	0
AL353616.1|ENSG00000224025|processed_pseudogene	20	5	0	0	0	0	3	0	0	4	0	2	2	6	26	2	4	2	1	5	1	1	14	3	1	3	1	5	0	6	2	2	3	6	0	2	4	2	5	3	1	2	4	2	1	0	5	5	0
AC074052.1|ENSG00000260379|processed_pseudogene	9	2	10	1	0	1	1	0	1	8	0	5	0	0	14	2	3	11	1	1	3	3	10	2	4	2	1	1	3	1	1	2	5	6	1	6	2	7	2	4	4	0	3	0	2	6	5	3	4
MTATP6P30|ENSG00000226998|unprocessed_pseudogene	0	0	0	0	0	0	0	0	0	0	0	0	0	0	5	0	0	0	0	0	0	0	2	0	0	0	0	0	0	0	0	0	0	0	0	0	0	0	0	0	0	0	0	0	0	0	0	0	0
GNPTG|ENSG00000090581|protein_coding	2466	3377	1348	2784	1787	2212	2376	1734	3346	1817	1704	3977	3570	3413	2665	2103	2994	2697	3937	2063	2264	3029	2111	6279	3643	2259	3655	3031	2474	3078	4543	3261	3627	2479	1931	1890	2884	2188	2795	2967	4818	4438	3380	2321	3318	2999	3247	1499	1538
IGHV3OR16-7|ENSG00000271620|IG_V_pseudogene	6	0	2	2	2	7	17	0	0	0	2	1	0	2	2	0	0	20	1	0	1	0	16	0	6	3	0	3	0	0	0	3	7	1	2	0	1	0	2	1	0	0	1	1	0	0	0	2	44
AC036108.2|ENSG00000261054|antisense	11	189	7	10	1	0	9	3	0	7	118	4	25	9	4	19	4	14	23	3	13	8	7	7	14	7	16	14	5	1	7	10	8	8	3	0	2	239	12	83	3	10	2	282	11	2	4	4	6
SIDT1-AS1|ENSG00000239453|antisense	21	0	1	2	0	4	5	1	3	0	3	0	0	0	6	0	0	0	3	0	0	0	15	2	15	20	0	4	0	2	0	3	1	3	5	0	3	0	0	1	5	1	5	1	0	0	1	6	1
AC093300.1|ENSG00000250079|processed_pseudogene	2	0	0	0	0	0	0	0	0	0	0	0	0	0	28	0	0	0	0	0	0	0	6	0	0	1	0	0	0	0	0	0	1	0	0	0	0	0	0	0	1	1	0	0	0	0	0	0	0
RN7SL733P|ENSG00000273946|misc_RNA	7	2	2	5	4	2	3	1	6	1	3	3	2	0	6	1	2	1	4	0	4	2	3	0	1	4	1	3	5	2	2	1	0	1	2	0	5	0	3	2	1	1	3	0	2	2	0	0	0
NTN5|ENSG00000142233|protein_coding	54	51	14	20	8	9	25	7	17	18	25	118	218	14	30	28	6	38	296	25	76	60	156	99	42	27	77	34	209	40	19	6	24	153	56	16	36	63	34	127	87	62	32	177	25	19	94	24	41
MIR6736|ENSG00000278549|miRNA	1	1	0	2	1	0	0	0	0	0	0	2	0	0	0	1	0	1	0	0	2	0	4	1	0	3	2	1	2	0	0	0	0	0	0	2	0	1	1	2	0	1	0	0	0	3	0	0	0
ACP5|ENSG00000102575|protein_coding	2161	574	980	1867	2207	1895	2390	807	1075	1889	914	5762	1002	8434	2031	5802	8054	6003	1175	1320	5107	2741	3654	9548	15256	2715	782	5481	2856	4327	2800	4255	2692	1891	2901	2345	4863	1366	2247	1054	4911	3978	8282	5341	1744	1729	2496	3953	3892
CCM2|ENSG00000136280|protein_coding	1696	2331	1749	1145	881	960	1346	1080	2911	1010	1031	6173	2695	6169	3844	3302	2618	2782	2860	3361	3090	3887	2826	4765	4273	2305	3527	5215	2194	6221	3843	4600	1528	2373	3605	2226	4285	2219	2612	2483	1221	3089	3438	3921	1800	3061	4128	1311	1775
AC008278.1|ENSG00000224194|antisense	12	0	3	0	0	0	2	2	1	4	0	2	1	2	5	10	1	0	1	2	136	3	6	1	37	5	1	1	22	16	4	4	1	9	6	32	31	5	2	1	2	3	37	4	0	1	1	3	0
RNU2-57P|ENSG00000252468|snRNA	0	0	0	0	0	0	0	0	0	0	0	0	0	0	1	0	0	0	0	0	0	0	3	0	0	0	0	0	0	0	0	0	0	0	0	0	0	0	0	0	0	0	1	0	0	0	1	0	0
AC112719.1|ENSG00000225846|processed_pseudogene	1	2	1	0	2	0	0	0	0	2	0	1	1	0	0	1	0	0	1	0	0	0	2	2	0	2	0	1	0	0	0	1	3	1	0	1	0	0	1	2	1	0	1	0	0	2	1	0	2
AL683887.1|ENSG00000271252|lincRNA	4	0	5	0	0	0	0	0	0	4	0	60	6	50	8	5	36	2	18	19	101	94	17	60	25	8	41	9	90	11	11	37	2	44	53	7	30	7	1	1	32	24	3	37	97	12	27	9	10
SPDYE2|ENSG00000205238|protein_coding	111	94	37	75	23	37	147	53	65	39	109	97	401	74	66	126	132	48	128	36	210	125	182	35	264	148	96	57	274	140	60	53	128	85	132	46	498	70	203	152	55	60	87	218	56	123	51	32	92
AL121972.1|ENSG00000218459|processed_pseudogene	26	8	13	8	12	5	1	7	12	6	11	4	9	4	25	4	17	12	6	7	6	8	11	5	11	12	12	4	13	15	3	5	12	11	11	9	4	16	10	8	10	2	4	3	4	29	21	4	3
AC091953.3|ENSG00000279125|TEC	1	0	0	0	0	0	0	0	0	0	0	0	0	0	3	0	0	0	0	0	0	0	3	0	0	0	0	0	0	0	0	0	0	0	0	0	0	0	0	0	0	0	0	0	0	0	0	0	0
BAATP1|ENSG00000227411|unitary_pseudogene	8	0	0	7	2	3	1	2	0	0	2	0	0	0	17	0	0	0	0	1	1	0	5	1	0	2	1	0	1	0	0	0	0	0	36	0	2	0	0	0	5	0	0	0	0	0	4	0	3
SNORA70I|ENSG00000207274|snoRNA	0	0	1	0	0	0	0	0	0	0	0	0	0	0	0	0	0	0	0	0	0	3	0	0	0	0	0	0	0	0	0	0	1	0	0	0	0	0	0	0	1	0	4	0	0	0	0	0	0
AC010186.3|ENSG00000257027|sense_intronic	106	126	32	191	43	31	77	53	87	69	49	197	579	74	448	77	267	99	896	137	399	203	478	177	209	154	333	109	371	188	163	222	158	161	256	169	286	142	1636	1751	164	730	206	215	502	326	92	83	182
AC016590.2|ENSG00000267682|sense_intronic	36	30	5	22	20	15	51	34	40	10	25	7	34	12	20	15	7	8	41	13	22	27	33	4	11	22	13	8	57	16	6	7	5	11	4	1	18	19	31	41	7	13	10	56	3	11	6	18	16
UFL1|ENSG00000014123|protein_coding	5015	6015	2484	3512	2497	2581	3840	2752	7481	2300	3089	3283	5191	6552	4934	2407	4308	3588	2692	3127	3673	5424	3796	4820	3984	3248	1513	3673	2003	3170	3481	2486	1856	5102	2509	2066	3317	3715	6628	5063	2160	2769	3248	4139	7145	2472	2276	4464	2134
CCP110|ENSG00000103540|protein_coding	2707	3035	644	1253	421	629	1426	1278	1927	509	1256	2417	5735	1366	1964	1532	2954	2714	1763	1219	3608	3110	2460	1394	1213	2416	3274	1239	1967	3264	2963	1147	1862	1696	2444	1079	2234	2142	3870	4665	3897	1828	2841	2370	2164	2096	808	953	2261
FANCD2P2|ENSG00000230342|unprocessed_pseudogene	53	0	3	1	0	0	0	0	0	1	1	3	1	0	103	1	17	1	0	1	0	0	50	0	0	13	0	5	6	1	0	1	17	1	0	0	1	1	2	0	1	5	22	1	2	1	1	5	21
RPL21P3|ENSG00000225419|processed_pseudogene	19	20	35	13	11	12	3	6	20	21	10	12	48	9	17	18	28	14	9	9	28	9	20	8	16	21	34	13	11	16	14	19	29	22	27	24	10	26	14	36	29	17	15	11	21	11	32	11	29
IGKV1-17|ENSG00000240382|IG_V_gene	142	11	45	121	65	110	321	14	51	70	138	15	58	8	23	16	1	1308	32	11	2	26	1423	80	326	513	221	974	6	5	62	43	689	62	32	14	73	91	768	233	52	27	253	100	37	37	22	66	570
FBXO6|ENSG00000116663|protein_coding	910	912	351	324	265	290	448	273	609	419	305	1090	678	2629	704	1370	470	884	1533	583	899	788	1756	4193	1884	307	926	1392	804	1617	3162	2256	1023	712	1172	639	766	598	1449	963	743	2155	1207	1674	1825	880	1677	1103	663
SNRK-AS1|ENSG00000234617|antisense	10	36	2	4	5	3	2	4	9	1	7	5	9	1	8	2	3	1	6	0	10	2	3	2	8	10	2	4	4	1	0	2	5	2	2	0	5	12	4	14	0	5	2	7	5	1	1	11	1
ANKLE2|ENSG00000176915|protein_coding	5112	5326	5137	2897	1562	1592	3081	3114	2721	3590	2705	7943	9917	9605	12304	8385	4494	8594	4852	5010	8563	10365	6302	17902	8329	7859	3434	10680	11065	9709	8649	8408	4999	6453	7324	6748	8788	4747	36889	7765	8435	7671	13031	15700	6348	9933	4151	4754	7116
AC011481.1|ENSG00000267114|lincRNA	18	8	1	5	8	0	11	5	6	1	5	2	22	8	14	3	4	13	15	8	9	8	10	5	10	16	8	6	8	10	2	6	13	6	11	1	25	2	15	24	20	23	3	13	5	11	1	3	2
AP000943.1|ENSG00000233536|lincRNA	18	0	2	2	0	1	2	0	26	0	1	43	1	70	19	2	0	2	0	0	3	24	4	0	2	90	51	51	2	2	93	0	32	7	2	2	14	0	3	4	0	1	2	7	2	1	4	0	0
AC092865.1|ENSG00000177586|unprocessed_pseudogene	0	0	0	0	0	0	0	0	0	0	1	0	0	1	0	0	0	0	0	0	0	0	0	0	0	0	0	0	0	1	0	0	0	0	0	0	0	0	0	0	0	1	0	0	0	0	0	0	0
OR4A45P|ENSG00000213607|unprocessed_pseudogene	0	0	0	0	0	0	0	0	0	0	0	0	0	0	0	0	0	0	0	0	0	0	0	0	0	0	0	0	0	0	0	0	0	0	1	0	0	0	0	0	0	0	0	0	0	0	0	0	0
AC011476.3|ENSG00000267265|antisense	368	96	127	120	62	49	152	110	283	204	73	76	183	142	161	118	51	96	270	75	132	114	128	126	213	326	181	201	41	54	177	72	25	134	113	18	77	40	102	75	187	115	56	131	37	143	125	324	109
CENPW|ENSG00000203760|protein_coding	341	273	253	79	16	38	57	203	260	273	95	779	901	1949	978	1180	738	1034	274	769	725	1250	1004	1800	952	1477	6949	642	389	813	4402	5679	1030	1347	1593	1047	766	442	5306	672	2093	1309	1079	435	2439	1092	4704	330	972
IDH3A|ENSG00000166411|protein_coding	1701	2379	2013	746	416	531	771	926	1300	1056	1257	1712	1949	3702	1191	1577	2124	1427	2753	3105	4469	2540	1196	1479	944	730	4514	3047	2433	1256	5915	1523	1601	1943	3397	4228	1435	2118	3091	1042	855	1265	1996	2126	3246	1248	1838	1786	3059
ADH4|ENSG00000198099|protein_coding	1916	116	5	4	0	0	11	1	442	2	27	11	6	8	16	3	3	9	11	5	6	15	32	5	3	7	3	4	17	13	8	8	3	13	5	2	11	31	17	11	17	21	7	24	9	13	10	3	3
IGLC1|ENSG00000211675|IG_C_gene	0	0	0	0	0	0	0	0	0	0	0	0	0	0	0	0	0	0	0	0	0	0	0	0	0	0	0	0	0	0	0	0	0	0	0	0	0	0	0	0	0	0	0	0	0	0	0	0	0
AC020718.1|ENSG00000231557|lincRNA	3	0	0	0	0	0	1	0	0	0	0	0	0	0	12	1	0	0	8	0	0	0	7	0	0	0	0	0	0	0	0	0	0	0	0	0	0	0	0	0	0	0	0	0	0	0	0	0	1
MIR126|ENSG00000199161|miRNA	3	24	2	4	0	2	6	7	1	2	16	0	0	2	1	1	0	1	1	0	0	0	0	2	0	0	0	4	2	0	0	1	0	1	0	1	1	3	0	5	0	0	0	1	0	0	3	5	2
LINC00601|ENSG00000235180|lincRNA	0	0	0	0	0	0	2	1	0	0	0	5	2	6	3	2	6	1	0	25	9	4	2	2	0	1	2	0	1	1	17	1	144	1	3	0	2	1	1	2	33	0	0	12	319	0	3	0	4
SGK2|ENSG00000101049|protein_coding	5604	143	29	2284	1040	1699	2810	1947	4400	32	799	212	169	49	66	30	191	31	27	8	19	18	122	31	72	78	57	54	100	25	23	65	18	72	17	5	37	37	95	659	312	285	41	205	120	12	54	47	6
AC138761.3|ENSG00000264811|processed_pseudogene	1	0	0	0	0	0	0	0	0	0	0	0	0	0	0	0	0	0	0	0	0	0	0	0	0	0	0	0	2	0	0	0	0	0	0	0	0	0	0	0	0	0	0	0	0	0	0	0	0
AC022400.5|ENSG00000272140|lincRNA	109	84	18	106	64	35	134	45	105	25	87	58	137	54	108	42	47	45	100	40	86	98	47	57	138	86	82	86	66	74	52	48	52	70	40	21	105	65	110	146	35	54	113	64	43	20	33	58	40
AC011337.1|ENSG00000271795|antisense	36	49	246	27	6	7	22	30	19	151	14	851	384	357	15	327	146	36	254	69	332	425	259	155	310	233	111	437	361	385	328	272	50	424	295	127	893	68	375	214	233	82	107	371	180	24	181	350	50
DIDO1|ENSG00000101191|protein_coding	8527	10086	4803	5382	2487	2555	5352	4085	13096	3654	4550	7400	17046	8123	7487	6526	4487	5929	11724	7474	9219	9159	6875	7461	6525	10079	12762	9002	11547	7133	9997	4467	7944	6671	6134	3947	12673	7066	11133	16580	5532	8117	9426	10268	3817	6806	4101	5395	5480
RN7SL371P|ENSG00000266210|misc_RNA	15	0	0	0	0	0	0	0	1	0	1	0	0	1	6	0	1	0	1	0	0	0	0	1	1	3	1	0	0	0	0	0	0	0	0	0	0	1	0	3	3	1	0	0	0	0	1	0	0
RNU6-560P|ENSG00000200877|snRNA	0	0	0	0	0	0	0	0	0	0	0	0	0	2	1	0	0	0	0	0	0	1	0	0	0	0	0	0	0	2	0	1	0	1	1	0	1	0	0	0	0	0	0	6	0	0	0	0	0
GK-AS1|ENSG00000243055|antisense	16	15	5	2	3	1	19	6	12	7	5	14	34	19	6	10	12	5	21	4	25	8	43	11	23	13	12	11	41	23	4	4	24	12	22	8	12	12	38	13	7	4	9	30	5	2	22	14	32
AC068733.2|ENSG00000270435|processed_pseudogene	7	0	0	0	1	0	0	0	2	0	0	0	0	0	9	3	0	0	0	0	0	0	12	3	0	4	0	0	1	4	0	0	1	0	0	0	0	0	0	0	0	0	0	0	0	1	0	0	0
CELF5|ENSG00000161082|protein_coding	302	16	4	76	44	38	75	22	114	2	51	37	15	27	93	16	8	195	4	11	49	19	77	20	20	52	79	5	21	51	11	5	11	17	20	16	6	16	5	7	73	181	254	21	12	16	46	6	38
AC105020.3|ENSG00000260235|antisense	3	0	1	3	1	0	0	2	1	0	0	1	1	1	3	0	1	0	4	0	1	1	1	2	0	1	0	1	1	1	4	2	0	1	0	2	1	0	0	1	0	1	1	0	0	3	0	0	1
TSTD2|ENSG00000136925|protein_coding	595	2685	558	867	430	445	1014	784	1825	547	1309	533	2362	708	875	482	837	522	987	1261	1664	1077	641	569	740	636	1570	1013	999	467	783	798	1158	1056	958	686	611	1446	1477	987	313	508	986	1570	1331	864	523	682	1551
FAM187B2P|ENSG00000262497|unprocessed_pseudogene	30	15	3	5	2	0	4	4	11	2	2	2	8	5	6	1	1	3	0	6	20	5	15	0	3	5	5	5	9	0	8	3	0	9	3	3	0	1	2	3	3	2	26	4	4	2	3	1	3
PTPN1|ENSG00000196396|protein_coding	4613	7862	3978	2432	1419	1470	2402	2344	4328	3130	3529	9948	14457	8207	7972	6946	11438	4807	5148	8273	7884	7231	6513	16666	6663	8603	13861	7880	8399	6667	8895	5723	10625	6865	8802	5318	9309	7390	10306	8114	4563	6279	18402	7059	5675	6816	3857	4454	7586
AL139819.1|ENSG00000231188|antisense	19	0	0	0	0	0	0	0	1	0	0	0	1	0	8	2	0	0	1	0	0	1	9	1	0	4	1	0	2	0	1	0	1	1	0	0	0	0	1	1	1	0	2	0	0	0	1	0	0
AC098976.2|ENSG00000250425|unprocessed_pseudogene	3	1	0	1	0	0	1	1	0	1	0	0	0	0	4	1	4	0	3	0	0	3	6	0	0	6	1	0	1	2	0	1	1	0	1	4	0	2	1	3	2	1	0	0	1	0	7	0	1
PRKCE|ENSG00000171132|protein_coding	642	2602	859	1046	509	550	894	839	1765	903	1282	780	539	1001	371	648	1379	694	576	870	1887	1357	1746	565	672	964	1811	2348	839	550	727	340	585	1061	968	1006	1130	2011	910	1308	684	1208	644	1409	580	700	992	1242	783
RNA5SP333|ENSG00000200336|rRNA	0	0	0	0	0	0	0	0	0	0	0	0	0	0	0	0	0	0	0	0	0	0	0	0	0	0	0	0	0	0	0	1	0	0	0	0	0	0	0	0	1	0	0	0	0	0	0	0	0
RN7SL49P|ENSG00000265802|misc_RNA	8	2	1	7	5	2	21	1	6	1	3	8	23	8	8	9	10	10	7	11	9	7	11	13	5	10	2	0	19	14	1	4	12	9	3	3	8	7	8	20	2	2	14	10	4	1	12	5	6
RNU6-500P|ENSG00000199219|snRNA	1	0	0	0	0	0	0	0	0	0	0	0	0	0	0	0	0	0	0	0	0	0	0	0	0	3	0	0	0	0	0	0	0	0	0	0	0	0	0	0	0	0	0	0	1	0	0	0	0
CFAP74|ENSG00000142609|protein_coding	232	16	27	6	0	5	3	1	11	1	3	99	7	93	112	9	23	103	40	17	55	13	58	95	19	42	3	20	68	46	6	14	43	32	15	13	22	24	24	7	49	16	159	148	192	16	107	8	3
HDHD5|ENSG00000069998|protein_coding	1243	1446	1618	1089	709	707	1280	1038	3122	962	864	1798	3547	1631	1035	1383	2669	1529	1899	2786	3382	2339	1146	900	1876	1187	3166	2602	3957	1317	3364	1240	2179	1057	4900	3105	1425	1304	2974	1682	543	4319	2601	1809	1994	5477	2161	975	1845
RN7SL18P|ENSG00000241625|misc_RNA	26	0	1	1	0	0	0	0	3	1	0	1	0	3	9	6	3	3	1	1	3	5	15	2	1	20	2	1	8	4	0	0	1	4	0	1	3	3	5	4	2	5	1	1	0	1	9	1	1
GTF2H2C|ENSG00000183474|protein_coding	234	206	119	156	96	73	124	164	117	60	112	210	236	98	198	188	150	179	317	207	315	224	227	238	180	179	220	257	251	89	182	121	179	105	166	153	126	151	178	431	108	128	226	241	139	180	91	91	185
AC015845.1|ENSG00000264914|antisense	40	20	5	6	7	4	12	22	15	11	24	12	62	4	9	6	11	4	16	6	11	9	10	3	8	47	4	10	25	10	4	7	1	13	8	3	13	7	11	7	8	14	4	22	6	1	4	12	4
MRGPRX4|ENSG00000179817|protein_coding	6	0	0	0	0	0	0	0	0	0	0	0	0	0	12	0	0	0	0	0	0	1	12	59	2	1	0	5	0	0	0	0	2	4	0	0	1	0	0	2	3	1	0	0	0	0	0	0	1
AC079949.2|ENSG00000278266|lincRNA	174	65	4	38	11	26	61	9	29	3	57	1	60	118	379	379	54	63	12	161	117	263	166	2514	68	292	233	2	192	23	8	66	19	79	109	97	107	188	355	224	235	323	667	104	278	29	12	2	97
RMRP|ENSG00000277027|ribozyme	0	0	0	0	0	0	0	0	0	0	0	0	0	0	0	0	0	0	0	0	0	0	0	0	0	0	0	0	0	0	0	0	0	0	0	0	0	0	0	0	0	0	0	0	0	0	0	0	0
CAPZA3|ENSG00000177938|protein_coding	33	1	2	58	30	42	35	33	3	1	20	2	0	0	7	0	29	1	18	0	1	6	13	2	1	22	1	0	0	1	2	4	1	3	0	0	8	2	8	6	8	0	1	2	0	0	2	5	0
MSI1|ENSG00000135097|protein_coding	488	64	14	647	629	595	391	265	958	26	329	94	1779	44	121	42	29	1752	28	352	1260	1150	585	171	86	201	49	19	1872	410	37	143	2119	57	2567	158	59	625	509	458	678	1081	480	374	28	2755	216	28	1897
AL731566.2|ENSG00000276742|antisense	14	15	4	6	1	3	7	6	27	2	6	0	20	4	7	2	0	1	10	1	6	0	14	2	6	4	4	1	12	2	1	2	0	7	2	5	3	4	25	21	3	2	2	6	1	6	1	7	2
RNU1-148P|ENSG00000207201|snRNA	0	0	0	0	0	0	0	0	0	0	0	0	1	0	10	0	0	0	0	0	0	0	0	0	0	0	0	0	1	0	0	12	0	0	0	0	0	0	0	0	0	0	0	0	0	0	1	0	0
GPSM3|ENSG00000213654|protein_coding	744	680	93	246	201	218	596	168	160	496	196	435	311	354	441	419	846	672	607	328	498	313	1312	1024	2017	636	253	958	301	692	474	274	1436	315	218	285	459	593	750	490	726	566	1334	682	535	217	380	256	505
LINC01653|ENSG00000232100|lincRNA	20	0	0	0	0	0	0	0	0	1	0	0	0	2	40	1	0	0	0	0	0	1	44	1	0	15	0	0	2	1	0	1	0	3	1	0	0	0	0	0	0	0	1	1	0	0	1	0	0
AC133106.1|ENSG00000228073|antisense	1	3	0	0	1	1	7	0	4	0	9	2	1	8	18	3	0	22	0	4	3	4	12	1	11	12	0	0	5	3	0	3	9	7	2	1	0	2	1	1	0	0	6	5	0	0	4	0	7
Metazoa_SRP|ENSG00000277605|misc_RNA	3	0	1	0	2	0	0	1	1	1	3	0	2	0	1	1	1	0	0	1	2	0	1	2	0	2	0	2	2	2	0	0	2	0	0	1	1	0	1	1	1	0	1	0	0	0	1	1	2
GCLC|ENSG00000001084|protein_coding	3779	3558	11675	2628	1938	2425	4056	3001	7648	2799	2080	4562	4887	6487	2841	6107	3493	1775	12204	31218	18797	35417	11773	2449	3508	6070	46374	8616	18475	7383	6623	4959	11599	4272	70750	19360	4156	4857	8045	2287	18814	22025	5654	6812	12879	30799	11766	5096	14597
DPP9-AS1|ENSG00000205790|antisense	124	74	36	39	22	24	94	52	50	20	42	87	112	61	61	45	82	29	122	37	77	75	63	55	66	88	49	63	64	43	53	53	57	61	54	22	59	37	100	15	83	52	115	89	33	25	70	44	15
OFD1P15Y|ENSG00000234888|unprocessed_pseudogene	0	0	0	0	0	0	0	0	0	0	0	0	0	0	0	0	0	0	0	0	0	0	0	0	0	0	0	0	0	0	0	0	0	0	0	0	0	0	0	0	0	0	0	0	0	0	0	0	0
AC127496.6|ENSG00000263218|antisense	0	0	0	0	0	0	0	0	0	0	0	0	0	0	0	0	0	0	0	0	0	0	0	0	0	0	0	0	0	0	0	0	0	0	0	0	0	0	0	0	0	0	0	0	0	0	0	0	0
AC018638.6|ENSG00000271344|lincRNA	11	26	13	32	12	11	15	27	10	5	14	4	42	34	20	9	3	17	12	10	26	30	45	6	8	8	23	17	38	3	2	38	3	5	4	6	15	7	10	34	7	2	7	18	29	2	12	15	3
MMAB|ENSG00000139428|protein_coding	1113	1033	1276	777	640	628	739	681	1418	979	622	1141	1770	1938	798	725	1123	1234	1001	712	1883	1708	1239	4065	1189	1079	1857	1274	1674	858	2982	2555	1445	1447	2337	1448	985	1050	3398	1387	1181	3643	1267	1020	2820	1975	2359	1572	1449
RNA5SP395|ENSG00000252376|rRNA	9	3	1	4	0	8	2	1	1	0	3	2	7	2	9	6	3	0	1	2	5	4	5	0	2	7	8	2	4	4	6	0	2	0	1	0	8	0	7	4	2	1	9	5	0	2	1	3	5
FAM118A|ENSG00000100376|protein_coding	1055	5340	972	1065	608	394	1219	1612	1553	938	1606	1432	2854	1064	987	915	2417	1348	1397	2469	2733	1360	1150	1140	1240	1508	1687	2012	2377	1010	1216	942	725	1051	2284	559	1158	2377	2998	1539	800	1325	3169	2263	763	3495	878	1678	1240
AC026904.2|ENSG00000253140|lincRNA	0	0	0	0	0	0	0	0	0	1	0	1	2	2	0	0	0	0	0	0	1	0	3	0	0	1	0	8	0	0	0	0	2	0	1	0	3	0	0	2	0	0	7	0	0	2	1	0	1
SLC4A3|ENSG00000114923|protein_coding	43	4883	410	392	88	83	198	189	88	221	1395	1716	3716	966	856	903	1996	1997	1139	1237	715	2406	795	642	996	311	498	1533	2392	953	1134	510	1798	535	1106	1786	1940	3294	358	2811	2151	1645	1905	3535	473	812	1216	263	496
MYT1L|ENSG00000186487|protein_coding	93	91	0	2	1	3	11	3	0	1	58	0	1	0	39	0	1	2	13	0	1	0	22	1	3	22	0	0	7	1	3	0	7	6	6	0	5	11	1	13	5	2	1	9	1	2	4	1	2
MTCYBP13|ENSG00000266529|unprocessed_pseudogene	14	1	4	5	3	3	0	2	1	0	0	1	0	0	13	0	0	5	1	1	1	0	2	1	4	6	0	0	1	3	0	0	1	1	3	1	2	3	3	1	1	0	1	1	1	0	5	1	0
ANKRD18A|ENSG00000180071|protein_coding	59	142	90	183	90	63	185	190	471	65	78	1	407	2	62	24	988	397	110	107	2392	190	125	77	150	20	206	182	248	49	7	13	151	190	358	101	164	73	172	146	286	144	370	178	414	351	353	156	84
LINC02242|ENSG00000249736|lincRNA	8	4	0	0	0	0	1	0	0	2	0	25	6	16	10	16	11	2	6	8	13	16	56	2	8	6	1	0	27	4	4	2	0	5	3	0	27	5	28	5	3	6	16	13	20	20	6	1	23
AC025437.5|ENSG00000253792|lincRNA	4	0	0	0	0	0	0	0	0	0	0	0	0	0	1	0	0	0	0	0	1	0	2	0	0	1	0	0	0	0	0	0	1	0	0	2	0	1	0	0	0	0	0	0	0	0	0	0	0
CEP85|ENSG00000130695|protein_coding	1099	616	1015	815	205	335	590	816	1680	821	332	2095	2141	2730	2558	1448	1112	1023	2105	2303	2207	2989	1740	520	1516	2493	4793	2303	3272	1820	3362	1907	2022	2388	2995	1108	2328	877	3279	2733	1012	3489	2757	2972	3864	1850	2187	954	1551
AC006206.1|ENSG00000256146|lincRNA	41	0	10	66	1	0	4	6	0	21	0	86	60	21	92	42	101	10	60	4	136	23	208	55	65	16	6	25	65	59	12	22	10	74	24	1	96	4	1118	376	31	68	23	72	23	63	19	25	8
SLC26A7|ENSG00000147606|protein_coding	100	21	3	5406	1533	2098	2690	1487	29	0	877	10	196	16	123	10	14	3	16	9	10	5	143	63	70	119	4	4	9	7	2	14	1	21	10	20	63	40	9	61	28	2	15	53	58	15	2	6	1
BRD9P1|ENSG00000254736|processed_pseudogene	5	0	0	0	0	0	0	0	0	0	0	1	0	0	10	1	0	2	0	0	0	1	2	0	0	2	0	0	0	0	0	0	0	6	0	0	0	0	0	0	0	0	1	0	0	0	1	0	0
DUSP10|ENSG00000143507|protein_coding	391	331	264	203	111	112	174	193	536	327	195	1558	996	1350	796	659	1494	540	894	2038	2254	1506	1563	2856	979	1243	620	396	940	1098	1925	2226	90	1710	1599	1848	645	737	5366	763	1216	273	1311	1442	1105	1242	1843	534	1067
NDST1|ENSG00000070614|protein_coding	3081	27377	20629	7320	3192	4322	7166	5276	3982	32584	7809	28071	7784	9643	9021	13725	18324	12485	14492	11493	12026	7814	10976	7923	11570	6908	15688	25259	28466	12666	21436	6655	13260	21515	9041	12209	10703	10363	11022	14108	4570	4723	13931	12977	5861	6946	3977	46910	12157
AC009053.1|ENSG00000214331|transcribed_unprocessed_pseudogene	549	525	205	359	125	93	254	222	541	151	390	166	750	294	414	328	424	447	1145	206	496	455	489	249	327	465	334	452	702	227	175	123	339	246	473	206	369	357	456	852	320	458	599	668	253	277	251	144	1271
AC073115.1|ENSG00000229628|lincRNA	2	1	0	0	2	0	1	0	0	1	0	1	1	2	1	0	2	0	1	0	8	7	9	0	3	2	0	0	1	6	0	0	2	1	1	0	0	0	12	1	1	0	4	3	3	1	3	0	0
LEF1-AS1|ENSG00000232021|processed_transcript	21	6	7	10	4	1	8	6	6	5	4	19	41	16	36	13	14	34	10	42	21	44	40	14	19	48	23	5	34	6	8	15	28	16	32	23	1	10	27	173	56	64	23	14	9	61	64	6	49
AP000534.2|ENSG00000237299|unprocessed_pseudogene	2	0	0	0	0	0	0	0	0	0	0	0	0	0	2	0	0	0	0	0	0	0	2	0	0	0	0	0	0	0	0	2	0	0	0	0	0	0	0	3	3	0	0	0	0	0	2	0	0
LINC01392|ENSG00000233607|lincRNA	2	0	0	0	0	0	0	0	1	0	0	0	2	0	5	0	2	0	0	3	1	1	1	0	0	1	0	1	0	0	0	2	0	0	3	4	0	1	0	2	5	2	1	0	0	1	3	0	0
SNORD114-3|ENSG00000201839|snoRNA	0	3	0	0	0	0	2	0	1	0	1	0	0	2	6	2	2	0	0	1	0	0	16	0	2	17	0	1	2	0	0	1	0	0	0	0	0	2	0	0	2	1	6	0	2	0	1	0	0
TOR1AIP1|ENSG00000143337|protein_coding	2753	19127	3493	4815	2885	3329	5055	4085	5478	3093	10376	4417	6444	10157	5813	5588	5314	3599	6621	5963	6795	7751	5476	5921	5703	4938	6308	6281	4588	5073	4589	2864	3942	5566	5369	3154	5477	12026	6810	9165	3312	4457	6179	9767	7193	6776	3458	3822	3125
RIPOR1|ENSG00000039523|protein_coding	1640	13671	2973	2855	1759	1983	3701	2365	1112	3455	5347	4245	8831	5724	15530	5356	13109	8445	3195	7031	10280	6176	8257	9320	4363	3383	2379	3520	8906	4943	5564	2518	16195	2707	6807	5686	5168	8116	17732	4157	4719	8124	12586	10800	6765	2834	4895	3188	8725
TRIM43|ENSG00000144015|protein_coding	11	0	0	0	1	0	0	0	0	7	3	0	2	0	2	0	1	0	0	0	0	0	1	0	0	6	1	0	0	1	0	0	1	0	0	0	0	0	93	1	0	1	7	1	0	0	0	1	0
RNU6-783P|ENSG00000252519|snRNA	3	0	0	0	0	0	0	0	0	0	0	1	0	0	7	0	0	0	0	0	0	0	20	0	0	4	0	0	0	0	0	0	0	0	0	0	0	0	1	0	1	0	0	0	0	0	0	0	0
AP000431.1|ENSG00000229289|lincRNA	2	0	0	0	0	0	3	0	0	0	0	0	0	0	6	0	0	0	0	0	0	0	9	2	0	1	0	0	1	0	0	0	0	0	0	0	0	0	0	0	0	0	0	0	0	0	2	0	0
AC244453.2|ENSG00000233029|antisense	1	10	1	119	47	131	59	95	1	13	55	29	0	4	3	5	0	31	11	3	1	0	11	67	18	4	31	4	0	7	2	1	6	21	3	9	16	3	1	26	7	5	18	7	2	2	1	56	0
CEP112|ENSG00000154240|protein_coding	149	2432	110	274	162	178	322	227	59	96	594	669	306	188	213	586	560	923	371	431	571	841	555	799	456	306	341	118	275	478	550	171	735	343	304	38	202	2280	305	281	242	156	597	1749	522	155	665	141	3201
EIF4A2P1|ENSG00000267336|processed_pseudogene	7	8	2	3	2	10	5	8	6	0	0	5	3	24	14	7	9	5	2	13	12	26	31	3	9	29	7	3	35	2	29	6	16	4	4	18	5	13	8	8	1	6	14	4	12	11	11	2	20
AC018557.2|ENSG00000260558|lincRNA	41	0	5	14	12	19	17	15	7	2	5	3	18	18	40	7	63	14	5	7	2	8	26	20	26	14	2	0	3	20	6	1	12	7	15	8	2	4	14	10	32	41	15	9	3	7	18	7	7
HNRNPK|ENSG00000165119|protein_coding	21225	33327	17970	14135	9170	10215	15607	13350	32842	13290	14476	27784	54051	35005	37375	31448	44430	18209	20906	25382	39799	45548	34675	49775	26330	40320	27383	34556	36528	41044	32548	28963	26615	32638	37592	29983	33514	32417	64625	39849	19512	31388	33832	35666	50791	58031	23024	20000	33681
ZNF439|ENSG00000171291|protein_coding	123	686	349	328	152	152	484	189	93	371	259	78	1254	74	71	55	669	638	241	80	115	96	236	809	469	295	304	286	996	78	50	361	235	157	123	72	309	305	119	646	38	167	219	517	58	69	52	469	58
RPAP3|ENSG00000005175|protein_coding	1681	2111	1142	905	516	675	940	1000	1252	765	872	2331	2943	3938	2110	2053	3074	1988	1331	1812	2856	4352	2107	4041	1960	4398	4081	1964	2262	2021	2972	1920	1905	2647	3036	1953	2045	1279	5709	2561	2381	3059	2753	2801	5089	2977	2401	1272	2419
RPL12P8|ENSG00000219932|processed_pseudogene	38	5	33	5	6	6	4	5	10	16	3	10	10	11	33	19	29	33	7	19	10	20	15	18	13	27	13	27	8	19	11	25	32	19	15	37	14	13	13	16	28	10	8	4	17	52	71	10	25
RPL26P29|ENSG00000234806|processed_pseudogene	18	1	1	6	2	0	5	1	7	0	1	3	7	4	12	4	9	5	6	3	5	22	7	6	4	26	10	5	7	3	5	5	4	1	8	2	5	4	19	11	9	6	13	9	6	5	6	2	8
KRTAP8-1|ENSG00000183640|protein_coding	0	0	0	0	0	0	0	0	0	0	0	0	0	0	3	0	0	0	0	0	0	0	2	0	0	0	0	0	0	0	0	0	1	0	0	0	0	0	0	0	0	0	1	0	0	0	0	0	0
RDH5|ENSG00000135437|protein_coding	225	163	41	94	26	22	135	73	95	121	122	37	121	48	34	33	42	42	50	24	56	48	43	23	71	68	50	44	87	22	24	27	29	58	44	16	37	73	206	96	56	163	60	133	60	14	53	133	13
AC006213.5|ENSG00000278492|sense_intronic	7	27	4	13	0	8	11	5	13	0	10	6	48	3	6	3	0	12	11	1	8	14	9	2	9	17	2	3	13	1	2	8	2	3	3	0	5	7	22	54	0	1	5	31	3	2	0	3	7
GALNT13|ENSG00000144278|protein_coding	55	480	15	194	39	22	148	77	0	3	128	945	2	389	46	12	31	96	60	1272	314	107	474	462	93	2698	42	4	29	81	14	65	4	236	339	14	398	326	65	871	113	50	13	344	120	151	28	11	172
IGLV3-26|ENSG00000253913|IG_V_pseudogene	6	0	0	0	0	0	1	0	1	0	0	0	0	0	6	0	0	0	0	0	0	0	4	1	0	0	0	0	2	0	0	0	1	0	0	0	0	0	0	0	0	0	1	0	0	0	0	0	0
TSEN15P1|ENSG00000230865|processed_pseudogene	17	1	0	0	1	0	1	1	2	2	1	0	0	3	5	2	2	0	1	6	1	2	7	1	1	11	2	0	5	7	1	2	2	3	3	0	3	1	8	0	2	0	1	1	3	1	1	2	3
SPZ1|ENSG00000164299|protein_coding	19	0	0	3	0	1	2	0	1	0	0	8	3	0	7	5	1	1	2	0	3	1	10	1	2	4	2	0	5	1	1	1	2	14	0	0	4	22	0	2	6	0	20	0	0	1	1	0	0
CMC2|ENSG00000103121|protein_coding	781	1076	531	911	609	800	881	930	769	472	743	1012	1462	1508	1848	1479	1284	1620	1288	1121	2120	1282	1737	1628	1044	2236	2017	1039	1617	1310	1950	1166	2722	1045	1827	1754	1238	1663	1539	988	2581	2321	1396	1327	2325	1472	1976	534	2411
TSPAN13|ENSG00000106537|protein_coding	5132	2303	821	4576	3063	4270	5489	4611	19815	1336	2211	4841	8545	12454	16684	2515	8389	3030	517	2849	1461	6758	2823	2731	6145	19095	8979	4318	1930	3137	1113	7552	1616	1893	7233	2966	3752	2803	2703	3600	5749	6809	3687	2344	20922	7795	1456	2105	1649
ASB2|ENSG00000100628|protein_coding	266	7092	285	150	124	101	502	131	112	470	2032	1227	540	262	82	282	1877	714	2067	180	143	185	541	672	969	598	177	350	476	588	1515	2687	724	572	142	27	859	3977	305	448	503	1853	2095	2976	365	81	534	252	48
AL672167.1|ENSG00000204697|unprocessed_pseudogene	4	1	0	0	0	0	0	0	0	0	0	0	0	0	2	0	0	0	0	0	0	0	7	0	0	1	0	0	0	1	0	0	0	0	0	0	1	0	0	0	0	0	0	0	0	0	0	0	0
AC018644.1|ENSG00000229677|processed_pseudogene	88	34	14	18	16	15	37	24	23	15	29	29	38	46	65	28	186	15	15	11	40	16	55	73	32	26	27	47	44	35	34	42	17	31	10	9	41	22	43	46	25	32	39	43	35	12	20	37	15
AC012574.1|ENSG00000253471|lincRNA	33	0	0	1	0	0	0	1	0	0	2	0	2	0	1	0	0	0	0	0	0	0	3	0	0	2	0	1	3	0	0	5	0	0	0	0	0	0	0	0	0	0	5	0	11	0	0	0	0
LMBRD1|ENSG00000168216|protein_coding	3393	5638	2143	3241	2095	2773	3521	2759	6696	2954	2720	2588	3116	3244	2201	1475	3837	2587	3809	1834	3770	2708	3157	5341	3322	2300	3922	3220	633	9269	3114	3523	2195	3501	1863	2140	2444	3792	4085	3025	1528	2130	2454	2571	6988	2784	1179	4109	1952
AL669970.1|ENSG00000223795|lincRNA	10	1	0	0	0	0	0	0	0	0	1	0	1	0	5	0	3	4	0	3	1	0	4	2	0	2	1	0	3	1	0	0	4	0	0	0	0	0	0	0	2	0	22	0	1	0	8	0	0
AC087321.1|ENSG00000256389|lincRNA	2	0	0	0	0	0	0	0	0	0	0	0	0	0	9	0	0	0	0	0	0	0	3	0	0	5	0	0	0	0	0	0	1	0	0	0	0	0	0	0	0	0	0	0	0	0	0	0	0
AC108467.1|ENSG00000248744|lincRNA	2	0	0	0	0	0	0	0	0	0	0	0	0	0	7	0	0	0	0	0	0	0	9	0	0	1	0	0	2	0	0	0	0	2	0	0	0	0	0	0	0	0	0	0	0	0	0	0	0
AC145207.3|ENSG00000262831|antisense	0	0	0	0	0	0	0	0	0	0	0	0	0	0	0	0	0	0	0	0	0	0	0	0	0	0	0	0	0	0	0	0	0	0	0	0	0	0	0	0	0	0	0	0	0	0	0	0	0
HSPC324|ENSG00000228401|antisense	11	29	1	6	4	7	11	5	3	5	11	1	0	6	9	8	1	2	0	1	3	0	3	1	1	4	1	1	2	1	1	6	4	6	1	0	1	23	2	2	2	3	6	6	0	2	0	4	4
DECR2|ENSG00000242612|protein_coding	1680	865	306	405	284	350	805	511	1160	413	509	1346	989	737	762	403	346	716	505	490	595	1432	648	1074	680	485	490	896	871	800	1006	1284	451	571	576	516	614	705	891	732	588	1116	1275	884	488	1101	1075	500	365
ZEB2-AS1|ENSG00000238057|antisense	2	20	2	6	5	3	14	2	0	0	14	12	1	4	16	3	2	7	5	1	4	7	9	8	21	6	1	3	5	9	2	5	15	2	1	0	1	20	7	3	2	1	4	8	1	6	0	2	1
CR383658.1|ENSG00000215398|transcribed_unprocessed_pseudogene	1	0	0	0	0	0	1	0	0	0	0	0	0	16	8	0	0	0	0	0	0	0	11	8	0	0	3	0	0	0	1	20	0	0	2	0	14	0	0	1	0	3	0	10	0	0	0	0	0
AC011479.1|ENSG00000267748|protein_coding	7	0	14	10	10	4	8	1	7	32	4	30	8	27	7	11	24	4	22	7	8	18	15	2	27	19	7	15	11	15	12	90	0	4	14	40	5	9	14	21	51	88	0	0	19	4	7	15	2
UROC1|ENSG00000159650|protein_coding	33	3	2	2	0	2	1	0	5	1	1	1	5	3	9	0	4	1	17	1	4	2	12	11	3	8	3	3	7	0	0	3	0	1	0	3	2	1	4	8	7	1	1	1	5	0	5	0	7
AP002371.1|ENSG00000242807|processed_pseudogene	11	0	1	0	0	0	1	0	0	1	0	1	0	0	9	0	1	0	0	0	0	1	8	0	2	3	0	0	2	1	1	1	0	0	0	2	5	0	1	0	0	0	1	0	0	2	0	0	1
MIR320B2|ENSG00000221406|miRNA	21	5	0	5	5	3	6	7	7	2	13	5	7	7	27	0	10	12	16	2	5	12	17	3	18	17	3	2	19	11	7	3	1	6	7	1	16	3	22	19	5	12	1	15	11	5	0	2	1
AP000692.1|ENSG00000228107|sense_overlapping	57	38	22	29	18	22	37	20	50	35	19	74	60	79	46	26	43	23	83	14	27	56	41	41	43	65	66	64	56	59	26	48	9	50	33	13	42	22	69	55	26	63	40	73	25	20	56	56	18
AL035425.2|ENSG00000260548|protein_coding	0	0	0	2	0	0	0	0	0	0	3	0	118	0	0	0	0	0	0	0	1	0	0	0	2	8	30	0	0	0	0	0	0	0	3	1	0	0	0	13	0	36	0	28	2	9	0	0	0
Z93930.1|ENSG00000224256|processed_pseudogene	17	18	4	19	4	3	22	9	25	3	5	11	32	0	9	0	11	2	13	1	8	5	12	3	10	12	0	6	16	8	1	8	2	2	4	1	3	2	19	13	1	10	3	18	2	4	10	1	2
KLHL6-AS1|ENSG00000242522|antisense	48	0	0	1	1	1	3	1	5	3	1	0	2	1	15	4	0	1	3	1	0	0	29	1	2	9	1	1	8	4	1	3	0	2	10	3	0	1	3	1	0	0	4	1	2	1	5	0	0
GAPDHP15|ENSG00000214563|processed_pseudogene	4	0	1	1	0	0	0	1	1	3	0	2	1	0	11	2	10	0	5	1	0	0	3	0	2	7	8	2	10	1	1	5	2	1	2	1	1	5	2	15	1	1	3	5	1	6	3	2	1
AC021205.1|ENSG00000240775|processed_pseudogene	0	10	0	1	1	0	2	0	0	0	2	0	1	0	1	0	0	0	0	1	1	0	1	0	0	1	0	0	1	0	0	0	2	0	1	0	0	2	0	4	0	2	2	0	0	0	1	0	0
TMEM132E|ENSG00000181291|protein_coding	24	69	4	24	32	11	48	11	7	5	12	8	14	32	9	13	8	48	22	75	232	44	21	5	30	40	13	7	25	8	23	2	21	7	15	1	19	124	43	43	17	8	31	125	15	30	18	10	25
KRT18P13|ENSG00000214417|processed_pseudogene	5	0	11	1	4	7	4	8	2	7	1	0	4	5	17	2	5	17	0	6	10	6	15	14	2	7	3	2	5	2	3	5	11	1	27	7	2	2	11	2	8	6	3	3	32	8	13	2	3
PSMD7|ENSG00000103035|protein_coding	3077	3456	4340	1754	1236	1261	1936	1790	5130	3212	1682	3520	5819	7653	6484	5992	7798	3966	4842	4305	8878	5279	4490	5729	5440	5981	6307	5928	6426	4403	8388	3226	6624	5420	8772	7364	5363	3862	7206	3479	4848	7051	6321	5166	8190	5892	6715	3719	8015
RPL35AP24|ENSG00000230166|processed_pseudogene	7	0	0	0	2	1	2	2	3	1	1	0	3	2	23	0	1	3	4	1	2	3	0	0	4	5	3	1	3	2	0	2	0	2	1	0	6	0	1	0	2	0	3	0	0	1	0	1	1
AP000943.3|ENSG00000255929|antisense	14	6	1	0	0	0	0	0	0	0	2	0	1	2	13	0	1	1	3	1	6	3	3	3	0	1	3	3	0	5	3	0	1	0	0	7	0	0	1	2	0	0	0	2	0	0	0	0	2
AL157414.2|ENSG00000231078|lincRNA	0	0	0	0	0	0	0	0	0	0	0	0	0	0	0	0	0	0	0	0	0	0	1	0	0	0	0	0	0	0	0	0	2	0	0	0	0	0	0	0	0	0	0	0	0	0	0	0	0
B9D1|ENSG00000108641|protein_coding	230	505	327	242	140	135	230	166	211	201	202	226	1082	153	591	174	691	945	421	493	447	608	139	323	369	545	640	397	890	351	306	242	1101	211	645	1300	371	278	311	583	3035	617	573	539	1061	1186	649	266	431
STRA6|ENSG00000137868|protein_coding	61	24	379	508	5	17	13	8	157	119	13	703	6007	2177	2040	3066	242	848	169	1846	2070	3557	1282	3278	3480	3052	151	8666	512	113	2076	979	139	391	452	91	2807	425	3011	5601	767	75	968	1543	256	769	391	384	239
SNORA67|ENSG00000277985|snoRNA	0	0	0	0	0	0	0	0	0	0	0	0	0	0	0	0	0	0	0	0	0	0	0	0	0	0	0	0	0	0	0	0	0	0	0	0	0	0	0	0	0	0	0	0	0	0	0	0	0
AL138900.3|ENSG00000271736|lincRNA	3	1	0	14	3	0	4	4	0	0	0	0	120	0	2	1	0	0	0	0	1	0	7	0	1	0	0	0	0	0	0	0	2	1	2	0	0	0	0	3	2	0	0	1	1	0	1	1	0
AC073657.1|ENSG00000260814|lincRNA	0	0	0	0	0	0	0	0	0	0	0	0	0	0	0	0	0	0	0	0	0	0	0	0	0	0	0	0	0	0	0	0	0	0	0	0	0	0	0	0	0	0	0	0	0	0	0	0	0
AC244517.6|ENSG00000279068|protein_coding	2	31	2	2	0	0	2	0	0	1	5	9	1	4	5	1	10	4	2	4	9	0	27	1	4	0	5	11	7	0	2	2	9	7	0	0	5	4	1	24	0	7	2	8	6	1	1	2	0
AC023302.1|ENSG00000271983|lincRNA	8	2	6	3	1	0	1	4	10	2	1	4	20	8	25	0	1	8	20	4	23	6	8	30	4	22	22	7	8	1	10	13	6	8	5	3	1	1	12	7	10	6	6	5	5	1	9	4	6
INS|ENSG00000254647|protein_coding	0	2	0	1	0	0	1	0	0	0	1	1	0	0	2	0	0	0	0	0	0	0	0	0	0	0	0	0	0	0	0	0	0	0	0	0	0	0	0	0	0	0	0	0	0	0	0	0	0
AC093110.1|ENSG00000238018|antisense	187	306	58	125	19	45	172	121	272	19	133	83	121	121	55	116	204	84	77	36	158	105	118	28	46	188	56	180	126	71	55	75	28	118	74	14	51	222	69	155	8	51	63	148	28	29	88	35	51
AL023773.2|ENSG00000236205|unprocessed_pseudogene	0	0	0	0	0	0	0	0	0	0	0	0	0	0	3	0	0	0	0	0	0	0	2	0	0	0	0	0	0	0	0	0	0	0	0	0	0	1	1	0	0	0	1	1	0	0	0	0	0
ZNF670-ZNF695|ENSG00000135747|protein_coding	77	7	1	10	4	5	2	10	26	2	2	43	52	27	81	37	30	39	14	24	22	66	65	20	11	79	50	12	18	2	24	24	21	3	36	8	29	8	99	95	4	23	31	45	4	29	27	9	18
ZNF850|ENSG00000267041|protein_coding	421	647	98	364	172	160	448	299	485	91	300	114	1174	205	907	169	152	521	88	253	223	428	547	422	268	647	352	148	299	111	373	478	268	191	260	90	72	333	689	1566	87	253	1220	700	233	311	63	165	265
AP001171.1|ENSG00000233236|lincRNA	3	0	0	0	0	0	0	0	0	0	0	0	0	1	4	0	0	0	0	0	0	1	1	0	0	1	0	0	0	0	0	0	0	0	0	0	0	0	0	23	0	1	0	0	0	8	0	0	0
ABCG4|ENSG00000172350|protein_coding	63	84	138	21	3	13	20	7	7	360	47	46	40	37	39	51	60	204	19	59	96	98	31	238	206	27	18	354	51	23	24	28	241	88	79	104	104	90	23	34	23	5	62	45	17	34	74	375	25
OR2A1-AS1|ENSG00000244479|antisense	234	218	261	158	111	129	211	44	76	54	42	107	482	405	215	351	233	278	963	468	1890	504	569	63	297	32	259	401	191	101	392	190	266	318	887	702	158	293	522	183	785	430	112	468	321	1271	591	235	68
ZNF436-AS1|ENSG00000249087|antisense	130	341	47	165	53	130	99	73	81	74	74	97	236	102	150	54	138	114	303	116	132	126	84	50	120	228	182	220	275	194	94	166	218	113	89	27	90	188	363	547	214	288	97	199	152	108	212	109	55
SNORD18A|ENSG00000200623|snoRNA	0	0	0	0	0	0	0	0	0	0	0	0	0	0	0	0	0	0	0	0	0	0	0	0	0	0	0	0	0	0	0	0	0	0	0	0	0	0	0	0	0	0	0	0	0	0	0	0	0
AL139193.2|ENSG00000258716|antisense	6	0	0	1	1	1	1	0	0	0	0	0	2	0	9	0	4	0	0	1	0	1	6	1	7	1	0	0	2	0	1	0	1	2	1	0	0	2	0	0	0	2	1	0	0	0	0	0	0
AC099654.4|ENSG00000274299|unprocessed_pseudogene	2	0	0	0	3	0	0	0	0	1	0	0	1	0	7	0	0	0	0	0	0	0	4	0	0	1	0	0	0	0	0	0	0	2	0	0	0	1	0	0	1	0	0	0	0	0	0	0	0
VAX2|ENSG00000116035|protein_coding	45	17	116	24	3	4	3	4	32	18	4	15	322	10	44	40	248	282	7	170	267	107	57	716	63	142	158	359	364	109	108	76	164	49	417	12	21	27	50	275	391	223	245	135	244	21	525	36	7
COL25A1|ENSG00000188517|protein_coding	63	262	5	34	9	5	82	18	29	8	63	2	252	9	59	9	4	10	88	3	34	16	100	13	5	40	1	4	15	2	9	3	1	8	20	8	7	130	15	122	92	5	27	46	1097	5	14	8	6
SH3BP4|ENSG00000130147|protein_coding	11044	10540	4578	7588	7076	4815	8240	7873	27774	1658	5968	6810	22596	5267	4608	7687	16377	5216	3590	16048	6663	14188	6424	6750	6074	9532	14522	10195	15452	6660	7635	5075	7781	5911	13935	9869	10270	6844	11626	9957	9390	8360	10288	12404	11900	14148	5160	2452	5952
MIR4633|ENSG00000264563|miRNA	0	0	0	0	0	0	0	0	0	0	0	0	0	0	0	0	0	0	1	0	0	1	0	0	0	0	1	0	0	0	1	0	0	0	0	0	1	0	0	0	0	1	2	3	0	0	0	1	0
CARD17|ENSG00000255221|protein_coding	11	0	7	1	0	0	6	0	1	56	0	29	12	3	17	36	33	8	340	112	161	65	38	355	75	5	7	41	69	684	151	109	7	65	182	102	3	7	13	20	18	7	37	7	215	140	353	142	145
NTAN1P2|ENSG00000250569|processed_pseudogene	112	50	21	94	57	44	92	76	109	18	58	120	137	66	61	42	73	43	69	22	59	105	72	93	122	131	48	44	53	111	86	34	33	70	42	54	107	36	49	69	43	78	87	85	30	43	53	61	30
MIR1323|ENSG00000221017|miRNA	5	0	0	0	0	0	0	0	0	0	0	0	0	0	5	0	0	0	0	0	0	0	1	0	0	1	0	0	0	0	0	0	0	0	0	0	0	0	0	0	0	0	0	0	0	0	0	0	1
LINC02226|ENSG00000245729|lincRNA	4	0	0	0	1	0	1	1	0	0	0	0	0	0	23	0	3	0	0	0	0	0	3	0	0	3	0	0	0	0	0	0	0	1	0	1	0	0	1	2	0	0	0	0	0	0	0	0	0
LINC01040|ENSG00000226037|lincRNA	11	0	0	0	0	0	0	0	0	0	0	0	0	0	15	0	0	0	0	0	0	0	30	1	0	8	0	0	0	0	0	0	0	0	0	0	0	0	2	0	0	0	1	0	0	0	3	0	0
MIR3661|ENSG00000266751|miRNA	1	1	3	1	1	2	0	1	0	0	3	0	1	0	2	1	0	0	1	0	0	0	0	1	0	1	1	0	3	1	1	1	0	1	2	2	0	1	1	0	1	0	2	2	0	0	2	0	1
RN7SL497P|ENSG00000240847|misc_RNA	22	0	0	0	0	0	0	0	0	0	0	0	0	0	11	1	0	0	1	0	0	0	4	1	0	4	0	0	0	0	0	0	0	1	0	0	0	0	1	0	0	0	2	0	0	0	1	1	0
POLH|ENSG00000170734|protein_coding	1290	1345	553	756	304	403	693	1123	1548	988	483	1163	1275	1582	1166	948	650	731	1001	1107	1446	1358	1316	1013	1019	1118	1811	1688	8744	955	1761	1035	797	1349	817	781	981	947	1486	2353	391	776	1711	1998	1016	1169	288	2102	966
AF274856.1|ENSG00000266560|processed_transcript	0	1	1	0	0	0	0	0	0	0	0	15	7	4	4	9	0	0	13	4	16	72	6	105	16	2	22	0	22	38	6	6	0	35	15	0	27	1	25	2	7	8	13	8	3	0	11	4	1
KCTD9P4|ENSG00000214264|processed_pseudogene	38	20	9	4	1	3	2	7	6	3	2	3	12	7	48	2	84	2	2	8	11	12	20	16	5	16	12	10	9	6	7	6	8	28	4	3	11	12	3	6	1	8	7	14	19	7	9	12	4
PPP2R5B|ENSG00000068971|protein_coding	1104	3183	564	802	526	614	788	633	581	607	1200	2287	1983	2263	486	1065	2261	1123	1240	1570	2427	1246	2466	2765	1897	411	1439	609	2018	1235	1008	1546	1834	906	1611	1443	1311	1979	822	900	1726	1615	1628	1706	631	1492	2038	690	845
KCTD17|ENSG00000100379|protein_coding	298	1559	376	153	45	91	221	156	137	371	510	755	1436	388	166	693	1746	1020	399	1439	1976	1027	721	884	923	473	865	799	1335	830	965	216	1710	334	1657	1755	418	1109	622	762	859	1205	1262	2240	435	1904	1302	775	1410
RPSA|ENSG00000168028|protein_coding	34532	27765	32543	18579	22600	13986	20717	15854	56081	38093	15951	34809	36757	39452	43575	26834	36465	43967	26945	29933	36475	16704	29536	55675	47309	37968	61826	51911	27598	17209	45260	24545	55920	30893	52451	40374	21814	22001	24854	28778	29417	62029	36049	21821	35353	52032	44008	35868	29035
FAM110A|ENSG00000125898|protein_coding	1025	216	1900	433	183	179	392	311	1008	1754	138	1844	4594	1281	1004	1669	3710	1587	3882	1119	1455	1510	3468	5552	2730	2758	1603	2615	3243	2977	4077	2956	1803	1955	3228	3694	3385	504	2764	2762	3390	3869	2279	1799	1500	2742	3011	2355	2836
AC003985.2|ENSG00000260951|lincRNA	15	0	0	1	0	0	0	0	0	0	0	0	0	0	20	1	0	0	1	0	0	0	19	137	0	8	0	0	1	0	1	0	0	0	0	0	0	1	4	1	2	0	0	0	0	1	0	0	0
AC005300.1|ENSG00000236325|processed_pseudogene	24	6	2	4	1	0	9	1	2	1	1	0	1	0	7	2	5	5	11	0	3	1	11	3	0	6	0	2	7	6	2	0	5	4	0	1	1	4	7	8	12	3	0	3	0	6	10	2	0
AP003461.1|ENSG00000254824|processed_pseudogene	1	1	0	4	2	4	2	1	1	1	0	1	2	1	1	0	2	4	5	0	1	0	1	0	4	0	0	0	0	0	1	1	0	0	0	0	2	1	1	2	1	1	1	2	1	0	0	0	0
SLC9A2|ENSG00000115616|protein_coding	5161	9	2918	3687	2810	3321	6300	7599	12650	141	2161	20	429	58	33	76	40	286	1	676	4037	339	1042	257	133	3081	3003	13	1147	111	162	156	7	133	586	72	284	638	2046	80	229	3495	75	213	166	944	282	66	1829
TMEM91|ENSG00000142046|protein_coding	223	330	566	167	82	72	142	84	117	186	167	211	678	584	160	129	200	212	270	369	835	863	315	239	631	240	99	1683	292	975	604	1539	458	492	407	157	1000	312	263	475	614	348	277	326	244	332	813	477	113
ARMC5|ENSG00000140691|protein_coding	979	1196	920	640	372	415	602	589	1122	909	719	1120	1659	1701	693	769	741	1893	716	1426	1527	851	858	1342	1215	697	1232	1415	1353	794	1112	1405	806	1022	1059	739	1028	604	1869	1228	1390	1799	1700	843	1050	1376	1261	1154	820
AP001150.1|ENSG00000259541|antisense	45	0	0	0	0	0	1	2	1	4	2	0	0	6	8	0	1	0	8	0	1	1	12	0	1	3	2	1	2	0	0	0	1	6	7	0	5	0	0	4	0	2	2	2	0	0	0	4	0
NOL7|ENSG00000225921|protein_coding	2195	2493	2093	1240	937	1053	1238	1135	2374	1001	1256	3143	2676	3884	3599	2681	2151	2050	1960	3351	1390	3467	1979	3276	2427	3293	4226	3730	2127	2585	3240	4877	7221	1890	3007	3990	2444	2209	3137	1930	3968	4564	4231	2014	3671	5723	2292	1440	2714
NAT10|ENSG00000135372|protein_coding	4622	4520	3719	1946	1147	1105	1957	1885	7807	2854	1922	8680	8650	2963	8075	10097	5108	13040	3615	10244	6900	6645	4540	7529	3678	3847	8638	6042	11474	4568	7801	5012	7474	4316	11999	4590	4101	3388	6928	6726	2960	8078	8944	6381	16713	9125	6017	3483	13207
LINC02311|ENSG00000258718|lincRNA	1	0	0	0	0	0	0	0	0	0	0	0	0	1	7	0	0	0	0	0	0	0	6	0	0	1	0	0	2	0	0	0	1	0	1	0	0	0	0	0	0	0	0	0	0	0	0	0	0
CMTM1|ENSG00000089505|protein_coding	126	107	15	75	14	31	69	47	161	32	31	84	414	93	88	66	130	114	92	91	142	325	110	38	100	221	115	135	232	25	185	34	96	139	58	51	140	64	143	330	69	123	209	287	37	57	78	32	41
CEPT1|ENSG00000134255|protein_coding	2108	1836	1002	1791	871	1111	1803	1643	1697	1061	1012	1269	2457	2038	1977	1123	2005	1129	1464	942	1781	1958	1852	1900	1893	1350	2488	1809	1682	2059	1721	954	931	2490	974	1610	1984	1217	2691	2141	770	1067	1141	2305	2326	1442	748	1688	999
SYMPK|ENSG00000125755|protein_coding	5664	7293	3916	4943	2707	2960	4992	4193	14488	4101	3871	6197	12535	8665	7276	8301	12118	5381	9242	7523	11700	16380	8444	8265	6440	10870	7954	8981	12415	6920	6450	9627	7154	7206	11064	9911	10480	5894	13488	12194	9090	11522	7839	10398	8496	11764	5641	5638	7632
AC004923.1|ENSG00000254610|lincRNA	39	1	0	1	1	0	3	3	33	2	4	1	0	0	2	0	2	15	1	0	7	0	17	6	1	42	4	0	1	6	0	1	2	2	8	3	1	8	3	3	3	1	6	12	5	1	5	1	9
Metazoa_SRP|ENSG00000275840|misc_RNA	3	1	0	0	0	0	0	0	0	0	0	2	0	0	5	0	1	1	2	1	0	0	2	0	1	2	0	0	0	2	0	0	0	2	0	0	0	1	1	0	3	2	1	1	1	0	1	0	0
AC100835.2|ENSG00000275527|lincRNA	0	0	0	0	0	0	0	0	0	0	0	0	0	0	0	0	0	0	0	0	0	0	0	0	0	0	0	0	0	0	0	0	0	0	0	0	0	0	0	0	0	0	0	0	0	0	0	0	0
AL158090.1|ENSG00000232200|lincRNA	2	0	0	0	0	0	0	0	0	0	0	0	0	0	6	0	0	0	0	1	2	0	1	0	0	0	0	0	1	0	0	0	1	0	0	0	0	0	0	0	0	0	0	0	0	0	0	0	1
LGALSL|ENSG00000119862|protein_coding	851	2441	3539	1313	726	1075	1353	1146	1669	3336	1146	6771	5318	6439	265	4014	1066	1035	1063	2034	7101	2458	3149	2263	1743	2327	3778	3029	5617	1873	2127	2177	423	5351	3485	2407	3452	1887	1143	2879	1629	2756	2666	3059	1066	3894	2588	3264	3562
RN7SKP36|ENSG00000200867|misc_RNA	3	0	1	0	0	0	0	0	0	0	0	0	0	0	0	0	0	0	2	1	0	0	1	0	0	0	0	0	2	0	0	0	0	0	0	0	0	0	0	0	0	1	0	0	0	0	0	1	1
SAGE3P|ENSG00000277486|unprocessed_pseudogene	0	0	0	2	0	0	0	0	0	0	0	0	0	0	0	0	0	0	0	0	0	0	0	0	0	0	0	0	0	0	0	0	0	0	0	0	0	0	1	0	0	0	0	0	0	0	0	0	0
AC106774.1|ENSG00000248205|processed_pseudogene	2	0	0	0	0	0	0	0	0	0	0	0	0	0	2	0	0	0	0	0	0	0	3	0	0	0	0	0	0	0	0	0	0	0	0	0	0	0	0	0	0	0	0	0	0	0	0	0	0
PCDH9-AS4|ENSG00000233840|antisense	0	1	0	1	0	0	1	1	0	0	1	0	0	0	6	0	0	0	0	0	0	0	1	0	0	0	0	0	0	0	0	0	0	0	0	0	0	0	0	1	0	0	2	1	0	0	0	0	0
AC011005.3|ENSG00000241573|processed_pseudogene	5	0	0	1	0	1	0	0	0	1	0	0	1	1	8	1	0	0	0	0	0	0	3	0	0	2	0	0	0	0	0	0	0	0	0	0	0	0	0	0	0	0	0	1	0	0	0	0	0
AC016999.2|ENSG00000274346|unprocessed_pseudogene	11	3	0	0	3	0	1	0	2	0	1	2	3	2	11	1	0	0	1	2	0	1	8	0	2	1	1	2	3	0	0	0	0	1	0	0	2	2	2	3	0	0	1	4	1	0	0	1	0
MIR1302-7|ENSG00000221768|miRNA	1	0	0	0	0	0	0	0	0	0	0	0	0	0	0	0	0	0	0	0	0	0	0	0	0	0	0	0	0	0	0	0	0	0	0	0	0	0	0	0	0	0	0	0	0	0	2	0	0
AC110769.1|ENSG00000243179|lincRNA	23	2	5	0	1	0	1	0	0	3	1	5	8	7	3	4	2	1	0	1	2	5	13	2	0	13	2	3	5	2	0	1	2	7	1	0	0	0	1	3	2	1	2	0	0	1	3	3	1
ANAPC11|ENSG00000141552|protein_coding	1894	2302	1722	1670	1180	1392	1493	1335	1123	2077	1464	3327	4628	4379	2728	4063	3150	3061	3503	2665	3934	3797	1739	6178	3592	4040	7701	6086	4122	2125	3385	6377	5640	2538	6816	7376	2654	2881	4472	2315	5249	5428	3890	1900	4833	8751	7915	2442	5591
pRNA|ENSG00000274868|misc_RNA	0	3	7	1	17	15	22	0	0	0	1	8	0	0	2	12	0	0	0	17	0	12	17	2	12	1	0	0	5	0	0	17	0	10	0	22	2	1	3	0	1	0	2	4	10	10	3	1	4
DIEXF|ENSG00000117597|protein_coding	2122	2310	1345	1243	670	591	1108	1171	4392	957	785	2200	3911	1842	4214	2591	2234	1497	4080	3939	4777	4355	3192	4278	2890	3453	4837	2865	4569	2247	3358	2488	2285	3601	4919	3633	3094	2225	4227	3764	2273	3700	2974	3255	2231	5390	1787	1160	2196
KRTAP10-5|ENSG00000241123|protein_coding	1	0	0	0	0	0	0	1	0	0	0	0	1	0	0	0	0	0	0	0	0	0	0	0	0	2	0	0	0	0	0	0	0	0	0	0	0	0	1	0	0	0	0	0	0	0	0	0	0
TBC1D31|ENSG00000156787|protein_coding	543	315	206	227	105	146	249	302	593	177	132	1457	1715	1544	1700	1022	2430	776	557	1151	1519	2338	943	977	1198	1565	1520	674	840	947	1881	735	1689	799	1974	1622	1283	361	1712	659	752	1079	1680	1267	1553	1801	806	336	1148
MTCYBP20|ENSG00000254118|processed_pseudogene	0	0	0	4	0	0	0	1	0	0	0	0	1	0	0	0	0	0	0	0	0	0	0	0	0	1	0	0	0	0	0	0	0	0	0	0	0	0	0	0	0	0	0	0	0	0	0	0	0
AC087203.2|ENSG00000255556|processed_pseudogene	118	6	2	5	2	0	6	1	0	0	11	6	17	0	1	0	0	5	2	2	0	4	12	3	2	9	2	1	16	6	2	0	0	5	0	1	3	4	8	3	17	28	5	45	5	1	4	1	1
AL080317.3|ENSG00000272356|antisense	424	300	161	195	113	77	244	133	340	76	141	99	359	262	170	72	187	181	161	70	135	288	182	285	123	156	118	178	206	60	121	161	67	152	137	59	108	104	212	211	140	123	76	167	192	73	195	171	61
AC095055.1|ENSG00000270681|antisense	53	84	72	35	29	18	21	23	61	11	44	15	66	28	19	29	29	52	43	12	38	36	57	29	37	74	19	124	25	12	18	8	5	33	24	22	19	53	63	51	12	11	41	40	14	9	10	19	19
SKIV2L2|ENSG00000039123|protein_coding	4470	5049	3099	2468	1689	1797	2813	2450	3755	2275	2587	5977	3608	6236	7784	2971	3846	2500	2739	3622	8459	4019	4559	4601	5131	3798	6276	4947	4487	2637	3565	2070	2864	4138	3329	3940	4613	4287	4274	6325	1637	3079	5691	4292	3811	4664	1669	3797	3265
CRYL1|ENSG00000165475|protein_coding	2158	2939	236	2411	1725	1889	1871	1640	4360	1081	1401	1301	1288	1318	97	341	428	774	336	1002	761	566	684	1538	1028	223	1442	230	548	646	330	902	1116	934	803	304	549	1760	791	316	745	814	1210	1036	790	902	496	1589	871
TLR6|ENSG00000174130|protein_coding	362	209	454	42	32	35	172	33	402	178	44	281	87	748	414	804	607	467	203	955	677	1063	289	1104	368	1293	1991	620	143	929	1036	182	282	270	823	610	507	297	1933	169	150	1479	465	2176	1688	689	422	139	333
Z99497.2|ENSG00000271660|processed_pseudogene	0	0	0	0	0	0	0	0	0	0	0	0	0	0	0	0	0	0	0	0	0	0	2	0	0	0	0	0	0	0	0	0	0	0	0	0	0	0	0	0	0	0	0	0	0	0	0	0	0
RNA5SP194|ENSG00000201532|rRNA	2	1	1	1	1	2	3	3	7	0	3	8	1	9	2	3	2	3	1	2	1	1	4	1	0	1	3	0	4	6	0	0	0	1	0	0	1	1	2	0	0	1	0	6	2	5	1	0	3
OR6V1|ENSG00000225781|protein_coding	4	0	0	0	0	1	1	0	0	0	0	2	4	0	5	0	0	1	0	0	1	0	1	0	1	1	0	1	0	0	0	1	0	0	0	0	0	0	1	2	2	2	0	1	0	0	0	0	0
NCAPG|ENSG00000109805|protein_coding	1197	157	515	502	25	55	171	944	1275	363	41	1582	3046	3175	2929	2871	2768	2430	543	2251	3216	2862	1643	4120	1505	4054	2915	2231	1931	3301	3248	3821	7174	1302	3760	3236	2388	550	3959	5907	922	1431	3598	4463	5019	3219	1490	906	1866
Metazoa_SRP|ENSG00000273979|misc_RNA	11	1	2	1	1	0	3	1	7	1	4	6	8	9	18	3	6	4	9	2	4	8	11	4	10	16	2	6	6	11	2	2	3	5	6	2	5	1	16	14	5	7	0	13	0	4	13	4	1
RNU6-1060P|ENSG00000207394|snRNA	2	0	0	0	0	0	0	0	0	0	0	0	0	0	7	1	0	1	0	0	0	0	8	0	0	4	0	0	0	0	0	0	0	0	0	0	1	0	1	0	0	0	2	0	0	0	1	0	0
SCARNA20|ENSG00000252722|scaRNA	12	0	0	0	0	0	0	0	0	0	1	0	0	0	2	0	0	0	0	0	0	0	6	0	0	0	0	0	0	0	0	0	0	0	0	0	0	0	1	3	0	0	0	0	0	0	0	0	0
HTR1A|ENSG00000178394|protein_coding	11	1	0	1	0	0	0	0	0	0	0	0	0	0	7	0	0	0	0	0	0	0	6	1	0	1	0	0	2	0	0	0	0	0	0	0	0	0	0	0	0	0	0	0	0	0	0	0	2
VAPB|ENSG00000124164|protein_coding	6417	8695	4361	4292	2563	2170	4053	4131	8490	2932	4920	8297	13894	5684	10352	4056	11206	5541	6348	8874	6524	7770	3819	9667	5060	4829	10628	6124	7583	7686	10694	5901	9602	5278	6522	4860	9082	5591	9445	10701	4980	5711	4381	7161	6683	4523	4993	4770	4798
AP001505.2|ENSG00000276529|lincRNA	26	34	20	46	29	19	40	34	41	15	41	41	77	150	95	90	80	87	88	19	56	61	35	168	95	80	76	58	72	48	46	60	53	40	43	35	62	27	88	180	114	84	38	69	85	327	99	26	61
AC107072.2|ENSG00000233860|antisense	20	3	2	12	9	11	15	22	16	3	7	0	2	0	10	1	1	9	3	5	3	2	2	2	4	11	0	1	2	4	1	0	1	7	1	2	4	3	2	3	11	1	4	10	1	3	4	4	2
LDHAP3|ENSG00000236090|processed_pseudogene	20	40	89	6	2	3	3	9	11	22	7	80	31	46	54	109	107	27	10	45	21	23	29	109	55	48	15	40	25	88	57	71	53	41	65	30	22	56	20	28	11	21	76	21	47	65	58	12	18
RAB6C|ENSG00000222014|protein_coding	43	57	19	15	2	7	9	4	9	20	4	11	14	31	26	79	32	190	18	39	12	15	75	60	20	38	20	14	14	25	26	31	12	17	20	17	31	43	14	86	18	10	18	35	18	18	17	18	13
BAGE2|ENSG00000187172|transcribed_unprocessed_pseudogene	95	0	1	5	3	4	12	2	1	2	3	1	0	50	377	0	2	1	0	348	0	0	141	5	1	8	1	1	4	0	1	202	3	19	0	0	1	3	3	0	0	452	464	2	2	1	3	0	1
AP001527.1|ENSG00000260008|lincRNA	10	1	0	5	0	2	1	1	1	0	0	0	126	0	18	3	1	0	0	0	0	0	9	1	1	2	0	1	1	0	1	2	4	4	2	0	1	0	3	25	0	1	4	3	0	0	0	2	0
AP005435.2|ENSG00000254617|unprocessed_pseudogene	0	0	0	0	0	0	0	0	0	0	0	0	0	0	1	0	0	0	0	16	0	0	1	0	0	0	0	0	0	0	0	0	0	0	0	0	0	0	0	0	0	0	0	0	0	0	1	0	0
ACTP1|ENSG00000229890|processed_pseudogene	22	2	8	1	0	0	3	1	5	3	0	1	0	0	17	4	3	4	0	2	1	4	21	4	2	11	1	3	5	1	3	2	4	0	0	5	5	3	3	0	3	0	4	0	2	4	1	3	4
SALL4P5|ENSG00000231915|unprocessed_pseudogene	16	0	1	0	0	0	0	0	0	0	0	0	0	0	14	0	0	1	0	0	0	0	9	0	0	7	0	0	1	0	0	0	1	1	0	1	0	0	2	0	1	0	0	0	0	1	2	1	0
TREML1|ENSG00000161911|protein_coding	23	12	39	16	0	0	11	7	3	17	3	18	11	50	10	32	10	11	33	7	8	78	27	16	80	23	9	263	103	21	80	89	12	13	9	10	19	7	47	151	10	25	28	29	22	2	15	13	11
AC090213.1|ENSG00000267061|antisense	2	0	0	2	0	0	8	3	0	0	6	0	0	0	9	0	9	0	0	0	1	0	1	1	1	1	0	0	2	0	0	0	1	0	0	0	0	0	1	0	1	0	0	0	0	0	0	1	0
RN7SL40P|ENSG00000242696|misc_RNA	25	3	2	2	0	0	6	1	6	0	5	0	3	0	7	2	0	0	3	0	4	1	11	0	5	6	0	4	6	1	4	2	1	6	1	1	0	2	1	6	2	1	4	1	2	1	1	2	0
PCDHB15|ENSG00000113248|protein_coding	54	1473	183	103	52	69	180	119	49	62	195	200	235	109	40	60	174	139	145	204	419	295	190	252	230	156	1427	275	186	16	139	97	24	66	66	73	317	547	65	198	139	159	283	460	68	150	44	59	67
AC093074.1|ENSG00000267238|lincRNA	12	0	0	0	0	0	0	0	0	0	0	0	0	0	4	0	0	0	0	0	0	0	12	0	0	0	0	0	1	0	0	0	1	0	0	0	0	0	0	0	1	0	0	0	0	0	3	0	0
AC114689.2|ENSG00000265240|processed_pseudogene	3	0	0	0	0	0	0	0	0	0	0	0	0	0	2	0	0	0	0	0	0	0	0	0	0	1	0	0	0	0	0	0	0	0	0	0	0	0	0	0	0	0	0	0	0	0	0	0	0
MIR4319|ENSG00000265957|miRNA	3	4	2	0	2	3	7	2	0	0	3	1	5	0	0	1	4	0	2	1	2	0	2	0	1	0	0	1	4	1	2	0	0	0	0	0	0	0	1	6	0	0	1	2	0	0	0	0	0
TAPT1|ENSG00000169762|protein_coding	1309	3613	942	2108	1220	1259	1818	1560	3164	841	1905	985	2677	800	868	624	1531	1251	1726	1054	1185	897	1603	2539	1387	1075	852	1755	1280	1451	1150	1071	1373	1809	1528	679	1005	1886	1118	3776	907	1639	1021	2328	2660	1059	653	1036	766
CLTB|ENSG00000175416|protein_coding	7981	5755	21144	3606	1975	4189	3460	6281	3692	19896	3439	11148	2368	12130	6146	16028	6837	6056	6719	4294	6998	7674	7512	15289	8936	3887	27775	35573	9776	27119	16376	6306	3483	12765	7922	11464	10366	5065	6460	3686	4292	6092	11604	4825	5790	10833	8835	29764	5944
AL162231.4|ENSG00000261215|processed_transcript	4	14	3	10	4	6	8	2	5	6	6	4	12	11	13	10	5	34	9	9	26	22	11	16	5	13	18	10	9	11	1	3	12	18	10	0	15	16	29	48	23	1	16	10	10	15	5	7	0
AP000322.1|ENSG00000243627|protein_coding	0	0	0	1	1	0	0	0	0	0	0	0	0	0	0	0	0	0	0	0	0	0	0	0	0	0	0	0	0	1	0	0	0	0	0	0	0	0	0	0	0	0	0	0	0	0	0	0	0
RARRES2|ENSG00000106538|protein_coding	487	5835	385	983	1123	534	2179	565	370	357	3594	1539	1747	496	1269	999	1775	4140	1266	4950	9477	3036	800	2403	5842	3910	1004	643	2000	868	1984	1416	1758	550	494	609	457	3536	4091	599	981	952	2399	2890	535	2811	4165	257	2628
ATP11C|ENSG00000101974|protein_coding	1646	4982	727	1239	700	774	1509	1618	1745	425	1683	2158	4956	4313	4576	2314	3886	2943	1719	2408	2046	2030	1632	1769	1575	2741	3163	3149	3412	1025	2506	878	2514	2203	2129	959	1744	4201	8593	2140	902	2997	2822	4720	1489	2997	1063	644	1228
AL451067.1|ENSG00000234211|antisense	3	0	0	1	0	0	0	3	0	0	1	0	0	0	3	0	1	0	0	0	0	0	1	0	2	0	0	1	0	1	3	0	0	1	0	0	0	0	0	0	0	0	2	0	0	0	0	0	0
MYO3B|ENSG00000071909|protein_coding	217	122	26	38	13	15	21	19	20	60	25	1303	11	132	146	33	51	128	70	22	2162	556	144	544	66	142	7	29	10	237	113	22	1	136	11	2	37	360	2095	156	48	4	210	58	20	115	219	216	8
Z99127.1|ENSG00000229531|antisense	140	12	2	12	16	8	28	8	42	2	15	11	16	24	53	11	12	21	10	5	12	16	68	5	30	38	3	9	10	20	10	9	5	11	16	2	29	6	46	23	13	41	14	15	16	22	20	7	5
KCTD9P5|ENSG00000248216|processed_pseudogene	29	6	2	3	1	0	3	3	5	1	2	3	5	1	45	3	4	3	4	1	0	3	23	0	0	5	2	3	4	3	5	3	3	12	4	1	7	2	1	4	3	2	4	6	1	7	6	6	0
RNU7-93P|ENSG00000238540|snRNA	0	0	0	0	0	0	0	1	0	0	0	0	0	0	0	0	0	0	0	0	0	0	0	0	0	3	0	0	0	0	0	0	0	0	0	0	0	0	0	0	0	0	0	0	0	0	0	0	0
LINC00678|ENSG00000254934|lincRNA	8	3	2	6	0	0	5	0	2	0	1	0	1	0	6	1	0	0	6	0	1	4	11	1	5	4	2	2	5	1	1	2	2	3	3	1	0	0	2	6	2	3	2	9	2	18	3	1	1
TG|ENSG00000042832|protein_coding	107	38	3	15	16	13	16	19	26	25	74	27	139	20	122	16	663	20	3318	106	1255	189	564	313	97	76	154	28	177	152	167	50	111	92	239	19	168	36	919	33	364	15	54	261	41	362	86	55	294
AC011451.2|ENSG00000270614|processed_pseudogene	25	32	6	17	10	0	21	9	4	6	21	4	99	5	4	6	19	6	49	5	6	18	34	9	18	14	4	6	45	1	5	7	15	5	5	5	17	7	21	32	1	1	4	47	6	7	1	8	7
NME7|ENSG00000143156|protein_coding	491	901	231	276	131	138	215	222	554	219	319	979	756	1735	519	773	1219	603	650	575	511	1628	856	1135	739	670	1186	349	364	508	600	757	1241	589	579	677	766	727	896	1072	678	978	1160	1523	723	1405	405	436	326
SRP68P3|ENSG00000237911|unprocessed_pseudogene	2	1	2	2	0	2	2	3	3	0	1	1	3	0	14	5	4	14	2	2	1	0	1	6	1	1	2	0	5	1	1	0	1	6	0	1	0	2	1	1	3	0	15	10	0	1	0	2	0
MSR1|ENSG00000038945|protein_coding	463	2279	32	71	72	83	656	95	92	32	259	1859	181	533	1370	1769	1512	1259	853	946	1673	523	754	994	2643	1352	467	394	199	2821	1732	655	1069	834	407	328	482	1676	1564	237	755	459	182	1730	1534	283	615	195	1618
CNTN1|ENSG00000018236|protein_coding	95	24449	3273	409	150	39	496	197	6	311	5000	6881	336	4304	104	49	21522	837	1448	1479	12825	4302	1735	4595	1087	7123	1618	5602	2139	1037	1226	3663	38	1059	2510	2876	8891	13693	7996	1350	296	4776	6188	5662	1653	1970	843	387	2083
CT47A4|ENSG00000230594|protein_coding	0	0	0	0	0	0	0	0	0	0	0	0	0	0	0	0	0	0	0	0	0	0	0	0	0	0	0	0	0	0	0	0	0	0	0	0	0	0	0	0	0	0	0	0	0	0	0	0	0
TMEM54|ENSG00000121900|protein_coding	6347	1934	5286	1647	785	1833	2737	2603	6894	3565	1061	4445	3709	10268	2466	5031	6962	2819	3909	3011	3620	5594	3795	6930	5209	3459	5769	9164	2882	6060	11015	6903	2799	3381	5048	7819	4280	3212	3535	3132	3980	7570	4456	3308	3514	4466	16891	5554	1962
SCGB1A1|ENSG00000149021|protein_coding	32	2	1449	4	1	1	12	0	0	393	1	6	8	0	6	1	0	6	40	0	3	2	15	406	23	10193	828	16	8	2	278	6	0	32	30	2	12	1	3	24	336	9577	185	9	5	1	96	88	3
MAU2|ENSG00000129933|protein_coding	4781	9263	4462	4557	2022	2370	5112	3285	9815	5598	3951	4259	11255	6522	3281	4878	3485	4374	6469	8197	11450	7212	6467	5391	5222	4185	8217	10608	8570	4487	4203	5158	5634	5757	7277	5281	3932	4843	10368	7912	4849	11753	9877	8573	11897	8689	5149	8617	7042
GIN1|ENSG00000145723|protein_coding	368	570	241	468	268	291	414	302	437	159	295	466	343	312	376	262	256	210	301	258	309	297	302	326	477	282	415	374	329	236	407	279	241	362	302	319	619	363	319	574	190	337	334	393	600	380	224	360	298
AC020937.1|ENSG00000214890|processed_pseudogene	0	1	0	3	0	0	1	0	0	1	3	0	2	0	1	0	1	0	2	1	0	0	1	0	0	1	1	0	0	1	0	0	0	0	0	0	1	0	2	1	0	0	0	0	0	1	0	0	0
AC090666.1|ENSG00000264296|processed_pseudogene	2	1	9	2	0	1	1	2	3	1	2	4	14	7	10	1	3	2	6	2	8	7	1	0	3	7	3	6	2	1	1	5	0	2	4	0	6	3	10	0	0	1	2	7	1	0	3	2	0
KIR3DP1|ENSG00000264257|transcribed_unprocessed_pseudogene	0	0	0	0	0	0	0	0	0	0	0	0	0	0	0	0	0	0	0	0	0	0	0	0	0	0	0	0	0	0	0	0	0	0	0	0	1	0	0	0	0	0	0	0	0	0	0	0	0
MIR593|ENSG00000207588|miRNA	0	0	2	3	2	0	4	3	1	8	2	5	5	5	4	0	5	8	2	2	1	11	4	0	8	11	6	3	9	1	4	2	7	3	16	1	4	3	5	1	1	2	10	8	4	2	13	1	1
AC000123.1|ENSG00000224138|antisense	57	71	50	53	23	28	40	60	48	38	19	28	115	143	62	80	70	55	66	43	67	105	82	57	48	141	74	67	107	29	93	55	39	55	36	68	58	50	91	137	41	47	23	69	62	48	95	60	27
AC007656.1|ENSG00000258131|lincRNA	4	0	0	0	0	0	0	0	0	0	0	0	0	0	6	0	0	2	0	0	0	0	9	0	0	0	0	0	0	0	0	0	0	0	0	0	0	0	0	0	0	1	0	0	0	0	0	0	0
RNU6-273P|ENSG00000252746|snRNA	7	0	0	0	0	0	0	0	1	0	0	0	0	0	4	0	0	0	0	0	0	0	9	0	0	17	0	0	0	0	1	0	0	2	0	0	0	0	0	0	0	0	0	2	0	0	0	0	0
FBXO36|ENSG00000153832|protein_coding	326	456	157	335	126	182	277	222	233	136	201	523	670	221	300	219	553	127	256	205	123	669	399	274	253	595	97	410	266	159	38	291	191	477	496	166	239	235	1015	958	379	342	170	686	654	179	233	177	58
ZNF621|ENSG00000172888|protein_coding	2372	4032	1319	1621	990	848	2125	1600	3037	844	2103	2507	3151	2743	1490	1220	1469	977	1920	1535	2110	1836	1412	1421	1441	2649	2918	3107	2072	1109	1700	858	1401	1600	1283	654	1555	2101	1998	2072	715	1975	1772	2385	790	1369	783	1268	1576
AC084880.3|ENSG00000256609|antisense	0	34	28	1	2	0	1	0	1	16	14	7	1	25	1	1	0	4	7	0	2	1	39	7	7	0	6	6	1	0	7	4	5	13	0	0	10	15	1	12	2	1	54	24	1	0	21	22	1
KCNH5|ENSG00000140015|protein_coding	44	13	1	5	3	2	4	2	0	2	29	4	3	7	253	9	2	4	5	16	4	3	125	230	3	27	0	0	10	0	0	6	3	80	3	1	53	10	5	6	75	1	239	2	16	0	18	11	1
GOLGA6L10|ENSG00000278662|protein_coding	105	70	53	84	28	59	47	108	71	43	47	75	75	130	42	22	133	37	34	38	113	134	5	63	63	24	185	51	101	72	92	93	47	91	71	40	117	50	245	64	57	80	43	102	70	14	86	48	69
Vault|ENSG00000252283|misc_RNA	3	1	0	0	0	0	0	2	1	0	1	0	0	2	1	0	0	1	0	0	0	1	5	0	1	4	0	2	0	0	0	0	0	0	0	0	0	0	2	1	0	0	1	0	0	1	0	3	1
AC005625.1|ENSG00000266963|antisense	20	1	2	2	0	0	0	0	0	1	4	4	3	3	4	0	2	6	10	2	3	7	1	0	1	4	6	5	5	0	0	1	0	5	0	1	0	2	0	6	0	6	3	9	0	2	5	3	0
TWNK|ENSG00000107815|protein_coding	913	1143	862	361	212	237	314	449	1297	449	407	578	2396	688	1449	1003	1314	818	790	842	1617	2208	1387	2003	1071	1702	1973	3471	2007	409	1443	536	1008	851	2043	1594	1457	635	1771	1590	577	2199	1339	807	1293	3415	945	321	1155
LAP3P2|ENSG00000213500|processed_pseudogene	3	1	2	0	0	0	0	0	0	1	0	0	1	0	2	0	0	0	0	2	0	1	2	1	3	1	2	1	0	2	1	1	1	0	1	0	0	1	1	1	1	0	0	1	4	2	0	1	1
CD34|ENSG00000174059|protein_coding	800	27039	952	2072	986	699	4056	1420	1233	801	4799	966	837	2764	975	1376	1578	3129	2556	1260	2563	1327	1177	1036	1786	1968	1282	2137	4096	474	1436	1833	1101	1889	1130	1163	1525	21300	3251	2283	897	2143	2302	5452	1924	1912	536	1473	1993
APC|ENSG00000134982|protein_coding	3810	6284	4040	1735	779	1098	2031	1988	3894	3633	2462	5798	3203	3256	1566	4889	2265	1786	2716	3015	4871	3152	4446	1773	2909	2925	7899	11587	4849	1896	3764	1801	1946	5629	3543	4191	4892	5031	3153	4507	872	2200	5715	4955	2887	4734	1219	5418	6159
AL139081.1|ENSG00000232986|lincRNA	28	2	2	6	10	9	9	8	1	0	3	0	10	0	5	1	8	0	0	0	1	1	2	4	6	7	3	0	0	1	0	0	7	2	0	6	3	1	5	0	1	0	2	3	3	0	0	0	0
TSPO2|ENSG00000112212|protein_coding	17	12	7	21	4	8	19	13	14	0	4	6	9	20	0	7	12	2	5	3	11	4	17	6	12	11	4	5	24	7	5	4	0	11	4	5	9	2	9	11	9	8	6	9	10	1	5	4	5
AC005230.1|ENSG00000258930|transcribed_processed_pseudogene	0	1	0	1	0	0	2	2	0	0	0	3	2	0	1	3	3	4	3	2	0	2	4	1	4	2	1	0	1	1	1	0	0	1	1	1	5	1	3	2	5	0	11	2	0	1	2	0	1
AL445489.1|ENSG00000237336|antisense	11	3	4	2	0	1	0	4	4	1	2	6	6	17	4	1	7	1	4	4	6	8	5	1	4	1	0	5	13	7	1	7	9	0	1	1	2	2	5	4	1	0	4	6	1	2	5	1	5
RNU7-153P|ENSG00000252264|snRNA	0	0	0	0	0	0	0	0	0	0	0	0	0	0	1	0	0	0	0	0	0	0	1	0	0	0	0	0	0	0	0	0	0	0	0	0	0	0	0	0	0	0	0	0	0	0	0	0	0
TMEM19|ENSG00000139291|protein_coding	2561	1823	1916	1397	852	1191	1553	1232	1625	2244	1018	5564	2970	4504	4040	1912	5797	1886	1971	1370	10871	2952	3892	2916	4080	2103	3364	1881	5469	2590	3384	3588	1359	6082	2320	1011	2585	1789	7981	2255	1678	2258	3586	6649	4096	2251	1169	3868	1926
MEIS1-AS3|ENSG00000226819|antisense	9	19	0	0	0	0	1	2	1	2	63	6	6	2	8	1	2	7	5	5	1	4	9	3	2	10	19	1	4	0	1	6	0	5	4	1	6	19	9	15	1	4	4	6	7	1	0	17	0
C14orf105|ENSG00000100557|protein_coding	164	0	10	11	0	2	2	12	300	0	1	0	5	4	19	3	4	2	5	1	2	0	24	2	3	23	2	0	5	8	1	4	1	3	1	0	2	9	7	4	1	3	5	1	17	1	8	0	0
AC003035.1|ENSG00000212663|lincRNA	4	5	0	9	7	2	6	5	7	0	2	1	1	1	2	1	2	3	5	0	2	1	3	0	8	4	1	4	2	1	0	1	2	3	2	3	2	0	1	12	4	7	1	3	0	0	4	2	0
AC022400.7|ENSG00000279088|TEC	346	435	350	352	266	169	327	149	291	336	254	170	1069	246	550	222	421	570	505	428	511	332	430	352	793	567	636	581	396	454	386	923	1520	452	542	256	428	378	742	487	465	1228	748	318	475	589	1455	471	344
NPAP1P4|ENSG00000236521|processed_pseudogene	1	0	0	0	0	0	2	0	0	0	0	0	2	0	0	0	1	0	0	0	3	0	1	7	0	0	0	1	0	2	1	0	1	0	0	0	1	0	0	0	0	0	0	0	0	0	0	2	0
CES1|ENSG00000198848|protein_coding	103	9562	16551	311	101	14	321	250	66	4317	2070	183	787	32	57	621	225	389	1443	86221	605	24521	419	147	305	355	103224	162	65479	55	2320	626	223	381	11811	96	41	1232	327	169	124701	294113	177	888	61884	449	25784	1484	40214
AC004494.2|ENSG00000278942|TEC	0	0	0	0	0	0	0	0	0	0	0	0	0	0	0	0	0	0	0	0	0	0	0	0	0	0	0	0	0	0	0	0	0	0	0	0	0	0	0	0	0	0	0	0	0	0	0	0	0
LINC01230|ENSG00000281769|lincRNA	19	2	0	0	0	1	0	0	0	0	1	1	2	0	13	3	2	0	0	2	2	0	8	1	0	4	0	1	0	1	0	1	1	0	1	0	0	0	1	0	1	0	1	0	0	0	4	0	1
RNU6-454P|ENSG00000201162|snRNA	2	0	0	0	0	0	0	0	0	0	0	0	0	0	0	0	0	1	0	0	0	0	3	0	0	1	0	0	0	0	0	0	0	0	0	0	0	0	0	0	0	0	0	0	0	0	0	0	0
MAN2B2|ENSG00000013288|protein_coding	5079	10881	2715	4237	3915	3570	6987	4125	18195	2643	5129	4867	3501	4560	1820	4040	10342	4008	4661	5769	5983	2999	4814	8947	5041	3987	3922	5442	3244	5727	2813	6231	3652	4572	3839	4804	3263	4906	4543	7632	2501	5041	3374	8373	8577	3574	2600	3666	2471
GMPSP1|ENSG00000250471|processed_pseudogene	26	21	36	20	8	17	13	15	14	17	7	77	67	89	97	125	50	150	20	36	111	49	127	112	66	47	194	32	79	230	63	181	181	38	168	111	63	29	88	69	226	84	52	63	149	159	202	14	113
ATOH8|ENSG00000168874|protein_coding	262	2963	199	926	230	576	550	503	1306	80	924	14	65	23	17	102	58	132	291	65	32	22	253	62	187	68	80	352	32	14	36	94	189	196	24	9	94	1277	97	615	104	277	104	390	104	38	25	152	20
LRRC8D|ENSG00000171492|protein_coding	2293	944	5502	1615	905	718	1238	752	2305	632	675	2983	3092	5618	2913	4916	3062	4042	600	4859	4565	5550	6327	4388	3560	3511	8012	3618	4344	3973	3164	3842	3335	2490	5073	9854	2389	2023	2613	6207	3309	4438	6902	2756	5064	10578	2349	1045	2459
OR2K2|ENSG00000171133|protein_coding	0	1	2	0	0	0	0	1	0	0	0	0	0	0	2	0	0	0	0	0	0	0	1	0	0	1	1	0	0	0	0	0	0	0	2	0	0	2	2	0	0	0	0	4	0	0	0	0	0
MIR6885|ENSG00000274390|miRNA	1	0	0	0	0	0	1	0	0	0	0	0	0	0	0	0	0	0	1	0	0	0	1	0	2	0	1	0	0	0	0	0	0	1	0	0	0	0	1	0	0	0	0	0	0	0	0	0	0
AC027796.3|ENSG00000262304|protein_coding	42	24	6	24	12	7	29	12	22	6	14	41	24	33	83	7	33	16	84	19	22	28	23	11	22	27	42	39	17	7	18	14	18	9	11	13	11	16	19	33	35	50	21	38	72	11	45	5	3
GOLGA2P7|ENSG00000225151|transcribed_unprocessed_pseudogene	224	47	50	117	30	69	128	314	172	168	52	225	189	245	107	74	258	118	31	76	52	97	114	130	147	62	370	37	269	81	168	337	198	179	252	221	240	50	232	279	100	132	243	138	260	119	120	264	99
DSEL|ENSG00000171451|protein_coding	59	1557	234	273	134	151	432	212	73	66	520	265	222	208	286	73	257	994	133	2198	909	1250	198	535	519	627	264	608	407	266	132	464	435	346	410	163	111	866	317	731	107	101	509	509	257	411	258	105	216
RNU7-29P|ENSG00000252429|snRNA	6	0	0	0	0	0	0	0	0	0	0	0	0	0	3	0	0	0	0	0	1	0	5	0	0	3	0	0	0	0	0	0	0	0	0	0	0	0	0	1	0	0	0	0	0	0	1	0	0
NECAB2|ENSG00000103154|protein_coding	68	15	17	38	30	38	43	11	2	0	18	7	11	11	44	2	2	297	35	25	184	1037	10	15	5	18	16	37	71	54	6	7	100	8	409	38	14	8	6	10	82	214	13	31	1011	349	330	5	56
AL356981.1|ENSG00000233562|processed_pseudogene	13	0	2	2	1	1	0	0	0	1	0	0	0	3	4	0	0	1	1	1	1	0	8	1	0	0	1	0	1	4	1	0	0	3	0	0	1	3	1	2	2	1	1	1	0	4	1	1	0
RN7SKP5|ENSG00000252854|misc_RNA	1	0	0	0	0	0	6	0	0	0	0	0	0	0	2	0	0	0	0	0	0	0	1	0	0	0	0	0	2	0	0	0	0	0	0	0	0	0	0	3	0	0	0	0	0	0	0	0	0
VTA1P2|ENSG00000253401|processed_pseudogene	0	0	0	0	0	0	0	0	0	0	0	0	0	0	5	0	1	0	0	0	0	0	2	1	0	2	0	0	0	0	0	0	0	0	0	0	0	0	0	1	4	0	0	0	0	0	0	0	0
RASGRP1|ENSG00000172575|protein_coding	575	76	1719	269	112	241	374	519	231	1196	110	82	360	186	266	657	213	407	315	1369	1618	560	1433	2917	1340	155	1802	972	642	941	544	167	164	2146	1426	206	1337	382	729	861	399	1099	454	462	492	314	254	1935	917
OLFML2B|ENSG00000162745|protein_coding	224	4638	35	155	37	92	384	90	134	38	208	1769	823	2998	1250	1665	1812	4177	822	6912	9803	7503	561	898	4538	10479	446	469	2562	1379	1628	380	8311	405	1056	1743	757	2593	6194	718	299	396	3473	7425	643	3519	1038	215	2690
ATAD3C|ENSG00000215915|protein_coding	292	161	151	357	46	182	111	89	175	26	70	240	210	231	126	35	345	545	167	16	48	46	165	1367	124	128	364	87	309	74	20	100	43	98	65	70	81	104	1113	243	126	188	108	613	102	55	162	110	57
SNORA20|ENSG00000207392|snoRNA	6	9	0	4	3	2	2	0	4	0	0	4	1	5	4	2	3	3	1	1	2	0	1	5	2	5	3	4	3	5	3	2	4	1	7	2	6	3	2	4	7	2	7	0	1	6	2	2	1
GULP1|ENSG00000144366|protein_coding	1341	3396	391	4192	2035	2216	4376	3752	2658	1568	2347	391	639	233	872	383	261	2517	6862	1707	4214	4618	475	531	1232	1025	4969	148	323	150	1024	104	1064	2599	1870	43	383	2009	1008	683	662	1974	605	1426	3573	3613	653	2842	8377
AC008799.1|ENSG00000240388|processed_pseudogene	25	14	24	10	4	15	6	5	16	28	4	11	14	15	39	13	14	34	6	12	14	9	19	17	22	14	15	18	11	11	13	22	21	19	8	9	10	24	21	19	32	23	8	3	14	57	18	5	17
PCED1CP|ENSG00000231254|processed_pseudogene	24	0	2	0	0	0	0	0	0	1	0	2	1	0	8	0	1	1	3	0	1	0	13	2	2	2	3	0	3	2	0	0	2	2	0	0	0	3	5	0	5	1	0	1	1	0	1	3	2
Metazoa_SRP|ENSG00000275696|misc_RNA	4	0	0	0	0	0	0	1	0	0	0	0	1	1	1	0	0	0	0	0	0	0	3	2	0	0	0	0	1	0	0	0	0	0	1	0	0	0	1	0	0	0	1	0	0	0	2	1	2
AC005632.4|ENSG00000273956|lincRNA	36	1	0	0	0	0	0	0	0	0	0	0	0	0	17	0	0	0	2	0	1	3	8	1	0	0	0	0	1	0	1	0	0	0	0	0	0	0	0	2	0	0	4	0	1	0	0	0	0
AC006146.1|ENSG00000258660|antisense	0	0	0	0	0	0	0	0	0	0	0	0	0	0	0	0	0	0	0	0	0	0	0	0	0	0	0	0	0	0	0	0	0	0	0	0	0	0	0	0	0	0	0	0	0	0	0	0	0
AL512604.3|ENSG00000260100|lincRNA	21	2	0	0	0	0	0	0	0	0	2	2	7	3	8	3	1	11	0	0	6	0	6	9	0	6	5	9	0	1	0	1	11	3	3	0	1	0	0	2	9	3	1	1	5	3	2	0	1
WBP1LP5|ENSG00000259454|processed_pseudogene	1	0	0	0	0	0	0	0	0	0	0	0	0	0	0	0	0	0	0	0	0	0	0	0	0	0	0	0	0	0	0	0	0	0	0	0	0	0	0	0	0	0	0	0	0	0	0	0	0
ARAP1-AS2|ENSG00000245148|antisense	45	41	13	34	12	18	32	18	17	26	33	33	79	73	33	60	46	58	32	24	42	36	93	28	57	84	39	35	361	69	73	13	50	31	67	35	80	16	32	68	100	23	67	429	14	18	16	24	46
MARK2|ENSG00000072518|protein_coding	5520	3221	6281	2305	1421	1940	2791	2761	8915	8819	1702	7837	7419	8368	6311	6059	8429	2727	6943	5971	11163	6990	7374	11768	6902	5796	9124	11394	10240	8529	10678	8030	3893	9474	8965	10137	5633	3439	9117	5312	3831	6993	8022	6730	5186	7076	6949	10307	4511
ZNF76|ENSG00000065029|protein_coding	1668	2617	733	1559	734	883	1460	1046	1839	862	1499	1209	2335	1235	1932	979	497	981	2716	1049	1523	2112	1631	1217	1940	1169	1960	1628	1433	1135	1361	2272	1590	1014	1173	1274	1325	1512	2975	2158	1517	3205	1385	2587	2216	1739	897	1070	915
SETP17|ENSG00000255222|processed_pseudogene	25	4	1	7	4	3	4	6	6	2	3	1	5	7	23	2	4	3	6	2	5	3	16	10	4	11	17	3	2	2	3	4	1	4	0	5	6	2	5	3	3	5	5	12	1	4	7	7	2
MTND1P21|ENSG00000235940|processed_pseudogene	1	0	0	0	0	0	0	2	1	0	0	3	2	1	4	0	3	0	2	0	1	0	2	0	1	1	2	0	0	1	1	0	0	0	0	0	0	0	0	0	0	0	1	0	0	0	1	1	2
EEF1AKMT1|ENSG00000150456|protein_coding	213	474	256	194	127	173	173	150	294	185	209	337	559	212	113	139	216	379	277	410	305	331	281	385	462	347	692	333	299	213	293	445	762	372	329	340	123	363	672	632	843	712	408	246	612	425	960	246	275
AC012615.6|ENSG00000267244|processed_transcript	220	329	88	232	74	67	276	199	226	110	176	265	435	235	171	156	306	154	261	256	276	331	100	200	346	249	198	335	233	165	170	143	139	180	230	131	358	173	312	223	195	184	353	423	67	132	308	166	163
PNO1|ENSG00000115946|protein_coding	1151	2037	1272	773	514	485	740	748	1571	610	1173	3878	2660	2742	2711	2817	2332	2208	860	2324	3936	3724	2608	3875	1321	2648	3746	3622	3774	2288	1718	2180	1522	1547	3585	3995	2385	1890	2646	1989	2220	4831	2561	2246	3054	4179	2080	644	2789
AC091685.2|ENSG00000236976|processed_pseudogene	43	18	63	27	16	19	16	15	13	41	11	15	36	31	43	22	28	57	9	21	11	21	41	56	67	20	40	19	11	32	27	54	52	38	49	25	15	25	44	50	45	32	28	23	47	77	87	14	43
AL021707.5|ENSG00000244491|antisense	14	19	1	9	4	4	11	14	13	2	7	14	18	9	14	12	16	5	3	5	11	11	13	9	21	9	5	19	26	17	12	3	3	11	12	6	13	17	20	11	2	6	5	21	6	13	9	2	6
GSTCD|ENSG00000138780|protein_coding	1006	1019	448	539	163	267	424	635	1470	390	677	800	1527	811	1273	2217	730	802	507	782	1228	1750	1048	1252	641	1424	1132	1008	1246	1223	1271	455	353	1441	1108	927	1327	1103	2665	2188	443	674	1145	2157	860	1041	805	656	1370
TYW3|ENSG00000162623|protein_coding	1670	3682	1694	1404	876	809	1287	1326	1327	789	1913	1915	2490	1395	2780	1321	1729	2114	1537	1434	1847	2183	1470	3063	1940	1804	2765	1779	2139	1772	2343	942	1126	1762	1230	1135	1602	2103	2456	2344	780	2622	1756	2352	2331	1850	561	1207	1094
CXCL10|ENSG00000169245|protein_coding	3114	71	3	318	99	155	132	42	27	57	36	419	139	594	2641	3421	1804	455	5809	57	77	169	9701	4008	7052	1487	82	5912	2227	1202	1962	167	2676	579	154	61	848	464	3913	4120	2706	1087	1884	2718	2141	310	3772	494	437
LINC01098|ENSG00000231171|lincRNA	12	0	0	0	1	0	0	0	0	1	0	1	0	0	18	10	0	24	24	1	1	0	22	53	1	5	0	0	1	0	2	0	0	5	1	0	11	0	3	0	1	2	7	11	3	0	1	0	4
ERCC6L|ENSG00000186871|protein_coding	377	65	96	136	12	53	91	343	461	107	27	589	941	887	1058	1251	714	481	272	660	1268	760	615	1113	513	2505	5648	298	830	654	1630	756	752	279	846	603	580	228	1785	697	152	739	1328	916	611	1015	389	279	758
RPL15P1|ENSG00000227343|processed_pseudogene	18	2	7	0	1	1	3	0	3	4	2	4	0	4	6	2	5	6	0	2	3	1	5	6	5	5	4	1	3	0	1	1	1	3	1	2	2	5	1	4	2	3	1	0	1	11	1	1	3
TMCO1|ENSG00000143183|protein_coding	4895	4184	3363	3574	2212	2750	3627	2950	6898	2931	2176	5227	5958	11969	8312	5875	6950	5895	5411	6408	7212	6240	6022	13455	7990	6100	8536	4586	4923	7721	7496	5415	7860	6478	6791	6196	5982	4075	5765	9499	8116	8353	5659	4580	11196	9125	7146	5024	5347
SUCLG2P4|ENSG00000249226|processed_pseudogene	0	0	1	0	0	0	0	0	1	0	0	0	0	0	16	0	0	0	0	20	1	0	1	0	0	1	0	0	0	1	0	0	0	0	0	0	0	0	0	0	1	0	0	0	0	0	0	0	0
AC084824.4|ENSG00000275854|sense_intronic	102	130	51	130	49	54	94	117	93	20	96	172	278	167	89	59	276	62	240	63	173	125	187	82	117	147	84	99	92	124	50	63	55	100	91	24	132	61	268	422	115	45	111	171	99	125	63	62	30
AL359873.1|ENSG00000234593|lincRNA	7	3	21	0	0	0	0	1	4	0	0	6	3	13	17	7	0	1	0	0	4	11	25	2	7	6	3	14	3	7	2	9	5	8	4	6	8	3	3	2	4	4	4	9	0	0	6	4	0
C14orf132|ENSG00000227051|protein_coding	350	13257	667	1133	367	342	1981	714	201	1461	16823	804	5214	777	108	323	782	1689	1838	906	2689	4742	786	828	1567	2448	5525	2929	1199	529	2129	225	4917	1646	1369	1322	1576	4383	4045	2630	564	567	1122	2627	601	364	939	1621	771
HIST1H2APS3|ENSG00000218281|unprocessed_pseudogene	0	1	0	0	0	0	1	1	40	0	0	34	78	7	13	8	0	6	2	0	2	6	5	63	4	1	3	0	2	19	0	1	9	15	5	2	28	1	6	5	0	21	89	2	8	3	6	4	4
AL021937.1|ENSG00000230736|lincRNA	38	21	4	14	4	8	10	17	10	2	6	8	28	10	18	8	16	3	17	5	59	11	15	14	8	34	4	7	60	18	4	6	8	9	20	3	11	4	14	31	14	8	9	16	12	17	7	4	31
RNU6-746P|ENSG00000206839|snRNA	0	0	0	0	0	0	0	0	0	0	0	0	0	0	0	0	0	0	0	0	0	0	0	0	0	0	0	0	0	0	0	0	0	0	0	0	0	0	0	0	0	0	0	0	0	0	0	0	0
PCGF6|ENSG00000156374|protein_coding	274	801	403	309	183	177	264	211	339	155	295	461	764	789	814	645	948	667	316	555	1014	552	936	1189	674	898	722	1032	503	587	791	556	1100	526	1123	477	679	661	1355	724	366	1024	824	714	1271	1466	606	241	629
RN7SL178P|ENSG00000263616|misc_RNA	5	2	0	1	1	0	0	0	17	0	0	0	1	0	4	0	0	0	0	0	1	2	1	0	1	0	1	0	0	0	0	1	0	1	1	0	1	0	0	0	1	0	1	0	0	0	0	0	0
SNORA71E|ENSG00000274309|snoRNA	0	0	0	0	0	0	0	0	0	0	0	0	0	0	0	0	0	0	0	0	0	0	0	0	0	0	0	0	0	0	0	0	0	0	0	0	0	0	0	0	0	0	0	0	0	0	0	0	0
BIVM-ERCC5|ENSG00000270181|protein_coding	0	0	1	1	1	2	0	0	1	0	1	1	1	0	0	0	0	0	0	0	0	0	0	0	0	0	0	2	3	6	0	0	2	3	1	0	1	0	0	0	0	0	1	1	2	0	0	0	0
AL162394.1|ENSG00000234860|lincRNA	0	4	0	5	0	0	0	0	3	0	0	0	0	0	0	1	0	0	4	0	0	0	3	0	1	1	0	0	0	0	0	0	0	1	0	0	0	0	1	3	1	0	0	1	0	0	3	0	1
FOXP4-AS1|ENSG00000234753|antisense	79	14	4	133	83	104	77	68	171	7	42	33	304	11	53	19	24	69	77	47	44	5	38	63	31	122	235	41	117	13	11	138	27	28	78	72	72	4	63	177	219	246	41	63	20	147	85	2	33
LINC01986|ENSG00000223587|lincRNA	0	0	0	0	0	0	0	0	0	0	0	0	0	1	0	1	0	0	0	0	0	0	0	0	0	0	0	0	0	0	1	0	0	0	0	0	0	111	0	1	0	0	0	0	0	0	0	0	0
TRAV9-1|ENSG00000211783|TR_V_gene	1	0	0	0	0	0	0	0	0	0	0	0	0	0	4	0	0	0	0	0	0	0	0	0	0	0	0	0	0	0	0	0	0	0	0	0	0	0	0	0	0	0	0	0	0	0	0	0	0
AP003025.1|ENSG00000236082|antisense	0	0	0	0	0	0	0	0	0	0	0	0	0	0	4	0	0	0	0	0	0	0	1	0	0	0	0	0	0	0	0	0	0	0	0	0	0	0	1	0	0	0	0	0	0	0	0	0	0
MIR1266|ENSG00000221052|miRNA	6	0	1	0	0	0	0	1	0	0	0	1	0	0	0	0	0	0	0	0	0	0	0	0	1	3	0	0	0	0	0	1	0	0	0	0	0	0	1	0	0	0	1	0	0	0	0	0	0
RNA5SP219|ENSG00000212242|rRNA	29	21	11	8	12	3	15	9	16	6	5	10	19	8	36	8	16	1	14	9	10	6	17	14	12	13	5	33	9	3	3	13	10	12	7	3	14	11	16	3	2	3	7	19	15	3	7	15	5
AP005137.1|ENSG00000267455|antisense	407	14	20	3	1	0	1	1	0	2	3	1	3	0	26	1	1	0	0	4	5	1	21	4	12	20	13	2	9	0	0	6	0	7	3	0	14	0	2	3	0	7	14	4	3	0	5	8	1
SPDYE7P|ENSG00000179994|transcribed_unprocessed_pseudogene	74	4	5	8	0	0	2	2	3	4	1	5	8	10	67	0	5	3	1	6	5	8	19	5	4	14	0	2	5	9	1	1	4	8	3	3	16	3	4	3	6	7	2	23	2	8	4	4	2
AC018980.1|ENSG00000226412|lincRNA	37	0	0	0	0	0	0	0	0	0	0	0	0	0	37	0	0	0	0	0	0	0	26	1	0	27	0	0	1	0	0	0	1	2	0	0	0	0	0	0	10	0	0	0	0	0	0	2	0
CCDC144CP|ENSG00000154898|transcribed_processed_pseudogene	110	13	12	25	16	16	13	52	12	4	12	10	82	15	251	18	75	139	118	18	22	20	84	16	22	51	7	8	40	25	12	7	26	45	12	20	22	16	10	14	51	7	394	62	24	2	9	11	7
AC021127.1|ENSG00000248719|antisense	4	5	1	1	0	0	0	1	0	1	1	0	0	3	2	1	4	0	0	0	0	0	1	0	1	3	0	3	0	1	0	0	0	1	0	2	1	1	0	0	0	0	2	3	0	0	0	0	0
TRPC7-AS1|ENSG00000248211|antisense	68	2	0	2	0	3	0	0	111	0	0	0	1	4	2	0	3	0	1	1	0	1	0	0	1	3	4	1	2	0	1	3	2	1	0	0	0	0	1	0	0	7	3	3	3	0	0	9	1
AL121761.2|ENSG00000268628|lincRNA	795	20	193	39	10	25	15	51	1660	1650	27	36	98	38	17	59	53	31	5	52	135	22	56	558	229	226	252	173	18	27	396	29	23	223	209	25	77	22	3	151	13	443	46	9	158	12	156	620	49
AC007923.2|ENSG00000265863|processed_pseudogene	15	1	0	0	0	0	0	0	1	1	0	2	1	0	11	2	1	4	0	0	0	2	10	3	0	4	0	0	4	1	0	0	1	2	0	1	0	1	2	1	1	1	1	0	0	1	0	0	0
R3HCC1|ENSG00000104679|protein_coding	954	2200	1129	1379	1177	1044	1314	869	1532	647	1281	825	3249	765	587	830	1130	1969	1218	939	1455	1687	724	925	1282	1622	2405	1849	1102	758	1704	1448	1154	1076	1608	1701	1095	1214	1869	1556	898	2405	1837	1374	792	3652	1428	789	1297
AC004687.1|ENSG00000265206|antisense	146	45	24	22	9	8	67	13	15	58	10	7	34	10	26	8	17	29	106	3	14	1	150	50	210	10	14	142	47	15	7	37	11	64	23	10	41	44	104	66	68	64	96	38	43	8	19	65	18
AP002505.1|ENSG00000267177|antisense	9	0	1	0	0	1	0	0	1	0	0	2	0	0	2	0	0	0	0	0	0	1	0	0	0	6	0	0	1	0	0	1	0	1	2	0	0	0	2	0	1	1	2	1	0	0	2	0	1
AC073333.1|ENSG00000235837|antisense	20	15	12	18	4	15	30	36	40	13	20	56	66	47	86	39	35	19	56	26	61	54	41	18	29	103	46	34	30	17	13	17	20	15	34	18	51	25	17	18	20	32	22	32	41	27	21	10	24
Y_RNA|ENSG00000238783|misc_RNA	0	0	0	0	0	0	0	0	0	0	0	0	0	0	0	0	0	0	0	0	0	0	0	0	0	0	0	0	0	0	0	0	0	0	0	0	0	0	0	0	0	0	0	0	0	0	0	0	0
AC010442.1|ENSG00000214278|processed_pseudogene	2	0	0	3	0	1	1	1	0	0	1	1	1	0	2	0	0	2	2	4	3	1	7	0	0	0	1	0	2	6	0	0	1	2	1	1	1	1	8	1	4	0	0	0	0	0	2	1	0
USP31|ENSG00000103404|protein_coding	1633	10278	1772	1121	375	483	887	1195	2601	1451	4663	4981	5099	3927	4759	3632	18916	8264	10298	4052	6919	5141	4632	2125	2061	3201	7370	3579	7808	7517	7474	4405	2532	4936	5443	2540	5114	4757	13046	4916	3646	2532	4431	7109	3059	5054	3688	2053	3320
AL512791.1|ENSG00000258424|antisense	19	50	22	79	35	30	32	47	24	22	45	24	26	57	19	41	84	30	34	34	59	37	23	16	46	68	10	36	31	27	53	18	4	27	54	7	23	39	19	23	22	9	40	40	10	8	14	44	26
AC016687.3|ENSG00000250954|lincRNA	6	0	0	0	1	1	0	0	0	0	0	0	0	1	35	0	1	2	0	13	0	0	9	0	5	9	0	0	0	0	1	41	0	0	1	0	4	3	0	1	0	2	4	0	0	0	0	0	0
RN7SL376P|ENSG00000265814|misc_RNA	13	0	0	0	0	0	1	0	0	0	1	2	4	1	8	0	5	0	2	0	2	3	2	1	1	15	1	1	4	6	1	0	1	2	1	1	2	1	3	0	2	0	3	0	0	0	4	1	1
PDHA1|ENSG00000131828|protein_coding	5702	4654	2649	7790	3758	6608	6525	7290	6090	2172	3948	2942	6703	5081	3185	2726	2345	5023	6926	3255	5719	4583	3865	8705	5602	4271	4807	3787	7516	5057	6494	3735	16839	2601	5940	5508	4094	4208	5706	1991	5482	4607	3043	4236	7065	3220	4571	3009	4452
AC132803.1|ENSG00000251031|lincRNA	1	0	0	1	1	2	0	0	0	0	1	0	4	0	1	0	0	0	0	0	2	0	2	0	3	1	1	0	1	1	0	1	0	0	0	0	0	0	0	1	0	0	0	0	2	0	0	1	2
AC122683.1|ENSG00000226302|lincRNA	2	0	0	0	1	0	0	0	0	0	0	2	1	0	1	0	0	0	2	0	1	0	2	0	0	0	0	0	1	0	0	0	0	0	0	0	0	0	0	0	1	0	0	1	0	1	1	0	1
AC092335.1|ENSG00000250448|antisense	1	0	0	8	0	0	0	0	0	0	3	0	0	1	27	0	0	0	1	0	0	1	0	8	2	16	0	0	0	1	0	0	0	0	0	0	0	0	0	109	0	1	0	0	0	0	0	0	0
THEM6|ENSG00000130193|protein_coding	2818	984	2087	1202	1173	1081	1177	1333	7172	2062	757	2717	3308	2729	2991	784	2288	1984	3728	3954	3270	2089	1745	5359	3194	1280	5014	3495	3304	1310	9300	4637	1468	2545	4007	3130	3003	1321	2870	1303	2881	8325	1687	2156	5184	5461	6274	2266	3686
AC131212.3|ENSG00000280287|TEC	412	164	79	189	41	88	160	109	237	62	135	98	210	192	127	117	177	88	84	59	158	293	75	135	165	149	111	123	335	150	51	52	149	163	181	88	80	119	194	171	68	67	135	218	190	83	142	104	86
CRNDE|ENSG00000245694|lincRNA	472	32	582	1030	722	673	1031	625	835	485	291	840	2257	1237	815	633	609	508	1529	1588	949	1085	907	531	2554	2678	1582	1374	1667	1187	975	701	1488	797	1099	528	1360	463	1893	2504	1834	1970	751	573	1479	960	1634	845	958
5S_rRNA|ENSG00000201285|rRNA	0	0	0	0	0	0	0	0	0	0	0	0	0	0	0	0	0	0	0	0	0	0	0	0	0	0	0	0	0	0	0	0	0	0	0	0	0	0	0	0	0	0	0	0	0	0	0	0	0
Metazoa_SRP|ENSG00000278459|misc_RNA	6	0	0	1	0	0	0	0	0	0	1	0	2	0	2	0	0	0	1	1	2	0	1	3	0	1	0	0	0	1	0	0	0	0	0	0	1	0	0	0	0	0	0	0	0	0	1	0	0
RHEBP2|ENSG00000226964|processed_pseudogene	16	34	8	14	4	1	8	2	22	12	15	18	46	13	34	60	45	71	28	27	23	23	35	54	30	30	12	13	13	8	11	48	74	34	30	32	14	18	18	27	27	16	31	28	25	33	23	16	27
EMG1|ENSG00000268439|protein_coding	89	78	20	63	42	31	59	49	80	19	53	89	87	22	60	45	71	29	113	36	76	68	67	91	37	30	28	69	99	59	36	35	22	60	76	43	44	61	166	194	38	63	65	25	36	70	80	32	34
Y_RNA|ENSG00000201633|misc_RNA	9	0	0	0	0	0	0	0	0	0	0	0	0	0	6	0	0	0	0	0	0	0	2	1	0	9	0	0	0	0	0	0	0	1	0	0	0	0	0	0	0	0	0	0	0	0	5	0	0
SCML1|ENSG00000047634|protein_coding	2139	2267	427	803	435	421	1053	812	2399	319	1294	877	2642	1567	316	933	696	1083	496	314	2463	1271	1746	1774	1197	591	1425	867	1803	1881	1394	786	2621	904	1342	224	502	1238	2732	730	901	482	885	905	1811	600	544	636	1320
LIF|ENSG00000128342|protein_coding	771	479	194	128	55	40	202	235	1814	125	242	233	17230	105	947	165	391	243	147	482	415	1816	344	614	333	318	207	450	1007	1052	601	283	690	223	728	390	1912	540	786	439	9320	577	1674	991	382	879	596	123	302
MTDHP2|ENSG00000269615|processed_pseudogene	0	3	0	0	0	0	1	0	0	0	0	3	0	0	0	0	2	0	0	0	0	0	1	0	0	0	0	0	0	0	0	4	1	0	0	0	0	0	2	1	0	0	0	1	0	0	1	0	0
CASC23|ENSG00000255420|antisense	21	0	0	0	0	0	0	0	0	0	0	0	0	0	4	0	0	0	0	0	0	0	6	0	0	2	0	0	2	0	0	0	1	4	0	0	0	0	2	1	1	0	1	0	0	0	0	0	0
KRTAP5-3|ENSG00000196224|protein_coding	54	0	1	0	0	0	0	0	0	0	0	0	0	0	17	0	0	0	1	2	0	0	7	0	0	1	0	0	8	1	0	0	0	3	0	0	1	1	0	0	0	1	1	0	0	0	2	0	0
AC108706.1|ENSG00000277746|processed_pseudogene	6	0	0	0	0	0	0	0	0	0	0	0	0	0	6	0	0	0	0	0	0	0	4	0	0	1	0	0	0	0	0	0	0	0	0	0	0	0	0	0	0	0	0	0	0	0	0	0	0
ATXN7|ENSG00000163635|protein_coding	3116	6006	1915	2500	1562	1479	2732	2076	4289	1870	4082	1209	2375	1847	2485	2137	2738	1280	2362	1793	2805	1665	3077	2123	2590	1400	1699	3674	4351	1825	1722	1543	1397	2508	2392	1082	2495	3370	3205	2338	1368	2517	2943	3348	1341	2183	1360	2871	1786
SNORA14|ENSG00000251922|snoRNA	3	2	0	0	0	0	0	0	1	1	6	1	1	2	4	5	4	1	0	1	0	0	1	2	5	3	0	0	2	1	2	0	5	3	1	0	0	4	6	1	1	0	4	4	0	0	0	0	1
AL109653.2|ENSG00000279585|TEC	1	0	0	0	0	0	0	0	0	0	0	0	0	0	6	0	0	0	0	0	0	0	1	0	0	2	0	0	0	0	0	0	1	0	0	0	0	0	0	0	0	0	0	0	0	0	0	0	0
PHBP4|ENSG00000230251|processed_pseudogene	1	0	2	0	0	0	0	0	0	0	2	10	0	6	3	1	1	2	0	2	0	2	2	8	0	16	0	1	2	3	0	0	2	0	5	2	6	1	1	10	8	4	0	1	0	1	2	0	5
EPB41L4B|ENSG00000095203|protein_coding	3915	189	3596	5893	6981	5638	7485	4620	7441	208	3269	782	915	4727	1318	1309	843	398	765	1825	6013	2285	807	2096	800	2784	2392	3123	1483	3146	1206	2455	446	1045	3894	1127	1806	1113	4324	1142	392	730	494	771	2057	2717	1566	494	3572
TRBV7-7|ENSG00000253291|TR_V_gene	2	0	0	3	1	0	26	2	0	2	0	0	2	0	3	0	0	1	3	0	0	0	7	1	2	0	0	0	0	0	0	0	1	1	0	0	0	1	5	5	0	0	2	0	1	0	0	0	0
GIMAP8|ENSG00000171115|protein_coding	430	4636	237	593	184	418	976	461	245	201	501	218	98	298	227	819	3422	253	569	167	384	165	462	479	777	256	507	667	247	223	1461	174	785	430	192	145	174	2643	518	564	198	353	271	468	463	173	543	258	226
LSR|ENSG00000105699|protein_coding	17928	727	7788	8000	5503	7648	8112	11979	32977	4623	2621	11536	12499	20036	9366	16877	7837	22043	3704	6201	20369	4679	16731	23228	12937	14014	16679	21970	14729	21474	17160	16860	423	16567	14660	14773	14531	3728	16773	7726	16197	19141	61833	12395	7961	19385	19267	5181	17222
RNA5SP245|ENSG00000201109|rRNA	15	0	0	0	1	0	3	0	1	0	0	1	3	1	9	1	2	1	0	0	0	2	4	0	0	6	4	2	1	4	0	0	0	2	0	0	0	0	7	3	3	3	3	0	0	2	5	1	0
AC090373.1|ENSG00000279354|TEC	2	1	0	1	0	0	3	1	2	0	1	0	4	0	9	0	0	0	0	0	4	0	3	3	0	0	3	0	0	3	0	0	1	4	2	0	0	1	0	2	2	2	1	0	1	1	1	0	2
ZNF316|ENSG00000205903|protein_coding	2835	4368	2555	2583	1262	1044	2238	1690	6037	2847	2284	5312	5542	3054	4647	3210	2806	2451	7905	3215	4470	5560	3261	6720	4051	4632	8527	4594	5702	3585	3184	4221	3420	2990	4539	2743	4956	3130	3211	7082	3384	7155	3535	3322	1793	3962	2846	2608	3110
AP000867.3|ENSG00000255415|processed_pseudogene	1	0	0	1	0	0	0	0	0	1	0	0	0	0	0	0	0	0	0	0	0	0	0	0	0	3	0	0	0	0	0	0	0	0	1	0	1	0	0	0	1	1	0	6	0	0	0	0	0
PMF1|ENSG00000160783|protein_coding	1559	1256	941	1237	729	722	1164	779	1542	909	852	1034	2253	2301	1103	1058	1540	1824	2737	1925	1454	1527	1366	4304	1673	1796	2011	1205	1957	1498	1362	2183	2501	1215	2400	2508	1195	1035	2475	2574	2351	3601	2068	1665	2972	3434	2747	1161	1261
AC023824.5|ENSG00000261398|lincRNA	10	0	0	0	0	0	0	0	0	0	0	0	0	0	2	0	1	0	0	0	0	0	2	0	0	0	0	0	1	1	0	0	1	0	0	0	2	0	0	0	0	2	1	0	0	0	0	0	0
CR381572.1|ENSG00000279167|processed_pseudogene	0	0	1	0	0	0	0	0	0	0	0	0	1	0	0	0	1	0	0	0	1	0	2	0	0	0	0	0	0	0	0	0	0	0	0	0	0	0	0	6	0	0	0	1	0	0	0	0	0
AC069304.3|ENSG00000271568|processed_pseudogene	1	0	0	0	0	0	0	0	0	0	0	0	0	0	0	0	0	0	23	1	0	0	3	0	0	1	0	0	0	0	0	0	0	0	0	0	0	0	0	0	0	0	0	0	0	0	0	0	0
IFNA14|ENSG00000228083|protein_coding	2	0	0	0	0	0	0	0	0	0	0	0	0	0	0	0	0	0	0	0	0	0	6	0	0	0	0	0	0	0	0	0	0	0	0	0	1	0	0	0	0	0	0	0	0	0	0	0	0
SHPK|ENSG00000197417|protein_coding	490	351	311	370	349	233	415	317	339	366	269	249	767	664	831	402	271	543	577	449	547	437	276	495	416	884	466	1006	669	337	737	147	762	471	369	432	666	250	655	404	438	612	552	470	721	907	646	408	330
TEX37|ENSG00000172073|protein_coding	20	0	0	0	0	0	0	0	0	0	2	0	0	0	22	0	1	0	0	0	0	0	4	5	0	3	0	0	2	1	0	0	0	2	0	0	1	0	0	1	0	0	5	0	1	2	0	0	0
HNRNPA3P6|ENSG00000213300|processed_pseudogene	84	164	107	41	31	25	64	78	105	73	36	140	126	238	205	117	152	101	65	190	144	253	194	140	117	248	97	93	182	264	104	117	68	200	111	66	126	191	290	167	107	105	135	152	153	439	80	72	217
LRRC25|ENSG00000175489|protein_coding	264	1101	24	54	90	34	308	47	35	53	141	292	111	104	259	417	286	429	287	207	266	127	272	640	868	229	153	209	129	464	468	175	1090	148	101	74	127	352	306	129	327	329	153	357	304	52	138	135	366
TAS2R9|ENSG00000121381|protein_coding	9	0	0	1	0	0	1	0	1	0	0	0	0	1	6	0	0	0	28	0	0	0	15	0	0	1	0	0	2	1	0	0	0	0	0	0	1	0	3	0	3	0	0	0	0	0	0	0	0
LINC01570|ENSG00000260338|antisense	22	2	0	2	0	0	1	0	3	0	0	0	2	0	4	0	0	0	0	0	11	0	14	0	0	5	1	1	1	0	0	0	1	1	1	0	1	0	0	2	0	0	1	0	0	0	1	1	1
ALDH7A1|ENSG00000164904|protein_coding	1720	2559	1405	3594	1793	1898	2015	1970	3652	3188	1784	4203	295	2689	2822	2199	7015	5595	5001	668	4218	591	3555	5551	4949	4968	5273	3374	4681	4648	2877	4463	7711	4104	359	3235	1891	1946	8394	17203	2385	3710	5077	3914	8029	5128	2867	4199	294
A2MP1|ENSG00000256069|transcribed_unprocessed_pseudogene	92	29	3	42	10	8	41	7	6	8	21	1	2	5	143	3	4	3	21	2	2	1	119	12	13	31	3	8	13	28	2	33	5	11	1	2	6	24	19	109	16	6	18	7	8	8	8	6	4
WWOX|ENSG00000186153|protein_coding	404	945	461	568	449	427	477	341	952	826	348	305	1749	1022	344	453	490	1124	848	796	1327	1142	1185	610	622	827	1254	295	1336	346	687	400	1235	815	697	456	417	646	2436	957	730	733	660	1071	986	1408	555	704	1277
AMD1P3|ENSG00000249286|processed_pseudogene	16	19	5	21	9	3	20	8	14	2	8	4	32	4	22	3	6	10	0	5	9	13	6	3	6	21	7	9	13	15	13	1	35	12	7	6	10	8	5	10	4	3	7	6	12	7	10	3	13
LINC02380|ENSG00000248505|lincRNA	3	0	0	1	3	0	1	2	0	0	0	0	0	0	13	0	0	0	0	0	0	0	17	0	0	4	0	0	2	0	0	0	0	0	0	0	0	0	0	0	0	0	1	0	0	0	1	0	0
OR2W5|ENSG00000203664|transcribed_unprocessed_pseudogene	0	0	0	0	0	0	0	1	0	0	0	0	0	0	3	0	1	0	0	1	0	0	0	0	0	0	0	0	0	0	0	1	4	0	0	0	0	0	0	0	0	0	0	0	0	0	0	0	0
DDX18P3|ENSG00000217414|processed_pseudogene	17	2	2	2	0	0	1	3	1	2	0	8	5	5	33	6	7	6	2	3	3	1	23	13	3	6	2	3	8	10	3	6	3	3	4	7	4	7	9	4	3	0	9	9	2	11	3	0	4
AC023575.1|ENSG00000266549|processed_pseudogene	0	0	0	1	0	3	0	0	1	0	0	0	0	0	0	0	0	1	0	1	0	0	0	0	0	4	0	0	0	0	0	0	0	0	1	0	0	1	1	0	0	0	0	0	1	0	0	0	0
ZNF16|ENSG00000170631|protein_coding	1005	907	674	424	426	306	526	360	995	876	490	1089	1715	755	623	434	1058	495	986	618	681	1009	689	826	1100	905	484	1256	679	662	766	645	800	821	798	1231	942	486	977	724	689	923	1102	909	420	1085	491	1054	992
CR589904.1|ENSG00000229703|transcribed_unitary_pseudogene	18	0	0	0	0	0	0	10	0	0	0	0	0	0	29	0	4	2	0	0	0	0	10	0	0	9	0	0	2	0	0	8	0	1	2	0	2	0	0	0	0	0	3	2	10	0	2	1	0
AC074338.1|ENSG00000228015|processed_pseudogene	2	0	0	0	0	0	0	0	0	0	0	0	0	0	8	0	0	0	0	0	0	1	2	0	0	1	0	0	0	0	0	0	0	0	0	0	1	0	0	0	1	0	1	0	0	1	0	0	0
EHBP1L1|ENSG00000173442|protein_coding	6258	25129	13769	2131	1179	1455	4049	3154	4054	8732	9425	13635	8599	21075	8226	10121	20969	5469	7741	6748	9726	8824	10657	16337	11241	7263	8282	10120	11614	17297	16439	10849	7297	11060	8640	6761	9368	16228	9764	6941	5937	8846	8171	14797	6714	4896	9061	9557	4025
MIR518E|ENSG00000207987|miRNA	5	0	0	0	0	0	0	0	0	0	0	0	0	0	2	0	0	0	0	0	0	0	1	1	0	0	0	0	1	0	0	0	0	1	0	0	0	0	0	0	1	0	0	0	0	0	0	0	0
OR4T1P|ENSG00000258641|unprocessed_pseudogene	2	0	0	0	0	0	0	0	0	0	1	0	0	0	5	0	0	0	0	0	0	0	6	0	0	1	0	0	0	0	0	0	1	0	0	0	0	0	0	0	0	0	1	0	0	1	0	0	0
MIR624|ENSG00000207952|miRNA	9	0	0	3	4	0	5	4	1	1	3	1	6	2	10	0	0	1	2	0	0	2	6	0	0	7	0	2	1	2	0	1	1	2	1	0	1	1	0	1	1	0	2	4	0	0	1	0	3
MTND1P17|ENSG00000228122|processed_pseudogene	0	0	0	0	0	0	0	0	0	0	0	0	0	0	4	0	0	0	0	0	0	0	2	1	1	5	0	0	0	0	0	0	0	1	0	0	0	0	0	0	0	0	0	0	0	0	0	0	0
AL354751.1|ENSG00000234537|unprocessed_pseudogene	16	2	1	0	0	1	0	0	1	0	2	0	2	2	9	0	7	22	0	0	3	2	5	15	1	4	2	2	1	4	0	2	19	1	2	0	6	0	3	7	3	0	12	7	5	0	1	0	4
AC009495.1|ENSG00000229195|lincRNA	29	6	4	10	4	10	12	7	44	8	8	4	15	7	3	7	3	9	7	0	7	13	12	8	9	6	7	16	10	24	3	7	0	9	5	2	13	1	23	23	6	7	77	16	4	6	16	9	3
AC025031.4|ENSG00000275481|lincRNA	35	11	8	24	8	11	35	25	30	10	9	22	17	36	94	12	21	28	23	8	42	51	41	61	36	210	20	20	25	20	30	16	22	17	32	1	60	15	37	57	30	38	42	43	32	28	22	9	65
ZNF490|ENSG00000188033|protein_coding	254	234	109	98	74	54	169	111	301	103	110	119	252	88	104	136	278	84	294	149	121	143	157	68	169	184	242	196	269	55	97	100	94	103	148	125	160	121	232	134	34	256	234	266	115	100	57	123	215
GARNL3|ENSG00000136895|protein_coding	318	1023	295	417	206	237	432	275	888	242	698	588	788	594	272	216	429	182	522	388	366	299	300	120	248	285	227	303	348	483	133	469	269	352	199	720	337	502	489	829	186	313	272	538	353	548	472	295	380
MIR4471|ENSG00000265599|miRNA	1	0	0	0	0	0	0	0	0	0	0	0	0	0	1	0	0	0	0	0	0	0	1	0	0	2	0	0	0	0	0	0	0	0	0	0	0	0	1	0	0	0	0	0	0	0	0	0	0
SPIN4|ENSG00000186767|protein_coding	1001	835	791	450	187	188	472	499	5537	1363	480	1515	1729	3335	1722	1979	1929	1824	874	230	1897	208	1978	3692	1120	406	1166	1487	508	1957	1505	563	1345	1414	494	633	1978	468	4853	1448	564	1635	1956	2014	650	376	329	1211	325
ABHD8|ENSG00000127220|protein_coding	484	1291	230	639	414	375	527	379	1174	348	555	673	2006	841	345	582	1152	1526	1415	1250	1720	665	1278	564	642	647	1108	1014	1803	2404	275	941	2298	309	1278	719	442	872	1042	1569	920	2717	686	1603	971	1774	854	648	1585
PPP2R1B|ENSG00000137713|protein_coding	3050	2417	2391	3961	2240	2845	3571	4946	5934	1868	4364	1666	3978	1794	2402	2349	1670	2292	1988	2112	5154	4335	2547	5913	1618	1921	4943	5420	1852	4462	2562	4315	2795	2684	4281	6288	1681	2227	3888	1725	1081	2753	3077	2204	3954	3228	3204	3270	2637
SNRPF|ENSG00000139343|protein_coding	2646	1676	3013	1186	678	964	1053	1249	1072	1485	1009	2479	3568	6182	4674	4883	3530	7448	1368	3053	3690	3938	3458	7239	3925	5385	4543	3673	3062	3716	4712	8785	5878	3364	7768	5135	3012	2060	7889	3252	9686	9102	4148	2018	8682	8001	12431	2002	4803
BNIP3P20|ENSG00000271704|processed_pseudogene	4	0	0	0	0	0	0	1	0	0	0	0	0	0	4	0	2	2	0	0	0	0	8	0	0	0	0	0	0	0	0	0	0	0	1	0	0	0	0	0	1	0	2	0	0	0	0	1	0
MAFG|ENSG00000197063|protein_coding	2465	6188	4427	1602	1088	1046	2264	1825	2263	2498	2751	3435	5327	3354	2308	3712	3695	1410	2998	6829	7434	9385	3281	3826	3419	3178	12465	4522	9760	3713	5377	2683	4915	3064	7964	9402	2733	3795	6481	3656	7650	10842	1865	2474	7866	10517	10707	3350	6990
AL713851.1|ENSG00000235281|lincRNA	21	0	1	0	0	0	0	0	0	0	0	1	0	0	16	0	0	0	0	0	0	0	9	0	0	4	0	0	2	0	0	0	0	1	0	0	1	4	0	0	3	0	3	0	0	0	1	0	0
UBE2CP1|ENSG00000258648|processed_pseudogene	28	9	7	13	1	4	14	6	13	3	4	8	14	7	44	5	6	2	4	1	5	13	20	6	3	11	4	6	6	3	3	1	6	8	4	2	1	0	9	4	5	8	4	9	1	2	4	5	10
YY2|ENSG00000230797|protein_coding	183	179	41	49	26	22	64	43	159	26	48	59	251	117	68	44	28	75	94	103	175	141	61	109	133	131	155	71	293	343	102	40	552	76	101	42	36	66	197	68	69	92	47	169	95	66	54	67	119
DPY30|ENSG00000162961|protein_coding	1991	1219	972	1087	677	935	891	796	1957	1182	747	2712	2802	3016	3322	2444	3387	3699	1372	1759	2281	2128	2471	5996	1915	3731	3449	2820	2889	4880	1636	4219	2280	2154	3942	3394	2395	1421	2431	3278	4700	4288	2444	1508	3683	3975	3497	1874	1818
CYP2C8|ENSG00000138115|protein_coding	47	17	15	89	476	569	3677	80	60	2	192	17	21	31	39	10	5	35	6	3	21	21	96	15	50	5	21	7	99	12	21	19	2	7	4	1	17	16	32	4	7	14	14	8	24	2	229	9	5
ZNF112|ENSG00000062370|protein_coding	347	823	235	414	225	226	362	277	729	146	361	144	1017	278	229	228	37	224	465	301	454	737	546	342	388	508	34	273	678	227	211	277	236	253	209	150	338	319	730	908	103	173	151	748	66	519	183	247	302
PGLYRP4|ENSG00000163218|protein_coding	65	0	301	16	0	13	0	4	1	2092	0	574	256	2450	75	1733	138	51	276	373	286	873	599	6509	1471	64	2024	2425	372	1383	682	777	0	626	1579	329	1701	304	456	198	287	460	346	59	33	191	2561	2366	53
AC123768.1|ENSG00000241818|antisense	7	0	2	0	1	0	0	0	5	1	0	9	8	3	6	7	4	0	1	1	8	12	9	3	2	5	8	5	0	6	11	9	6	1	7	4	5	2	2	3	1	0	3	2	2	0	7	1	3
AL627082.1|ENSG00000235069|processed_pseudogene	2	1	0	0	0	0	0	0	0	0	0	0	0	0	0	0	0	0	0	0	0	1	0	0	0	0	0	0	0	0	0	0	0	1	0	0	0	0	0	0	0	0	0	0	0	0	0	0	1
AP004782.1|ENSG00000279711|TEC	2	5	0	6	3	1	2	8	0	0	5	2	0	2	1	0	2	0	0	0	9	3	1	0	3	2	1	0	110	0	1	0	1	1	3	21	5	1	1	3	17	3	3	0	0	1	0	6	0
GLS|ENSG00000115419|protein_coding	9242	9025	1747	2435	1254	1354	3008	2380	4242	1586	3591	24151	13244	14292	6024	18381	10072	10351	7121	6151	10367	27911	6742	7378	8024	10908	9266	6510	5561	19006	12090	3419	4028	5220	6065	3960	9374	7991	15034	6715	4689	5612	20188	24473	6472	5727	11806	2033	5162
LINC02383|ENSG00000248143|lincRNA	2	0	0	0	0	0	0	0	0	0	0	0	0	0	4	0	0	1	0	0	0	0	5	2	0	3	0	0	0	0	0	0	0	0	0	0	1	0	0	0	0	0	0	0	0	0	1	0	0
TRAJ14|ENSG00000211875|TR_J_gene	2	0	0	0	0	0	1	0	0	0	0	0	1	2	0	1	0	0	0	0	1	0	2	0	0	0	0	0	0	0	0	0	1	1	0	0	0	1	0	0	0	0	0	0	0	0	0	0	0
RNU6-337P|ENSG00000212545|snRNA	0	0	0	0	0	0	0	0	0	0	0	0	0	0	4	0	0	0	0	0	0	0	0	0	0	0	0	0	0	0	0	0	0	0	0	0	0	0	0	1	0	0	0	0	0	0	2	0	0
PPP1R10P1|ENSG00000255352|processed_pseudogene	5	0	0	0	0	0	0	0	0	0	0	1	0	0	7	0	0	0	0	0	0	2	7	1	0	4	0	0	0	0	0	1	0	1	1	0	0	0	0	0	0	0	1	0	0	0	1	0	0
MIR497HG|ENSG00000267532|antisense	4	335	10	9	7	3	26	12	4	17	96	11	84	27	21	10	22	43	44	23	23	32	20	8	17	17	8	14	12	22	17	16	38	19	16	20	17	109	48	41	19	41	17	73	11	29	30	14	18
SKIV2L|ENSG00000204351|protein_coding	2752	3973	2183	2018	1067	1333	2654	1880	2378	2501	2138	4420	3661	5286	5237	3625	2179	2344	4618	4426	3225	4718	3132	3683	3567	4460	9354	3754	3991	2484	3548	4669	4042	3574	3892	4268	3913	2822	4935	3895	3813	7249	5908	5832	4448	4895	1647	3267	4174
RN7SKP200|ENSG00000222496|misc_RNA	8	0	0	0	0	0	0	0	0	0	0	0	0	1	5	0	0	0	0	0	0	0	1	0	0	0	0	0	1	0	0	0	0	0	0	0	0	0	1	0	0	0	0	0	0	1	0	0	0
TRAPPC2P5|ENSG00000225256|unprocessed_pseudogene	0	0	0	0	0	0	0	0	0	0	0	0	0	0	0	0	0	0	0	0	0	0	0	0	0	0	0	0	0	0	0	0	0	0	0	0	0	0	0	0	0	0	0	0	0	0	0	0	0
C1QC|ENSG00000159189|protein_coding	4626	19092	275	658	689	745	4214	588	552	382	1080	4979	1581	1888	5513	11622	7688	8007	8467	3313	4818	1951	9349	13800	18232	4785	1629	3613	1776	9673	9575	2266	48886	2486	2138	2380	1198	5903	7498	2584	7955	8651	2686	7131	8109	1015	3169	2380	6880
CXXC1P1|ENSG00000187893|transcribed_unprocessed_pseudogene	94	0	0	1	0	0	1	1	1	0	0	1	3	2	20	0	1	5	0	4	2	2	20	1	0	19	1	0	8	0	1	1	4	3	2	0	0	2	1	1	0	0	10	2	2	0	3	0	4
AC126120.1|ENSG00000213587|processed_pseudogene	21	0	0	1	0	1	0	1	4	3	0	5	0	1	21	0	3	3	1	3	3	2	28	2	2	9	0	1	3	8	2	5	5	6	4	2	1	2	1	1	2	4	2	1	1	6	8	0	2
RN7SKP163|ENSG00000200091|misc_RNA	24	23	10	12	9	3	25	4	19	6	16	14	38	10	5	1	23	19	16	5	15	12	14	10	11	15	6	11	8	10	6	12	1	14	11	2	10	15	29	13	5	13	11	26	2	4	7	13	3
LINC01189|ENSG00000232827|lincRNA	1	0	1	2	0	0	0	1	0	0	2	0	1	0	9	1	0	0	0	0	6	1	7	0	2	0	2	0	1	0	0	0	0	0	0	0	1	0	2	0	1	0	0	2	0	0	3	0	0
ANO10|ENSG00000160746|protein_coding	1700	3137	1996	833	693	708	1236	872	3894	2226	1053	4219	899	3840	909	1499	1967	1699	1535	1442	1549	1326	983	1619	1444	1484	2954	3985	874	1016	1083	1379	1613	2409	1201	1058	1803	2279	1195	887	986	2855	1838	2143	1060	1713	1026	3952	1035
FAM129B|ENSG00000136830|protein_coding	11881	16426	65361	8267	5527	5713	10376	12298	27670	190806	9773	28306	34108	46907	23268	41088	35326	13679	18106	35818	50641	24457	40404	59559	31851	18595	57389	50828	44963	30197	54045	42133	28081	97840	33589	55776	24126	16588	28018	16620	10185	18589	23710	12717	30046	26229	51656	213180	53426
EBPL|ENSG00000123179|protein_coding	889	998	2772	516	598	613	677	432	1794	1863	446	2526	1958	1368	2653	1712	2679	2123	696	3164	3193	2311	1975	3796	1784	1722	2580	3496	3067	2978	574	2212	3306	1768	2604	1452	1273	1642	1856	1422	2854	4657	2432	522	2909	5195	3907	2217	2661
MTCL1|ENSG00000168502|protein_coding	1770	4895	1818	354	226	233	698	982	4003	864	4861	3900	1024	5008	7202	367	1873	2879	1367	8655	5639	6653	1884	2918	1295	487	1013	2358	15736	1159	1068	2414	7279	1261	6359	2011	2025	5811	4641	929	959	2049	7151	4210	1397	5706	1958	1564	4930
AC007161.2|ENSG00000270314|processed_pseudogene	5	0	2	4	1	3	9	4	6	1	8	4	2	2	7	2	4	0	4	0	1	1	6	1	5	4	7	0	4	5	0	1	3	2	1	0	3	4	0	2	1	7	2	7	1	0	0	0	1
ZNF750|ENSG00000141579|protein_coding	95	38	12622	201	9	52	53	38	12	25935	16	5144	3748	23208	128	24771	688	1084	4084	2136	10647	4590	8354	8181	6022	13292	12744	13246	10847	2631	9354	16846	162	16793	9277	4136	6344	6018	3787	2155	1759	1639	14329	1360	2785	4392	8542	25035	24848
AC008780.1|ENSG00000248294|lincRNA	1	0	0	1	0	1	0	0	0	0	3	0	0	0	0	0	0	0	0	0	0	0	1	0	1	0	0	0	0	0	0	1	0	0	0	0	0	0	0	31	0	0	0	0	0	0	0	0	0
RNA5SP419|ENSG00000251717|rRNA	0	0	0	0	0	0	0	0	0	0	0	0	0	0	0	0	0	0	1	0	0	0	0	0	0	0	0	0	0	0	1	0	0	0	0	0	0	0	0	0	0	0	0	0	0	0	0	0	0
TRPC7-AS2|ENSG00000250947|antisense	6	0	1	0	0	0	0	0	0	0	0	0	0	1	3	2	0	0	0	1	1	2	7	2	3	0	0	0	1	1	0	0	0	0	0	1	1	0	0	0	0	0	1	0	0	0	1	0	1
ZNF320|ENSG00000182986|protein_coding	1720	1875	295	1142	658	505	1410	676	1512	657	848	245	3770	382	2316	111	1408	1816	1137	374	374	860	1479	1782	926	3647	2776	1057	2973	2530	700	2926	508	613	328	58	594	947	1152	4029	64	1177	1407	2886	1074	172	139	891	1327
AC007422.2|ENSG00000235495|lincRNA	3	0	0	0	0	0	0	0	0	0	0	4	1	0	4	0	0	0	0	0	0	0	0	0	0	14	0	0	0	1	0	0	0	2	3	1	0	0	2	0	1	0	1	0	0	0	8	1	0
FOXM1|ENSG00000111206|protein_coding	3894	470	1176	1519	88	172	421	2241	4411	1071	151	9525	8054	5197	12100	17531	6552	5075	4053	5697	14883	8797	9670	13333	5264	5294	12765	4399	11272	9462	17698	8216	9976	4387	15512	11677	7558	2267	84452	14930	3359	8434	12985	6287	13418	14322	6283	1865	7404
AC005332.4|ENSG00000267708|unprocessed_pseudogene	49	56	4	33	8	11	61	15	56	7	25	18	69	5	29	17	28	11	8	10	11	4	44	6	10	22	16	13	24	3	6	16	10	21	15	2	12	31	14	27	12	11	4	36	4	2	11	6	5
AL132875.2|ENSG00000233835|lincRNA	0	0	0	0	0	0	0	0	0	0	2	0	0	0	3	0	0	0	0	0	0	0	2	0	0	0	0	0	0	0	0	0	0	0	0	0	0	0	0	0	0	0	0	0	0	0	0	0	0
U8|ENSG00000212581|snoRNA	0	0	0	0	0	0	0	0	1	0	0	0	0	0	1	0	0	0	0	0	0	0	0	0	0	2	0	0	0	1	0	0	0	0	0	0	1	0	4	1	0	0	0	0	0	0	0	0	1
MRPL38|ENSG00000204316|protein_coding	521	432	449	367	196	203	373	315	184	463	221	411	817	498	518	557	448	677	764	367	616	538	1050	1208	572	840	1305	1295	741	262	584	478	628	463	806	997	556	420	843	568	933	1351	811	535	744	977	851	510	815
AC099789.1|ENSG00000225475|processed_pseudogene	25	18	20	4	4	9	9	5	16	18	3	28	37	20	26	22	18	27	3	11	14	14	41	27	29	27	30	13	14	17	41	16	37	10	40	12	15	11	863	32	43	29	46	8	28	47	79	8	14
LINC00706|ENSG00000281186|lincRNA	6	0	0	0	0	0	0	0	0	0	1	0	8	12	4	1	2	4	2	2	2	4	2	3	0	2	32	0	1	1	0	0	1	3	3	0	0	0	1	0	15	0	2	0	22	0	0	0	0
TNFRSF10D|ENSG00000173530|protein_coding	938	2661	861	321	289	158	388	483	2356	71	779	777	477	209	455	26	803	494	80	99	445	1146	324	644	267	1102	601	660	123	155	915	456	254	927	93	747	1426	486	478	406	372	373	1259	450	216	37	390	231	95
AP003721.1|ENSG00000256196|antisense	12	0	6	12	7	2	10	1	2	1	4	5	14	11	7	5	2	5	4	7	12	4	18	29	7	15	28	13	11	26	13	9	0	4	25	8	10	2	10	1	20	13	6	5	0	15	22	17	3
PLPP6|ENSG00000205808|protein_coding	428	492	741	900	899	801	1111	615	1480	500	464	482	1132	493	697	743	375	986	759	944	961	436	780	2983	600	840	735	1670	512	409	344	394	642	871	676	607	1141	358	324	783	714	656	722	494	1253	1363	1091	839	515
Y_RNA|ENSG00000252585|misc_RNA	13	9	2	5	1	4	4	3	3	0	2	3	7	4	7	3	10	2	10	1	7	10	10	6	3	18	1	4	4	5	5	7	0	1	1	1	11	2	15	11	1	0	5	4	2	3	3	0	0
PICK1|ENSG00000100151|protein_coding	1078	1294	758	1334	856	883	1506	1229	1470	938	808	1432	2277	1734	1471	1572	1896	1548	910	1490	1501	1139	1117	1660	1270	1706	1521	864	2122	1515	2154	1539	774	1234	2167	1416	1121	750	1986	1090	1778	1759	1704	1740	1545	2271	1179	1165	1481
EVC2|ENSG00000173040|protein_coding	123	1120	490	288	48	47	152	102	9	213	319	209	577	321	217	253	1384	694	138	220	852	790	757	54	557	242	76	630	381	553	75	136	47	595	422	1663	116	503	891	2575	49	65	720	341	956	591	518	252	109
AC002127.2|ENSG00000233420|lincRNA	12	1	0	0	0	0	1	0	0	0	0	0	0	0	18	0	0	0	0	0	0	0	23	1	0	4	0	0	3	0	0	0	0	2	0	0	0	0	1	1	3	1	0	0	0	0	1	0	0
SNORA81|ENSG00000221420|snoRNA	0	0	0	0	0	0	0	0	0	0	0	0	0	0	0	0	0	0	0	0	0	0	0	0	0	0	0	0	0	0	0	0	0	0	0	0	0	0	0	0	0	0	0	0	0	0	0	0	0
LINC02390|ENSG00000256582|lincRNA	1	1	0	0	2	0	1	0	1	0	0	3	2	0	5	0	1	1	1	0	5	1	10	2	7	1	1	14	1	0	0	1	5	8	0	0	1	2	7	2	1	0	5	3	3	3	0	0	1
AL355472.4|ENSG00000273367|antisense	16	1	8	14	8	4	7	6	6	2	6	5	74	7	14	12	8	1	58	32	31	89	86	50	53	26	31	12	58	6	33	0	3	18	83	3	23	5	49	36	191	143	2	26	80	0	141	4	2
AC079866.1|ENSG00000256399|processed_pseudogene	63	17	11	8	0	2	11	8	11	8	9	0	6	10	33	29	35	5	12	3	7	15	18	12	21	91	8	32	12	8	6	4	14	31	2	2	8	25	18	6	6	27	17	21	5	13	7	16	8
AC097110.1|ENSG00000251527|lincRNA	1	0	0	0	0	0	1	0	0	0	0	0	0	0	10	0	0	0	0	0	0	0	1	0	0	0	0	0	0	0	0	0	0	0	0	0	0	0	0	2	0	0	0	0	0	0	0	0	0
MIR4511|ENSG00000264737|miRNA	6	0	1	0	1	0	0	0	0	0	1	0	0	0	3	0	2	2	0	0	0	0	5	1	0	1	0	0	0	0	0	0	0	0	1	0	0	0	1	2	0	0	3	2	1	0	0	0	0
AC092047.1|ENSG00000235787|processed_pseudogene	11	10	5	4	1	4	3	3	3	5	3	4	4	10	17	3	11	6	1	7	1	4	6	3	5	4	8	7	10	7	6	9	4	2	13	8	0	7	5	5	11	8	1	0	7	19	26	4	8
IGKV2OR2-2|ENSG00000271402|IG_V_pseudogene	0	0	0	0	0	1	0	0	0	0	0	0	0	0	0	0	0	6	0	0	0	0	0	0	0	0	0	0	0	0	0	1	0	0	0	0	0	0	0	0	0	0	2	0	0	0	0	0	0
AC022447.4|ENSG00000248878|transcribed_processed_pseudogene	8	2	0	3	0	0	1	0	0	2	2	0	6	0	14	0	0	0	1	0	0	0	2	0	0	9	0	0	3	1	1	0	3	3	0	0	2	0	0	5	1	0	1	0	0	1	2	1	0
ARHGAP20|ENSG00000137727|protein_coding	71	895	91	99	64	85	382	189	36	201	708	136	133	164	128	107	204	183	357	188	1431	262	265	178	440	393	59	134	48	86	146	66	177	595	248	53	60	1942	198	281	22	66	159	831	199	167	133	714	245
SIRPD|ENSG00000125900|protein_coding	6	5	0	1	3	0	1	0	1	4	2	3	0	1	2	2	3	0	7	0	1	0	5	1	15	2	0	4	0	1	0	0	5	0	0	0	1	2	1	4	0	2	2	0	3	1	1	0	1
GTF2H5|ENSG00000272047|protein_coding	1857	2422	899	961	502	753	808	668	1353	1212	1757	1181	1245	2599	2141	1533	708	3034	1758	984	1272	1560	1228	2399	1667	1921	1124	1122	731	1806	1504	5538	2255	1561	1743	1380	738	2342	1641	2124	3217	1338	1202	1431	2344	1720	3324	1224	766
DPP7|ENSG00000176978|protein_coding	2053	6170	2427	3985	4208	3542	4215	2190	3632	2830	3558	2573	6309	2922	5583	4712	8071	7903	8179	8522	6193	4334	3795	5517	5981	2575	4774	3556	5416	4667	3967	4553	9675	3006	5855	7574	2125	4208	3565	3132	6742	6189	4386	5771	9998	10003	14066	2861	6760
PCBP1-AS1|ENSG00000179818|processed_transcript	2196	1651	674	1158	579	894	1442	1100	1297	1623	1114	742	1976	635	1083	479	1048	1280	710	827	1088	554	1431	1134	709	1468	935	1037	1313	1700	360	498	1138	1279	687	525	973	1022	1379	3092	732	1203	988	977	598	901	856	3394	669
IMPDH2|ENSG00000178035|protein_coding	10061	7447	11453	2454	2290	1668	2709	3156	27257	7632	3058	3601	6600	4012	13533	5526	10827	5591	6575	4721	5993	4351	4489	5931	6935	4290	14821	15003	5090	2803	8186	3752	10530	7596	9977	6670	6703	4965	3788	4246	3659	13477	14730	5595	4907	12015	7254	7683	4205
AC026410.3|ENSG00000248569|processed_pseudogene	17	17	18	8	3	5	2	7	9	20	4	18	20	22	23	18	22	23	8	51	18	21	17	32	11	32	15	18	21	30	22	29	65	31	12	56	20	31	21	10	28	15	8	27	26	23	35	4	52
RNU6-329P|ENSG00000238882|snRNA	5	0	0	0	0	0	0	0	0	0	0	0	0	0	2	0	0	0	0	0	0	0	2	0	0	1	0	0	0	0	0	0	0	0	0	0	0	0	0	0	0	0	0	0	0	0	0	0	0
AC008764.10|ENSG00000279977|TEC	116	2	9	10	7	2	15	12	13	1	16	0	27	7	31	10	15	1	8	3	8	9	47	20	14	20	5	5	14	18	3	7	6	14	5	3	6	6	4	13	12	19	19	3	10	4	12	11	0
RNU5F-6P|ENSG00000199849|snRNA	0	0	0	1	0	0	0	0	0	0	0	0	0	0	0	0	0	0	0	0	0	0	2	0	0	1	0	0	0	0	0	0	0	0	0	0	0	0	0	0	0	0	0	0	0	0	0	0	0
TMEM170B|ENSG00000205269|protein_coding	323	1631	106	757	397	344	716	333	306	89	912	112	423	73	119	100	144	209	781	212	155	150	357	172	318	194	607	257	558	164	67	334	267	183	276	29	223	989	447	992	389	602	128	732	279	248	50	112	332
AL132640.2|ENSG00000259648|transcribed_processed_pseudogene	8	3	2	1	3	1	4	2	0	1	2	9	1	1	18	2	3	1	5	1	3	2	7	1	3	8	1	3	6	6	0	2	0	6	0	0	1	7	6	15	3	8	1	5	4	4	5	2	2
IGHV1OR16-3|ENSG00000260048|IG_V_pseudogene	0	0	0	1	3	6	3	0	0	1	0	0	0	0	0	0	0	13	0	0	0	1	4	1	6	2	3	1	1	0	1	0	6	0	0	0	1	0	2	0	1	0	2	1	0	0	0	2	13
RN7SL248P|ENSG00000274186|misc_RNA	1	1	0	0	0	0	0	0	0	0	0	0	1	0	0	0	0	0	1	0	1	0	0	0	0	0	0	0	0	0	0	0	0	0	0	0	0	0	0	0	0	0	0	0	0	0	0	0	0
AL138725.1|ENSG00000218976|unprocessed_pseudogene	52	0	1	2	1	1	1	3	2	3	0	12	3	4	63	7	16	9	0	6	1	9	19	18	4	12	9	5	7	19	4	12	20	4	4	11	6	6	27	2	6	1	14	17	6	15	3	4	3
AC008280.3|ENSG00000272156|lincRNA	50	43	21	46	46	38	49	23	46	23	54	134	89	27	57	37	51	18	42	20	121	99	72	76	40	19	32	40	58	28	23	50	18	65	25	43	120	95	82	84	42	62	89	124	48	38	39	34	12
LINC00486|ENSG00000230876|lincRNA	288	2	0	4	0	0	4	1	7	0	1	112	2	5	39	3	1	2	3	17	16	33	28	3	3	6	1	111	5	8	0	2	1	11	0	44	96	0	2	16	3	2	216	2	1	5	22	288	1
SH3GL1P2|ENSG00000264943|processed_pseudogene	84	13	4	23	5	14	44	27	23	5	29	19	50	28	24	26	22	30	19	11	22	27	25	11	26	13	11	7	25	7	5	5	6	11	15	3	11	17	55	27	17	39	45	59	9	14	43	21	7
CT47A12|ENSG00000226685|protein_coding	0	0	0	0	0	0	0	0	0	0	0	0	0	0	0	0	0	0	0	0	0	0	0	0	0	0	0	0	0	0	0	0	0	0	0	0	0	0	0	0	0	0	0	0	0	0	0	0	0
AL450023.3|ENSG00000237275|processed_pseudogene	0	0	0	0	0	0	0	0	0	0	0	0	0	0	0	0	0	0	0	0	0	0	0	0	0	0	0	0	0	0	0	2	0	0	0	0	0	0	0	0	0	0	0	0	0	0	0	0	0
FBXO45|ENSG00000174013|protein_coding	1369	1868	1351	794	495	521	648	951	2521	1773	813	5851	3515	8082	8462	6290	3261	1314	1603	5634	4687	4348	4010	4093	2237	2044	7818	2888	12187	6482	6152	4895	2986	3020	5730	6429	5524	2823	3924	2583	1526	3051	4197	2682	6367	3154	5225	1906	4987
LNX2|ENSG00000139517|protein_coding	2776	1908	2525	2560	1510	2048	2567	2759	6410	3524	1462	3182	4864	1795	1424	1798	5975	1436	2648	3010	3414	2233	2753	1166	2129	4442	4940	4904	5142	2447	1992	2025	675	4341	2680	3264	2830	3056	4482	1751	2363	2285	3465	2205	2333	2603	1714	4321	3048
AC024361.2|ENSG00000263063|lincRNA	8	8	2	4	6	4	6	2	2	4	13	4	17	8	2	0	3	11	16	3	2	3	9	30	1	8	19	5	6	14	1	7	13	3	9	1	3	8	0	15	3	7	2	2	1	6	1	0	4
AC025475.1|ENSG00000249099|lincRNA	3	0	0	0	0	0	0	0	0	0	0	0	0	0	21	0	0	0	0	0	0	0	14	0	0	5	0	0	2	1	0	0	0	0	0	0	0	0	0	0	0	0	0	0	0	0	0	0	0
SLC39A13|ENSG00000165915|protein_coding	1613	6164	1486	1779	1048	1325	2115	1424	2782	558	2350	6528	5492	1680	1902	2329	3060	4616	6151	5626	5738	4478	1792	3265	3511	3334	1297	2474	3111	3573	3474	2788	6960	1081	2680	2087	1785	3904	3802	2960	2220	2832	4513	5065	2372	4126	3908	813	2508
AL357315.2|ENSG00000271099|processed_pseudogene	9	0	0	0	0	0	1	0	0	0	0	0	0	0	19	0	0	0	0	1	0	0	2	0	0	0	1	0	0	0	0	1	1	0	0	0	0	1	0	1	0	1	1	0	1	0	0	0	1
PRORSD1P|ENSG00000162997|transcribed_unitary_pseudogene	82	95	28	98	59	66	164	55	111	25	86	90	136	118	173	125	65	377	74	99	107	93	180	125	161	78	143	94	89	95	23	114	192	41	88	29	105	126	120	72	197	235	148	154	200	76	73	37	36
AL355338.1|ENSG00000274605|lincRNA	179	52	403	401	261	329	560	280	456	231	247	245	625	352	433	169	307	296	1435	523	782	290	413	583	329	118	1017	511	738	483	229	378	790	546	480	1168	256	156	670	174	415	1061	270	110	744	934	630	276	624
HAUS2|ENSG00000137814|protein_coding	1643	2064	1243	702	547	451	764	913	2511	626	1041	1539	2881	3321	2730	2926	2295	953	1647	3521	3519	5448	1148	3291	1542	2305	3839	2509	1431	2332	4370	3031	1809	1768	3380	2219	2134	1704	3246	1816	1013	1248	2197	1718	3115	2409	1842	1093	2554
SCRG1|ENSG00000164106|protein_coding	167	3455	31	39	14	11	78	69	27	12	422	9	125	34	132	37	67	122	188	7	4	6	199	7	57	75	2	53	22	1	3	92	10	120	2	3	5	1027	10	200	10	285	21	521	40	30	15	38	1
AC107015.1|ENSG00000241815|processed_pseudogene	0	0	1	0	0	0	0	1	0	0	0	2	1	0	8	0	0	0	0	2	0	0	3	0	0	1	0	0	0	0	1	0	2	1	0	0	0	1	1	2	0	0	0	1	0	0	1	0	0
AC008740.1|ENSG00000257403|unprocessed_pseudogene	5	8	6	0	1	0	4	9	12	19	4	37	4	16	1	10	2	1	9	4	31	29	12	2	12	22	20	21	17	14	13	3	2	17	21	12	46	10	5	5	1	12	18	12	3	18	38	13	11
PLEK|ENSG00000115956|protein_coding	915	1133	66	626	128	112	524	62	121	432	199	1348	287	446	835	797	432	539	702	385	690	320	1287	1061	3601	777	242	1105	648	1059	876	292	1974	321	199	270	1208	873	822	6829	770	475	910	1670	606	154	247	284	936
IFNGR2|ENSG00000159128|protein_coding	2891	3720	4792	1551	736	1103	2055	1118	6721	3042	1134	8973	5358	6404	4401	6488	4937	2733	7020	3030	8460	5398	5549	11504	5021	3369	3572	11280	4236	14390	3211	4741	8062	4985	4580	10699	6018	3600	11895	9501	6488	5635	7329	3922	4702	6567	6537	4949	4902
LINC01592|ENSG00000253658|lincRNA	6	0	1	0	0	0	1	0	0	0	1	11	1	55	50	11	3	17	0	1	16	121	44	27	30	131	1	0	8	42	10	0	39	5	8	8	13	1	19	1	1	2	9	21	0	9	9	2	95
SLC9A9-AS1|ENSG00000240012|antisense	1	1	0	3	1	0	0	1	0	1	0	1	1	6	8	0	0	0	2	1	0	4	23	0	1	0	0	0	1	4	1	2	0	7	3	1	4	1	2	0	0	2	3	4	0	0	0	6	2
RPL21P13|ENSG00000242837|processed_pseudogene	16	5	12	5	0	1	1	1	3	5	4	2	3	10	9	2	12	8	2	353	135	332	9	4	4	9	29	2	78	8	11	5	4	4	10	273	5	24	6	6	8	3	4	1	1	222	163	2	5
TBXAS1|ENSG00000059377|protein_coding	996	757	165	176	162	267	747	294	298	339	139	346	188	257	249	595	448	412	741	395	437	403	682	398	1284	537	286	342	169	480	620	281	1642	461	454	512	159	535	469	278	653	917	211	500	1380	151	365	541	494
FMN1|ENSG00000248905|protein_coding	2195	2612	407	1412	941	1273	3462	3441	5047	531	1289	1225	577	843	1663	552	1910	797	558	231	680	218	1311	2273	985	2343	1385	297	583	897	364	870	694	1959	238	131	358	542	905	647	156	964	461	1424	570	241	275	1780	348
AL117348.1|ENSG00000248322|sense_overlapping	0	0	0	0	0	0	0	0	0	0	0	0	0	0	2	0	0	0	0	2	0	0	1	0	0	0	0	0	0	0	0	0	0	0	0	0	0	0	0	0	1	0	0	0	0	0	0	0	0
AL353708.1|ENSG00000260360|lincRNA	10	11	4	13	5	6	13	9	15	10	4	10	7	10	22	7	4	18	9	5	3	10	15	30	18	13	15	9	15	9	7	29	16	13	9	10	18	13	13	18	21	51	10	7	12	10	37	9	6
CACNB4|ENSG00000182389|protein_coding	166	886	49	550	304	118	419	300	75	103	218	38	138	16	90	28	34	71	113	69	1430	46	357	24	224	263	15	31	134	44	10	21	6	1247	333	6	180	463	72	2080	35	37	64	136	65	626	159	207	98
AC130360.1|ENSG00000235778|unprocessed_pseudogene	0	0	0	1	0	0	0	0	0	0	0	0	0	1	0	0	0	0	0	1	0	1	0	3	0	0	0	0	0	0	0	0	0	0	2	0	0	0	0	0	0	0	0	0	0	0	0	0	0
AC034111.1|ENSG00000260093|antisense	9	3	0	7	4	1	2	7	4	1	3	0	2	0	18	0	0	5	14	0	5	2	17	2	1	24	4	2	4	0	1	0	3	9	0	2	0	2	5	7	1	5	2	1	2	1	0	6	2
CCNYL1|ENSG00000163249|protein_coding	2506	3206	1987	1719	1047	1145	1623	1595	1663	3587	1652	3532	1485	2276	3844	2600	2176	991	563	1524	1399	2288	3086	1276	1668	1742	3083	2242	1605	2608	2461	2512	1366	4007	1828	1344	2014	2147	2965	1713	1169	2327	2339	2179	2757	1730	1007	7863	1011
Y_RNA|ENSG00000252524|misc_RNA	1	0	0	0	0	0	0	0	0	0	0	0	0	0	7	0	0	0	0	0	0	0	3	0	0	0	0	0	0	0	0	0	0	0	0	0	0	0	0	0	0	0	0	0	0	0	0	0	0
RNU6-739P|ENSG00000212340|snRNA	6	0	0	0	0	0	0	0	0	0	0	0	0	0	3	0	0	0	0	0	0	0	1	0	0	0	0	0	1	0	0	0	0	0	0	0	0	0	0	0	0	0	0	0	0	0	0	1	0
AC006111.1|ENSG00000261938|lincRNA	0	0	0	0	0	0	0	0	0	0	0	0	0	0	0	0	0	0	0	0	0	0	0	0	0	0	0	0	0	0	0	0	0	0	0	0	0	0	0	0	0	0	0	0	0	0	0	0	0
AL355310.2|ENSG00000228703|antisense	0	0	0	0	0	0	0	0	0	0	0	0	0	0	0	0	0	0	0	0	0	0	0	0	0	0	0	0	0	0	0	0	0	0	0	0	0	0	0	0	0	0	0	0	0	0	0	0	0
FAM161B|ENSG00000156050|protein_coding	345	597	107	187	130	147	296	217	584	322	345	296	383	270	125	197	588	235	449	213	197	475	246	228	262	219	397	222	202	183	280	134	192	265	224	251	279	320	293	324	92	227	274	569	228	333	115	474	124
TYR|ENSG00000077498|protein_coding	5	1	0	0	0	0	0	1	0	0	0	3	1	0	14	0	0	4	0	3	0	2	11	0	2	7	1	0	0	0	0	0	2	220	0	0	3	0	1	0	3	0	1	6	2	1	3	0	0
SRP72|ENSG00000174780|protein_coding	4777	9521	6545	5237	4504	3421	5945	4560	11252	4138	4474	7420	9455	9293	12081	9731	9467	10015	12367	8080	9947	8196	8551	11158	8553	12850	31116	11943	10486	8078	15968	10296	9438	8619	12330	10113	8665	9842	12836	12257	8491	6341	12784	13493	7578	10836	11063	7826	11324
CSDE1|ENSG00000009307|protein_coding	42371	89530	27294	26046	19254	16852	25298	19922	29957	23364	44228	27191	41934	50187	27505	39700	47567	26587	33692	26243	32998	56040	30285	56886	30212	40475	56290	40174	37981	32010	42727	31459	13370	47628	29767	34704	32428	72048	58522	43342	6594	37636	33756	63984	46779	34737	11127	35110	22734
DUXAP6|ENSG00000258726|processed_pseudogene	16	0	0	0	0	0	0	1	0	0	0	0	0	0	18	0	0	0	0	0	0	0	6	0	0	0	0	0	2	0	0	0	1	0	1	0	0	1	0	1	0	0	0	1	0	0	1	0	0
NSD2|ENSG00000109685|protein_coding	7435	6133	2433	5362	1590	1726	3188	5161	9294	2441	3146	6215	14923	5523	8906	10303	15507	4786	6857	6511	9026	7420	10424	12830	5470	13033	7960	8570	11722	13138	7749	13427	5507	5624	12991	8817	7940	6549	14545	30079	3851	7940	9979	13306	12634	7449	3447	3319	5758
SNORD39|ENSG00000264379|snoRNA	9	0	10	10	4	9	9	11	6	3	3	2	19	19	15	7	92	0	4	0	4	9	9	0	48	9	3	10	0	13	5	2	4	4	3	10	6	0	0	1	13	0	17	1	0	7	24	4	0
TMEM72|ENSG00000187783|protein_coding	89	22	0	73	46	47	84	23	21	1	23	3	3	0	48	0	1	0	9	0	4	1	32	0	8	12	3	4	9	0	2	0	4	5	3	0	1	1	17	3	3	6	3	11	0	1	3	1	0
HYAL2|ENSG00000068001|protein_coding	1044	6886	2231	1886	818	1562	1702	1788	2527	1350	2257	1265	1851	2745	2139	1262	1962	2465	1152	2572	2293	1855	1899	2527	2324	1396	3197	5671	2076	1578	1922	2193	3857	1811	2228	1438	2172	5600	2332	1812	1918	3067	2767	2221	1149	3508	1490	1432	1735
RN7SL392P|ENSG00000242482|misc_RNA	6	0	0	0	0	0	0	0	0	0	0	0	0	0	3	0	0	0	0	0	0	0	10	0	0	13	0	0	0	0	0	0	0	4	0	0	0	0	0	0	0	0	0	0	0	0	0	0	0
AC069528.2|ENSG00000279320|TEC	107	121	20	36	18	20	59	47	83	11	66	53	118	88	47	33	59	7	67	20	143	59	185	69	89	27	57	93	89	92	32	45	10	46	15	60	77	39	88	48	70	84	12	74	180	51	52	26	13
RN7SL591P|ENSG00000240940|misc_RNA	4	1	0	0	0	0	0	0	0	1	0	0	0	2	0	0	0	0	0	1	0	0	1	1	0	0	0	0	0	1	0	0	2	1	0	0	0	0	0	1	0	0	2	0	0	0	0	6	0
RPL36AP36|ENSG00000237540|processed_pseudogene	1	2	4	0	1	4	0	3	0	1	1	4	2	4	7	0	2	5	6	4	2	2	2	4	4	3	3	2	1	2	1	1	5	2	1	5	3	3	0	2	0	2	0	0	0	11	2	1	4
C10orf88|ENSG00000119965|protein_coding	346	735	340	412	314	235	376	364	573	217	237	467	768	640	897	564	671	624	353	480	622	611	870	794	716	734	535	975	610	713	654	271	688	502	665	508	897	406	1108	750	256	584	637	582	673	568	645	388	631
HSPBP1|ENSG00000133265|protein_coding	3141	2024	1811	1144	875	914	1108	956	4027	1784	1197	2016	5051	4373	4142	3638	2529	4441	2549	3362	3518	5055	3109	4359	4465	3732	4574	3550	3722	4135	6911	3373	5578	4510	5108	2887	3223	1810	4176	3764	6430	7236	3541	2682	3773	8522	4224	2376	3402
AL445183.2|ENSG00000235563|antisense	7	11	1	2	2	0	0	2	0	1	6	0	2	0	6	1	0	2	1	0	1	0	2	0	1	2	2	1	0	0	1	0	1	1	0	0	1	5	0	1	0	2	0	2	0	0	4	0	0
RN7SKP4|ENSG00000271818|misc_RNA	16	1	0	3	0	0	0	0	4	1	1	0	3	0	8	0	0	1	0	1	0	0	5	2	0	4	1	1	4	0	1	0	0	2	1	1	0	0	0	0	2	0	5	0	0	0	2	2	1
RNU6-120P|ENSG00000251886|snRNA	2	0	0	0	0	0	0	0	0	0	0	0	0	0	3	0	0	0	0	0	0	0	1	0	0	1	0	0	0	0	0	0	0	0	0	0	0	0	0	0	2	0	0	0	0	0	0	0	0
SPON1|ENSG00000262655|protein_coding	373	64651	473	1750	946	1080	3951	1252	559	656	15960	1357	10673	1535	79230	931	1875	3752	1646	6781	6810	5651	1212	569	8908	2202	1201	840	872	2199	1061	554	71	1299	3120	393	1376	7063	3379	3169	283	1084	2337	6148	409	1368	1381	257	2111
ALG1L|ENSG00000189366|protein_coding	270	36	213	13	18	16	51	22	240	17	5	393	50	766	99	520	488	503	774	767	1465	340	1379	429	172	922	761	520	1260	750	428	593	205	145	1276	628	569	234	718	29	828	1427	476	807	346	1182	499	30	1562
uc_338|ENSG00000273621|misc_RNA	0	0	0	0	0	0	0	0	0	0	0	0	0	0	0	0	0	0	0	0	0	0	0	0	0	0	0	0	0	0	0	0	0	0	0	0	0	0	0	0	0	0	0	0	0	0	0	0	0
AC007849.2|ENSG00000244381|processed_pseudogene	4	7	5	5	2	2	1	2	3	6	2	2	3	3	18	0	5	2	2	4	0	2	33	6	5	6	5	3	4	4	0	2	3	3	3	5	0	9	1	3	2	3	4	3	14	11	8	1	2
ZEB2_AS1_3|ENSG00000273537|misc_RNA	0	0	0	0	0	0	0	0	0	0	0	0	0	0	0	0	0	0	0	0	0	0	0	0	0	0	0	0	0	0	0	0	0	0	0	0	0	0	0	0	0	0	0	0	0	0	0	0	0
RNA5SP220|ENSG00000252107|rRNA	0	0	0	0	0	0	0	0	0	0	0	0	0	0	5	0	0	0	0	0	0	0	0	0	0	0	0	0	0	0	0	0	0	0	0	0	0	0	0	0	0	0	0	0	0	0	0	0	0
AP006545.2|ENSG00000272128|lincRNA	20	9	1	29	5	3	29	8	11	3	10	25	23	13	14	5	0	7	22	6	52	21	59	7	3	18	8	6	5	8	3	7	42	4	11	0	18	2	6	25	15	11	2	18	4	5	22	8	10
LINC00871|ENSG00000258700|lincRNA	6	0	88	1	0	0	0	0	0	1	0	1	0	4	19	0	0	8	0	11	38	1	97	3	1	38	2	22	10	0	0	0	1	53	27	0	2	1	8	18	27	32	1	0	19	78	48	2	161
RNA5SP478|ENSG00000201527|rRNA	0	0	0	0	0	0	0	0	0	0	0	0	0	0	0	1	0	0	0	0	0	0	0	0	0	0	0	0	0	0	0	0	0	0	0	0	0	0	0	2	0	0	0	0	0	0	1	0	0
CCDC115|ENSG00000136710|protein_coding	1631	1566	1097	1196	688	881	1131	758	2490	1530	859	1883	2644	2130	784	1104	3429	2452	1667	2422	2471	2070	2811	2384	1868	2139	1616	3505	2115	2306	1389	2578	1685	2338	3369	1012	1408	1057	1941	2048	1648	3975	2113	1894	1414	5265	2188	2016	1625
AC004832.1|ENSG00000181123|antisense	71	0	0	4	2	1	2	3	7	0	2	16	0	3	19	4	0	3	17	0	1	5	10	3	0	20	4	1	5	3	0	2	7	1	4	1	2	0	2	2	5	1	21	31	3	3	8	0	0
RAB2A|ENSG00000104388|protein_coding	7664	10498	6165	5883	4405	5773	7507	6082	15456	9041	5759	9454	11920	15045	8848	8820	15670	8785	8677	7529	15684	15525	8931	11656	11410	8437	9927	10007	6804	13011	10292	9994	5952	12767	9433	11581	11555	8428	10205	5976	4654	13549	15633	9394	10536	17923	9849	15971	10812
OR1L6|ENSG00000171459|protein_coding	1	0	0	2	0	0	1	0	2	0	1	0	2	0	3	0	0	0	2	1	0	1	5	0	4	0	0	0	0	0	1	4	0	3	0	0	0	0	0	1	0	0	0	3	0	0	0	2	0
AL035423.1|ENSG00000225046|processed_pseudogene	3	0	0	0	0	0	0	0	0	0	0	0	0	0	2	0	0	0	0	0	0	1	2	0	0	1	0	0	1	0	0	0	0	0	0	0	0	0	0	0	0	0	1	0	0	0	0	0	0
AC093799.2|ENSG00000272950|antisense	38	60	17	26	11	7	39	24	7	15	27	87	73	31	13	38	18	13	41	15	19	29	40	3	82	43	9	35	13	24	46	17	21	32	26	4	50	26	37	15	15	27	22	19	9	7	33	21	12
CACNA1E|ENSG00000198216|protein_coding	218	201	3	47	8	15	95	30	5	4	53	8	20	5	60	21	30	25	15	154	30	11	83	17	146	62	7	51	13	7	39	5	53	7	20	22	34	98	26	24	27	7	31	24	57	3	20	9	20
RFX8|ENSG00000196460|protein_coding	26	31	3	8	1	6	4	4	4	1	6	79	175	110	77	32	32	72	14	112	754	276	18	67	101	178	11	16	67	36	41	52	55	13	68	22	21	26	59	8	10	5	161	88	22	158	18	9	114
CIRBP|ENSG00000099622|protein_coding	3943	14134	6957	11798	10545	7353	9196	5430	11724	4189	9737	6291	14309	6717	3280	5295	7762	4880	10910	7787	9272	4907	4513	3060	9295	7190	6519	13827	3951	3708	4015	2909	3789	6586	5272	5371	4076	8044	11621	5689	4012	6824	12505	7247	3015	9785	5491	6274	6519
SNORA75|ENSG00000212593|snoRNA	14	0	0	2	1	1	2	0	2	0	0	0	6	2	7	3	0	1	3	0	0	2	12	0	2	13	0	0	1	0	2	1	4	0	2	1	0	3	1	2	1	0	0	0	0	1	0	0	0
OR8J2|ENSG00000254658|polymorphic_pseudogene	12	0	0	0	0	0	0	0	0	0	0	0	0	0	22	0	0	0	0	0	0	0	6	0	0	6	0	0	4	0	0	0	0	0	0	0	0	0	0	0	0	0	0	0	0	0	2	0	0
SLCO5A1|ENSG00000137571|protein_coding	178	1442	15	29	16	4	38	8	97	37	23	28	76	30	95	64	36	188	250	52	58	38	166	44	67	162	15	162	82	35	26	23	83	53	66	25	38	464	1262	139	18	57	89	447	19	209	35	39	85
RN7SL328P|ENSG00000240853|misc_RNA	20	7	3	3	0	1	19	9	16	9	3	5	11	10	6	2	22	0	4	4	10	5	10	3	9	14	3	7	14	8	2	9	1	7	5	2	5	5	9	2	4	3	5	9	3	2	8	2	5
CEP41|ENSG00000106477|protein_coding	542	827	168	598	221	345	463	479	502	241	351	856	1013	1342	1531	1107	1660	1358	1205	1446	1846	2370	1594	725	997	1733	1336	631	1763	3582	1356	945	3759	1035	1168	1581	947	584	3033	1763	1097	1193	1144	1399	1776	2253	708	416	1228
AL442071.1|ENSG00000226438|antisense	22	5	3	6	3	4	5	1	3	4	10	9	4	13	11	4	5	5	3	2	2	15	24	1	6	15	7	8	4	5	1	2	2	4	0	1	10	5	3	4	4	7	7	11	0	3	9	3	2
AC003102.2|ENSG00000267691|processed_pseudogene	354	4	3	11	0	5	6	5	2	4	2	39	3	10	44	9	10	4	26	5	11	10	39	9	5	10	8	9	8	8	5	7	5	11	1	2	11	5	5	9	7	2	5	14	13	6	11	3	3
AL606462.1|ENSG00000242757|processed_pseudogene	0	0	0	0	0	0	0	0	0	0	0	0	0	0	0	0	0	0	0	0	0	0	0	0	0	0	0	0	0	0	0	0	0	0	0	0	0	0	0	0	0	0	0	0	0	0	0	0	0
MARCKSL1P1|ENSG00000213277|processed_pseudogene	53	14	7	9	7	4	21	9	69	19	17	46	29	13	24	47	9	9	13	15	34	20	42	5	31	25	10	31	23	12	29	3	6	26	18	2	35	17	16	36	12	9	24	21	3	10	15	28	13
AC005909.1|ENSG00000265425|lincRNA	5	0	0	0	0	0	0	0	0	0	0	1	0	3	9	0	0	0	0	0	1	1	10	1	0	1	0	0	0	0	0	0	0	1	1	0	0	0	0	0	0	0	1	1	0	2	0	1	0
TCF3|ENSG00000071564|protein_coding	5917	3270	4776	2223	1382	1246	2315	2405	17081	2467	1569	10346	16124	11523	8176	9850	16028	8841	3862	13561	13026	17205	5469	7649	8504	6580	11604	13569	10875	5637	9245	5549	8208	3546	13655	13250	10346	5583	17935	6440	5676	11568	13363	7228	4312	24611	9958	2821	7563
IL18BP|ENSG00000137496|protein_coding	1571	3614	243	490	169	217	495	340	303	224	411	592	1288	746	1199	3357	2288	907	1549	514	512	593	2526	6491	4464	998	1033	1203	2269	778	2370	644	1369	531	605	290	953	1901	969	2135	1757	1875	1067	2895	867	322	714	449	501
RPL23P11|ENSG00000226407|processed_pseudogene	5	1	1	0	0	1	0	4	0	0	0	1	1	0	6	0	0	1	1	0	1	0	3	0	4	5	0	0	4	0	1	1	5	0	0	2	0	1	1	0	2	0	0	1	1	4	2	0	0
PRDX3P4|ENSG00000239926|processed_pseudogene	15	103	1	26	11	5	13	13	2	7	33	4	3	2	14	4	4	4	7	5	4	5	20	3	13	4	1	64	4	0	0	1	5	3	2	3	1	15	29	2	2	0	14	26	1	4	3	5	5
MIR210|ENSG00000199038|miRNA	7	15	54	4	6	1	10	1	0	30	2	7	10	5	2	12	16	16	3	5	5	12	5	32	9	2	6	32	35	10	10	36	7	13	23	2	12	3	2	5	11	4	27	4	7	14	61	59	6
CYP4X1|ENSG00000186377|protein_coding	575	299	383	1835	1564	1230	1467	1122	2353	736	852	1151	3456	59	1439	79	377	331	2671	207	1431	260	3421	695	1353	55	1111	94	433	113	51	341	39	1529	1103	46	2472	214	3048	1710	1687	6586	144	979	13626	27	1593	477	259
RNU1-34P|ENSG00000201291|snRNA	4	0	0	0	0	0	0	0	0	0	0	0	0	0	9	1	0	0	0	0	0	0	9	0	0	0	0	0	2	1	0	0	1	1	0	0	0	0	2	1	0	0	0	1	0	0	0	0	0
AC006269.1|ENSG00000261873|protein_coding	115	0	0	0	0	0	0	0	10	0	0	0	4	6	14	11	0	2	3	9	2	17	24	4	1	2	4	0	23	2	1	0	3	3	2	3	7	0	11	7	0	9	3	15	3	7	9	1	5
PSME4|ENSG00000068878|protein_coding	6911	7676	7820	5153	3054	3282	6489	6265	7847	3204	5305	11439	11442	11747	15286	10408	19185	7230	6184	9506	17149	15527	15161	11933	5445	22358	23899	32452	20505	7103	8990	8192	5310	8903	16756	12818	10334	9478	19485	11641	7024	16116	14701	12954	14659	10046	7672	4959	11684
AL391834.1|ENSG00000272842|antisense	78	151	41	134	35	42	121	68	119	34	73	76	166	80	40	23	126	33	89	22	65	40	45	21	72	72	17	75	45	47	21	32	25	133	36	22	39	37	81	82	35	46	26	65	52	87	54	48	16
GAPDHP2|ENSG00000236811|processed_pseudogene	42	26	38	22	3	15	17	14	22	42	11	90	57	24	51	45	81	19	15	32	19	31	34	31	34	59	19	29	25	49	32	101	35	32	38	34	49	32	51	43	60	22	42	33	51	104	39	19	23
MIR4419A|ENSG00000266802|miRNA	4	1	0	1	0	0	0	0	0	0	0	1	1	2	7	1	3	1	2	0	2	1	6	1	2	4	0	0	1	1	2	0	0	1	0	0	0	0	2	1	0	0	5	1	0	1	1	0	2
RNU6-689P|ENSG00000206924|snRNA	4	16	0	5	1	3	7	3	7	1	4	11	18	7	9	5	3	11	11	2	15	20	7	2	8	4	5	7	7	5	1	1	7	7	13	1	11	4	17	7	3	1	2	24	2	1	4	4	2
MTND1P19|ENSG00000251449|processed_pseudogene	2	0	0	1	0	0	0	0	0	0	0	0	0	0	0	0	0	0	0	0	0	0	1	0	0	1	0	0	0	0	0	0	1	0	0	0	0	0	0	0	0	0	0	0	0	0	0	0	0
DANT1|ENSG00000229335|antisense	0	0	0	0	1	0	0	0	0	0	0	142	0	2	13	0	0	61	0	1	0	0	1	0	0	0	0	0	0	0	0	39	1	0	0	0	0	0	1	0	0	0	72	0	0	0	0	0	0
AC007998.3|ENSG00000267583|lincRNA	30	32	11	11	1	1	13	2	3	7	16	6	9	38	36	14	13	20	5	21	19	32	30	11	18	31	24	8	10	19	23	15	27	29	13	22	21	17	16	10	8	7	32	16	11	8	12	8	15
SRPX|ENSG00000101955|protein_coding	78	11087	555	783	546	321	2736	639	68	245	1978	2688	264	2539	189	1290	1678	1032	255	531	688	2035	309	1255	2026	574	112	875	376	1645	259	134	382	553	1443	1071	3411	3206	520	930	532	133	1085	4882	438	1282	693	271	390
C15orf65|ENSG00000261652|protein_coding	177	53	5	189	199	265	169	102	215	14	102	23	37	70	62	43	58	65	94	49	33	71	20	75	27	75	47	9	57	51	35	207	90	45	44	23	31	21	45	91	55	52	38	44	95	44	37	23	22
ERVK-28|ENSG00000267696|lincRNA	3	0	1	0	0	0	0	0	0	0	0	0	0	0	5	0	2	0	0	1	0	0	4	0	0	3	0	0	9	0	0	0	1	0	0	4	0	3	0	0	0	1	0	1	1	3	1	0	0
HOXC12|ENSG00000123407|protein_coding	14	0	18	46	0	1	0	0	3	8	1	2	1	2	8	0	0	87	1	4	8	31	1	94	201	30	7	0	537	161	25	25	150	92	2	0	80	19	9	615	127	0	2195	2	432	5	1	0	27
LINC02224|ENSG00000249203|lincRNA	1	3	0	0	1	0	0	0	0	0	4	0	1	3	4	0	1	0	0	0	0	7	1	11	0	0	0	0	1	0	1	4	0	1	1	1	2	1	0	0	0	0	0	0	3	0	1	0	0
NINJ1|ENSG00000131669|protein_coding	1593	4283	499	1701	916	945	1422	820	2262	1084	1263	2212	6978	2349	1130	1063	1895	4644	11246	3777	8817	3309	3198	8834	3916	1240	1808	2995	2230	3545	2000	7219	6927	2265	5040	2218	3507	3239	18042	8031	9353	3339	2478	6213	3988	4581	8597	2069	2464
LINC01220|ENSG00000259687|lincRNA	17	8	4	3	3	4	2	3	23	11	1	17	22	24	22	16	2	24	15	19	8	31	7	14	9	25	17	5	3	18	15	16	13	15	29	14	8	20	8	7	21	11	91	5	15	16	34	20	12
ADRB1|ENSG00000043591|protein_coding	156	1062	174	169	111	93	207	45	87	78	109	51	78	0	128	14	91	48	337	48	121	15	238	151	81	555	261	37	35	38	37	20	4	73	322	277	34	863	26	67	40	527	84	247	110	49	21	54	309
AC008758.6|ENSG00000269755|protein_coding	1	3	5	1	1	1	3	6	7	0	1	0	6	1	3	2	3	4	5	0	1	0	6	1	3	9	2	6	6	0	0	2	0	1	0	0	0	8	6	6	0	5	0	6	4	1	1	2	0
AC080078.1|ENSG00000270302|lincRNA	3	0	0	1	0	0	2	0	0	4	2	1	3	2	4	0	0	0	0	2	0	0	2	0	0	9	16	1	1	0	1	0	0	3	0	0	4	0	1	1	0	0	7	0	0	1	1	0	1
SNHG9|ENSG00000255198|lincRNA	45	136	202	232	146	191	147	142	62	93	199	146	468	219	72	115	98	271	232	158	415	113	167	343	207	155	298	115	123	272	144	779	159	181	283	110	227	120	83	122	1099	386	232	64	150	308	1029	219	180
AC092068.2|ENSG00000267412|sense_intronic	47	8	2	9	6	0	17	8	7	5	13	0	6	4	24	1	7	6	2	1	2	2	12	6	7	12	3	6	3	2	1	0	2	6	4	1	2	10	6	7	9	2	19	20	1	4	3	5	2
AC005479.3|ENSG00000270000|lincRNA	2	5	1	6	2	3	16	2	0	4	4	25	46	7	9	8	37	12	6	12	17	8	13	8	13	6	22	1	2	13	5	0	8	2	25	11	12	17	10	1	11	4	15	0	17	6	11	0	2
BRIP1|ENSG00000136492|protein_coding	484	120	414	210	57	55	123	391	2237	188	101	549	2622	2819	909	1556	1068	1308	434	1813	2001	2533	1299	662	929	2679	3528	1507	1335	724	1488	1029	1075	813	1714	1251	1169	531	4070	1983	904	1008	1961	2352	1458	3193	627	498	1414
MIR5009|ENSG00000264796|miRNA	5	1	0	2	2	0	2	2	5	2	4	0	13	2	2	8	0	0	0	3	4	5	6	0	0	7	2	3	2	2	3	2	2	0	2	0	1	4	7	6	2	4	0	5	0	4	3	2	2
AC008750.6|ENSG00000268711|unprocessed_pseudogene	38	0	0	0	0	0	0	0	0	0	0	0	0	0	11	0	0	0	0	0	0	0	5	0	0	2	0	0	3	0	0	0	0	2	0	0	0	0	1	0	1	0	0	0	0	0	0	0	0
RNU6-1159P|ENSG00000199803|snRNA	0	0	0	0	0	0	0	2	0	0	0	0	0	0	2	0	0	0	0	0	0	0	1	0	0	0	0	0	0	0	0	0	0	0	0	0	0	0	0	0	0	0	0	0	0	0	0	0	0
AC100803.1|ENSG00000244998|antisense	0	1	0	1	1	2	1	3	1	1	3	8	16	3	1	2	11	8	10	2	10	3	25	22	1	1	16	0	7	16	1	3	6	2	8	3	7	7	4	5	20	2	26	6	0	6	14	0	9
SLC37A2|ENSG00000134955|protein_coding	383	1087	7740	168	146	188	675	147	100	7618	124	2237	746	856	3521	1149	2255	1484	2259	2486	994	6802	1700	7778	4947	868	8794	9456	2297	2470	3995	1130	917	6212	2491	11873	7281	477	434	853	986	3341	986	1050	1185	3589	1303	5611	1168
AL157931.1|ENSG00000262198|lincRNA	2	7	31	3	0	0	1	0	0	2	3	3	1	70	1	3	5	2	0	70	2	26	76	7	15	2	18	0	18	6	1	10	0	9	1	10	5	1	22	20	16	1	8	0	16	20	0	6	1
ZNF736P6Y|ENSG00000224634|processed_pseudogene	4	0	0	0	0	0	0	0	0	0	0	0	0	0	13	0	0	0	0	0	0	0	12	0	0	0	0	0	0	0	0	0	0	0	0	0	0	0	0	0	0	1	0	0	0	0	1	0	0
RN7SL37P|ENSG00000242493|misc_RNA	11	2	1	1	2	1	1	2	3	0	9	2	13	4	33	4	13	6	0	4	3	1	3	9	9	32	2	1	1	12	1	1	7	6	1	3	2	5	3	3	3	15	8	2	5	13	7	0	3
MIR4757|ENSG00000266738|miRNA	0	5	2	0	0	0	0	0	0	0	0	1	0	0	0	0	0	0	0	0	0	0	0	0	0	0	0	1	2	0	0	0	0	0	0	0	0	0	0	0	0	0	0	0	0	0	0	0	0
AVP|ENSG00000101200|protein_coding	8	1	0	1	1	0	0	0	0	0	0	1	0	0	4	0	0	10	1	0	0	0	0	0	0	2	0	0	0	1	0	6	4	0	0	0	1	0	0	2	1	0	0	0	0	0	2	0	0
Y_RNA|ENSG00000199884|misc_RNA	0	0	0	0	0	0	0	0	0	0	0	0	0	0	0	0	0	0	0	0	0	0	0	0	0	0	0	0	0	0	0	0	0	0	0	0	0	0	0	0	0	0	0	0	0	0	0	0	0
U3|ENSG00000212479|snoRNA	4	0	0	0	0	0	0	0	1	0	0	1	0	0	11	0	2	0	0	0	0	1	0	2	0	0	1	0	0	1	0	0	0	1	0	0	1	0	1	0	0	0	1	1	0	0	1	1	0
AL512506.1|ENSG00000274001|sense_intronic	4	2	1	10	2	4	17	5	19	0	3	8	12	2	19	9	7	14	1	7	7	13	12	11	9	13	4	12	10	18	0	1	7	6	8	2	12	2	10	14	12	8	4	1	7	0	8	5	2
SIGLEC14|ENSG00000254415|protein_coding	52	210	3	41	43	36	90	11	15	118	2	1	0	1	136	254	102	3	110	1	122	0	275	73	128	191	31	175	0	73	66	39	395	49	27	31	0	76	111	85	0	79	110	0	18	35	42	18	115
HOTAIRM1|ENSG00000233429|antisense	201	566	373	96	38	58	245	39	63	366	235	486	1176	341	1309	871	1960	569	824	785	1448	524	1287	768	829	463	626	156	568	1784	419	1033	1345	620	683	491	413	916	291	394	815	1501	1036	596	756	537	1138	814	321
ABHD17AP5|ENSG00000263366|processed_pseudogene	3	6	14	4	5	7	2	3	3	14	2	6	2	11	3	11	4	58	5	54	3	38	8	80	19	7	10	7	11	29	11	4	59	5	27	16	21	9	9	3	5	7	22	4	6	19	7	10	6
AC009560.1|ENSG00000273958|lincRNA	1	5	1	2	1	3	3	0	1	15	1	5	4	4	2	2	1	1	0	14	12	4	6	11	14	3	8	0	7	5	3	17	3	4	15	0	2	3	3	2	8	3	10	2	1	18	1	21	10
AL132712.1|ENSG00000258534|lincRNA	58	3	15	31	25	14	52	11	93	5	13	101	7	153	24	37	13	64	59	70	140	73	50	53	43	18	36	25	67	77	76	34	32	44	104	147	56	6	185	57	33	64	125	39	96	28	122	23	36
BSNDP2|ENSG00000274973|processed_pseudogene	19	3	0	1	0	0	4	1	2	0	0	0	32	0	0	3	2	0	12	0	1	3	3	2	8	7	2	1	0	0	4	2	0	2	6	2	4	1	2	18	4	3	1	1	2	0	0	0	0
TM9SF4|ENSG00000101337|protein_coding	8993	7650	5264	5758	3087	2962	5164	3840	20130	7404	3876	13038	20484	11244	11782	8199	13287	8270	15558	13565	10093	9736	10285	19394	10541	10002	19534	10307	11491	8186	14449	11368	14789	6758	15382	6252	14154	6156	11253	19069	8028	14575	15535	12994	10242	13882	8200	10154	9713
ABRACL|ENSG00000146386|protein_coding	2804	524	1034	479	408	564	684	887	1164	688	244	2147	1268	2741	2015	2577	2296	3857	1763	3982	2510	3373	2625	2625	2044	3530	3626	2788	1250	1783	1655	5105	1307	1516	3280	1866	2156	1608	5645	1079	6529	3431	1294	684	5484	4649	4899	982	1736
AC211486.2|ENSG00000263081|antisense	0	0	0	0	0	0	0	1	0	0	0	0	0	0	0	0	0	1	0	0	0	1	0	0	0	0	2	0	1	0	0	0	1	0	0	0	2	0	1	1	2	0	0	0	0	0	1	0	0
LINC02168|ENSG00000261703|lincRNA	6	2	0	1	0	3	0	0	0	0	0	0	0	3	0	2	1	0	0	0	1	1	4	0	0	0	0	1	2	0	1	1	0	1	0	0	1	1	0	1	0	0	0	0	0	0	0	1	0
NAMPTP3|ENSG00000261053|processed_pseudogene	0	0	1	1	0	0	0	0	0	0	0	0	2	2	0	0	1	1	0	3	0	0	1	0	0	0	2	0	0	1	1	1	1	2	3	0	1	4	0	1	4	1	0	0	1	5	1	3	2
TRG-AS1|ENSG00000281103|antisense	165	51	5	397	349	331	481	321	34	30	174	32	12	35	102	96	37	74	85	11	15	13	200	114	293	26	19	88	45	31	32	30	41	114	16	17	34	45	107	60	128	118	60	88	46	7	15	28	32
EIF2B2|ENSG00000119718|protein_coding	932	1652	1186	608	404	558	706	741	1843	1452	723	3032	2201	2609	1187	1926	2832	2360	1498	1821	2733	2437	1258	3058	1047	1910	1863	2348	1648	1226	2489	1509	2429	1759	2955	3910	1535	1681	2213	929	1465	1666	3281	2088	2141	1561	1926	1600	1604
REEP2|ENSG00000132563|protein_coding	137	2859	183	137	38	36	87	42	19	120	837	59	785	71	55	31	722	1056	421	190	147	90	140	39	273	95	50	1859	114	46	40	120	2294	73	183	57	85	1374	283	731	236	338	274	926	62	751	173	131	86
HLA-DQA2|ENSG00000237541|protein_coding	1033	11	95	53	10	391	1131	27	53	378	229	744	34	405	1247	1435	75	1299	1194	137	548	167	742	16253	1532	692	143	725	277	449	637	11	3123	495	447	346	611	1505	163	90	362	16	341	3619	405	121	403	226	633
HDHD3|ENSG00000119431|protein_coding	3467	998	1003	3307	1752	3298	2949	2672	6746	2211	1390	132	1409	2760	723	771	561	991	2689	2174	1481	1803	1560	1777	1340	1107	2543	1844	1431	1619	1512	2657	1520	1741	3322	1724	779	924	1835	786	1445	2623	1053	1581	3923	2588	3212	2512	2609
AC008601.1|ENSG00000253527|antisense	1	0	0	0	0	0	0	0	0	0	1	0	0	0	3	0	0	0	0	1	0	0	2	0	0	0	0	0	0	0	0	0	0	0	0	0	0	0	0	0	0	0	0	1	0	0	0	0	0
SMIM14|ENSG00000163683|protein_coding	5321	11301	2481	6328	5737	5389	9662	5337	11695	4153	6278	2897	3050	3991	3297	1620	3212	4445	4584	2584	4073	2405	3976	2579	4272	3911	3907	8603	2000	4750	1903	7744	1894	5377	2269	1477	2097	5192	4192	8622	1152	4667	3895	5863	8050	5196	2637	5847	1220
SNX18P12|ENSG00000279718|processed_pseudogene	1	4	1	0	0	1	1	1	0	0	0	0	2	0	1	2	0	0	0	5	2	0	1	0	2	0	0	4	1	1	1	0	0	2	0	0	2	0	1	0	2	2	4	0	0	0	0	1	0
METTL26|ENSG00000130731|protein_coding	2415	1925	1850	1663	1128	1264	1482	1186	2821	1564	1061	5110	4227	2698	2929	2894	4362	4134	3305	2279	2734	2859	2718	6577	3019	2721	3749	3663	3408	4384	3839	7285	5369	2083	5567	5788	3302	2232	3606	3140	10754	9472	6174	1431	2215	6443	11064	1626	3071
AL513128.1|ENSG00000233451|sense_overlapping	1	1	0	1	2	0	1	0	0	0	0	0	1	0	5	0	0	0	0	0	0	0	10	1	2	3	0	0	0	0	0	1	1	0	2	1	0	0	0	0	0	0	0	0	0	0	0	0	0
AC022121.1|ENSG00000241597|processed_pseudogene	4	4	0	2	0	0	4	2	2	0	3	4	1	0	3	0	0	1	4	2	1	2	4	2	0	0	1	0	2	0	0	1	1	0	0	0	8	0	2	13	0	0	0	1	0	0	0	1	0
RPL36AP35|ENSG00000231810|processed_pseudogene	6	0	0	0	0	0	0	0	0	0	0	0	0	0	3	0	0	0	0	0	0	0	14	0	0	0	0	0	1	0	0	0	0	1	0	0	0	0	0	0	0	0	0	0	0	0	1	0	0
Y_RNA|ENSG00000201370|misc_RNA	0	0	0	0	0	0	0	0	0	0	0	0	0	0	1	0	0	0	0	0	0	0	2	0	0	3	0	0	0	0	0	0	0	0	0	0	0	0	1	0	0	0	0	0	0	0	1	0	0
FP475955.1|ENSG00000278955|lincRNA	0	0	0	1	0	0	2	1	0	0	0	0	0	0	0	0	0	0	0	0	0	0	0	0	0	0	0	0	0	0	0	0	0	0	1	0	0	0	0	0	0	0	0	0	0	0	3	3	0
FEM1A|ENSG00000141965|protein_coding	465	498	455	258	168	133	215	209	486	534	264	659	713	716	389	370	403	412	1522	609	601	559	591	526	514	397	992	941	612	241	721	562	391	537	735	584	338	368	677	300	664	506	731	423	230	707	485	415	584
LINC01661|ENSG00000237460|lincRNA	11	0	0	1	0	0	0	0	0	0	0	0	0	0	24	0	0	0	8	0	0	0	17	0	0	1	0	0	2	0	0	0	0	0	0	0	1	0	0	0	0	0	1	0	0	0	1	2	0
MIR548V|ENSG00000265520|miRNA	11	5	2	7	5	6	12	13	9	0	6	0	10	1	2	2	4	1	4	2	2	9	6	0	2	1	1	0	1	1	0	3	0	7	2	2	4	7	6	1	0	2	0	3	0	7	0	1	1
FGG|ENSG00000171557|protein_coding	3	4	0	1496	1468	1536	726	500	0	0	796	0	0	1	9	15	1	7	0	11	0	11	10	6	28	16	2	2	2	0	0	0	0	7	9	1	17	0	51	0	7	0	2	0	252	10	0	0	0
RNA5SP174|ENSG00000199572|rRNA	0	0	0	2	0	0	0	0	1	0	0	0	1	5	0	0	0	103	0	0	43	4	12	0	0	0	3	0	0	1	10	30	30	0	1	0	2	0	14	5	1	9	12	12	0	0	29	1	0
NTN4|ENSG00000074527|protein_coding	2063	6253	228	7186	2699	4547	6845	8035	2980	528	3192	648	1631	745	2086	385	1835	3297	3499	1166	817	914	1317	837	1821	615	748	303	556	308	1623	335	2738	1553	942	167	608	4570	1211	1266	972	617	479	5737	1704	534	1224	573	493
AC068137.1|ENSG00000226915|processed_pseudogene	12	6	29	5	4	8	1	2	9	10	3	2	9	7	16	3	12	22	1	2	6	2	45	13	17	16	7	6	3	12	8	7	7	5	9	12	7	13	12	9	22	14	7	5	3	44	11	6	15
MEF2C|ENSG00000081189|protein_coding	356	7804	308	566	521	347	1336	409	393	673	1710	621	662	1348	609	484	1178	1159	1789	753	1154	684	1584	905	1638	1018	405	1450	603	666	731	556	1003	1020	446	263	687	4945	1413	1305	456	760	2004	2762	1197	768	499	458	584
U8|ENSG00000238519|snoRNA	0	0	0	0	0	0	0	0	0	0	0	0	0	0	0	0	0	1	0	0	0	0	0	0	0	0	0	0	0	0	0	0	0	0	0	0	0	0	0	0	0	0	0	0	0	0	0	0	0
UNC45B|ENSG00000141161|protein_coding	184	99	13	5	3	2	5	5	3	0	3	4	3	4	69	1	0	1	2	2	15	6	27	5	9	56	2	33	20	0	2	1	6	10	1	4	4	13	5	0	10	1	4	10	4	0	7	3	27
AC245060.2|ENSG00000234630|lincRNA	81	187	49	171	24	84	244	134	220	181	69	199	228	131	100	25	193	128	106	69	190	119	61	55	100	129	185	94	354	56	95	16	85	256	132	38	156	36	101	211	64	144	149	187	70	42	22	496	127
RNU6-603P|ENSG00000223335|snRNA	0	0	0	1	1	0	0	0	0	0	0	0	0	0	3	0	0	0	0	0	3	2	3	0	1	2	0	1	2	1	0	0	0	0	0	0	1	0	0	1	2	0	0	1	0	0	0	0	0
ZFYVE26|ENSG00000072121|protein_coding	3596	6072	1708	2292	1116	1307	2733	2156	5010	3011	2790	4044	3938	4701	3686	5242	6276	4243	4848	3912	4407	4829	4002	3384	3973	3051	5635	6792	4857	2054	4784	1395	5479	3836	4225	3609	4145	3876	5179	2732	1902	3455	7258	10726	3483	1887	2218	4368	2407
HINT1P1|ENSG00000231531|processed_pseudogene	12	7	20	4	2	2	2	2	3	6	1	6	3	6	5	9	9	11	0	5	4	5	5	3	2	11	2	2	6	16	3	5	8	9	2	11	5	13	3	8	4	6	3	1	4	18	2	2	13
OGN|ENSG00000106809|protein_coding	73	33520	188	1431	630	206	4880	1344	64	164	6536	54	249	101	196	109	145	1228	1212	531	609	1376	268	47	3802	675	73	257	244	180	38	98	75	577	71	35	58	9849	192	1484	16	345	66	4150	201	103	88	118	251
AC010531.3|ENSG00000261592|antisense	9	32	4	2	4	4	8	3	9	0	5	7	12	10	6	10	4	8	7	5	4	6	1	1	7	11	10	8	6	3	2	3	3	7	1	3	7	5	3	6	11	6	45	4	3	1	13	8	9
PVRL3-AS1|ENSG00000242242|antisense	34	20	1	4	1	5	10	5	17	1	7	0	17	7	53	15	3	8	1	6	1	17	99	15	6	52	11	0	62	9	8	8	6	17	9	7	17	11	17	10	5	18	12	8	4	15	9	1	12
PI15|ENSG00000137558|protein_coding	20	7548	123	109	27	11	430	251	5	319	3974	496	445	2434	222	783	2290	689	178	518	389	581	1049	369	749	958	2954	471	1261	1673	452	241	850	498	807	447	977	1726	1309	607	11958	298	1760	508	362	857	407	89	1040
AC119618.1|ENSG00000219870|processed_pseudogene	1	2	0	0	0	0	0	0	0	0	0	0	0	0	1	0	0	1	0	0	0	0	0	0	0	1	0	1	0	0	0	0	0	0	0	0	0	1	0	0	0	0	0	0	1	1	0	0	1
RPL37P3|ENSG00000215369|processed_pseudogene	2	1	1	0	0	2	1	0	0	1	0	4	1	28	2	7	5	0	10	0	11	16	10	1	1	2	9	0	16	12	1	1	2	7	6	2	4	4	14	8	7	51	4	2	5	25	3	4	1
PSMA7|ENSG00000101182|protein_coding	6477	6043	5726	3077	1957	2229	2954	3183	6358	4465	3003	16286	16725	16599	11550	9639	16829	15290	7120	10470	12656	10572	8226	19586	10832	18327	15071	8542	9943	15395	17297	15011	23321	7625	13619	13542	13312	7971	12877	13134	13443	13366	9575	7517	12783	14374	16236	5422	8685
NUTM1|ENSG00000184507|protein_coding	275	19	11	14	6	12	60	45	50	15	19	7	4	4	160	8	10	72	7	1	27	16	40	8	13	43	15	42	22	1	15	1	1	22	5	5	3	7	7	6	4	6	54	5	6	2	16	9	6
THUMPD1P1|ENSG00000215317|processed_pseudogene	4	0	1	0	0	0	2	0	0	0	2	3	0	0	5	2	0	0	0	0	0	0	3	2	0	7	1	1	0	0	0	0	3	2	1	0	0	0	1	2	3	1	5	0	0	0	2	1	0
BOK|ENSG00000176720|protein_coding	3728	3119	3511	1366	1038	850	1584	1396	7904	4296	2440	2562	2293	1978	1866	1662	4190	2334	1374	2112	1193	4673	1679	2494	2134	1705	2948	7883	3348	1377	3533	1037	2799	2787	2131	4047	3017	2864	1284	1713	2188	3894	3273	3794	1943	5988	1833	3872	1444
MIR5692A1|ENSG00000266318|miRNA	9	10	0	7	2	4	9	7	5	1	8	9	15	1	2	2	1	0	21	0	9	2	3	0	2	1	4	12	4	0	0	1	1	6	1	0	2	2	11	3	0	0	3	8	0	3	6	6	3
S100A3|ENSG00000188015|protein_coding	46	66	375	14	4	4	14	5	12	93	24	1965	310	569	408	331	257	234	260	194	303	989	384	509	462	246	414	551	394	1082	247	278	280	446	192	315	602	97	215	79	394	287	310	165	265	100	1080	272	42
ACTBP12|ENSG00000233125|processed_pseudogene	16	30	63	14	6	13	5	25	7	41	8	21	15	34	24	25	39	49	7	16	10	19	21	27	20	23	9	23	25	27	20	27	46	42	11	46	14	39	185	19	304	3	22	6	36	37	31	12	38
CSPG4P11|ENSG00000259726|unprocessed_pseudogene	3	40	2	7	3	3	7	12	5	1	25	5	4	26	1	11	3	24	9	10	7	19	2	4	6	7	2	7	20	8	10	14	12	2	18	7	17	11	27	19	10	1	14	67	8	8	5	6	8
RAD9A|ENSG00000172613|protein_coding	909	483	1136	624	277	374	659	548	834	662	285	1091	1769	1590	744	943	1294	1921	1941	770	1702	1289	1520	2462	3437	2306	2075	2971	1426	1230	1452	1489	1461	1510	1879	2096	1757	636	5152	1763	1835	2481	1503	1735	1225	1318	1758	962	597
C9orf172|ENSG00000232434|protein_coding	283	4786	356	363	184	132	349	185	609	481	1241	771	269	343	657	212	170	833	1779	200	668	746	791	453	264	108	626	750	933	471	58	601	277	552	147	598	609	3406	1847	696	345	845	336	2205	394	141	759	399	412
AC068870.2|ENSG00000277782|lincRNA	22	108	45	42	16	39	33	17	98	78	52	17	61	171	89	126	25	89	64	114	137	104	39	103	81	55	186	110	20	58	156	229	88	90	57	38	172	82	84	62	73	114	163	122	106	22	122	126	61
AC010654.1|ENSG00000277369|lincRNA	35	50	10	12	16	4	21	2	24	4	24	8	32	51	14	15	6	31	56	23	28	19	27	70	19	43	87	21	27	88	76	37	55	21	49	24	26	27	21	37	48	27	66	23	36	30	46	17	15
ICAM3|ENSG00000076662|protein_coding	129	21	14	13	40	27	61	6	17	80	19	15	23	7	29	17	23	61	79	5	7	3	186	23	92	22	37	103	17	27	18	24	45	47	11	10	17	48	67	34	53	52	113	61	28	14	12	35	45
GPR84|ENSG00000139572|protein_coding	95	42	8	3	5	1	2	0	8	14	5	71	48	56	80	23	35	58	60	66	129	42	60	67	125	49	37	28	59	143	97	26	181	43	23	54	23	27	129	27	123	49	39	79	74	19	57	26	72
RNY4P23|ENSG00000201377|misc_RNA	2	0	0	0	0	0	0	0	1	0	0	4	2	2	4	5	0	0	1	1	0	2	1	0	0	8	1	0	1	3	0	1	0	1	0	0	0	1	0	1	2	0	2	2	0	0	0	0	0
RN7SL681P|ENSG00000240966|misc_RNA	22	0	0	0	0	1	1	1	3	0	0	1	0	1	9	0	0	2	0	1	1	1	3	0	0	1	0	0	3	0	0	0	0	3	1	0	3	0	0	1	0	0	2	1	0	0	0	0	0
SNORD116-30|ENSG00000252277|snoRNA	0	2	0	0	0	2	0	0	0	0	0	0	0	0	2	0	0	0	0	0	0	0	0	0	0	0	0	0	1	0	0	0	1	0	0	0	0	0	0	1	0	0	0	1	0	0	1	0	0
DDHD2|ENSG00000085788|protein_coding	2141	5802	1833	2475	1401	1319	2547	1518	4572	1090	3364	3228	8067	3581	2803	1592	2649	3801	3055	1974	11526	4707	11512	752	1874	4101	2555	3116	1935	1143	1940	2726	12932	2313	4164	1640	3132	5146	5569	6228	2966	4518	3025	4285	1637	6173	2709	1409	4703
TACSTD2|ENSG00000184292|protein_coding	7246	301	46340	2456	383	1048	2241	1822	4663	96677	299	24822	23207	38840	20119	40355	33615	16028	44467	17298	30762	16987	77756	49608	36449	75618	109073	47611	43208	41645	60866	35916	1175	82683	35390	36478	28857	5664	28393	21113	49164	75690	24858	30696	41188	16738	66200	119576	61648
LINC01775|ENSG00000267201|lincRNA	11	2	0	0	0	0	4	0	7	2	1	19	1	12	10	13	16	5	7	24	16	30	4	6	17	11	11	1	11	12	21	5	16	2	10	9	16	1	21	17	5	7	40	16	0	20	6	7	1
SNORA25|ENSG00000251735|snoRNA	0	0	0	0	0	0	0	0	0	0	0	0	0	0	3	0	0	0	0	0	0	0	2	0	0	0	0	0	1	0	0	0	0	0	0	0	0	0	0	0	0	0	0	0	0	0	0	0	0
AC138089.1|ENSG00000229255|lincRNA	6	0	2	0	0	0	0	0	0	0	0	0	0	0	1	0	0	0	0	0	0	0	6	0	0	0	0	0	0	0	0	0	0	0	0	0	0	0	0	0	2	0	6	0	0	0	0	0	0
TSPAN14|ENSG00000108219|protein_coding	7169	10185	17037	4098	1670	2262	4343	3595	11360	14181	3069	12793	11544	12068	22446	17275	9468	6053	8838	14023	31826	20563	21334	12464	12347	10210	45161	38496	28795	13088	21453	17294	7015	14802	25579	17146	9461	6692	30842	15004	5751	18062	17714	6707	16780	29969	14708	23254	15811
RNF141|ENSG00000110315|protein_coding	2779	4234	4537	4244	1727	2504	2964	3472	6014	6946	2883	6495	6489	4343	4056	3106	8022	1962	5176	3074	6420	6146	10203	7719	5046	2615	8281	3944	3952	6204	7130	4921	2792	12820	8709	2410	3616	3458	7427	7372	1620	4377	5994	5153	11494	6512	5777	13223	2037
ITGA2|ENSG00000164171|protein_coding	4598	3619	6169	1799	317	547	1118	1750	8947	4285	493	26121	29723	15718	66127	15857	30373	4191	21581	3556	60003	5365	13028	10475	14900	6543	11247	13699	12381	9557	12591	8354	4728	13038	10795	10989	14224	8158	14157	16403	3332	2227	13730	25293	5306	10824	7358	6518	19642
UTS2R|ENSG00000181408|protein_coding	11	6	1	4	9	16	22	1	2	0	7	1	3	3	20	0	20	10	7	3	2	4	30	5	8	3	0	2	9	0	0	3	2	3	2	1	6	8	4	3	15	1	5	2	3	4	2	3	7
AC015660.2|ENSG00000259590|lincRNA	26	2	11	3	2	1	4	3	6	0	3	29	12	14	7	1	5	0	5	8	2	7	14	9	75	5	1	14	5	16	4	0	4	5	8	0	2	4	4	7	1	0	1	18	5	1	8	2	40
AC015959.1|ENSG00000279829|TEC	15	0	0	0	0	0	0	0	0	0	0	0	20	0	7	0	2	4	5	0	12	2	7	1	1	2	6	0	4	12	2	4	0	3	2	1	5	1	23	8	5	7	0	3	3	5	2	1	1
AC092910.1|ENSG00000239835|processed_pseudogene	14	4	9	1	0	0	6	3	1	3	2	5	5	11	9	9	6	2	6	4	5	12	28	6	5	16	2	6	21	7	4	4	4	9	3	6	9	2	3	0	3	6	10	3	5	5	3	1	8
SORD|ENSG00000140263|protein_coding	2725	472	3393	867	1188	978	2045	1049	10609	2356	775	1626	2856	2990	798	2567	4069	1053	1563	2726	2873	4622	1237	2547	1135	1070	4873	6348	1043	1154	3036	1168	1321	3044	4534	4995	2260	501	1986	1715	1484	3375	3091	1381	5915	4032	2790	2768	2646
Z83844.2|ENSG00000233360|antisense	38	1	18	11	3	0	6	12	4	14	5	49	70	53	26	25	50	20	21	15	49	46	49	29	46	24	27	19	65	61	46	17	3	40	45	16	24	11	46	34	28	32	26	21	14	24	56	32	24
GNG7|ENSG00000176533|protein_coding	266	2807	576	1193	786	542	1265	414	246	715	2534	46	113	109	91	51	59	427	656	91	113	63	493	64	352	240	96	418	217	22	44	74	150	397	68	42	97	3562	150	1445	653	323	576	2319	92	167	68	398	397
SQSTM1P1|ENSG00000271465|processed_pseudogene	4	1	0	0	0	0	0	0	0	0	0	0	0	0	14	0	0	0	0	0	0	0	3	0	0	2	0	0	1	0	0	0	0	1	0	0	0	0	0	0	0	0	0	0	0	0	0	0	0
RN7SL156P|ENSG00000242509|misc_RNA	16	0	0	0	0	0	0	0	0	0	0	0	0	0	4	0	0	0	0	0	0	0	0	0	2	2	0	0	1	1	0	0	0	0	0	0	0	0	0	0	0	0	1	0	0	0	2	0	0
ILDR1|ENSG00000145103|protein_coding	775	16	456	42	14	16	44	16	2674	419	6	475	251	729	144	458	485	344	632	227	935	239	3752	659	476	1049	1463	1323	2006	315	873	1534	35	629	997	109	662	106	3507	220	586	1430	201	976	1012	289	508	802	2486
AL078621.1|ENSG00000144158|processed_pseudogene	6	4	25	10	5	6	8	9	13	12	2	11	8	46	48	30	14	24	6	24	11	20	26	32	21	25	12	10	13	42	36	27	27	32	15	16	17	19	22	21	19	17	16	24	38	28	18	3	29
RPL23AP30|ENSG00000226658|processed_pseudogene	7	0	0	0	0	0	3	0	4	1	5	7	5	4	4	10	2	5	3	1	2	2	4	1	1	2	1	0	3	8	1	3	3	3	1	3	5	0	1	1	4	0	4	2	0	0	2	3	0
BTF3P7|ENSG00000219986|processed_pseudogene	11	8	27	2	2	6	2	2	2	48	5	21	2	33	23	12	9	14	6	7	12	13	26	39	31	18	39	8	8	32	18	9	4	41	2	6	15	21	8	10	8	5	15	10	19	26	8	91	21
KHSRPP1|ENSG00000229835|processed_pseudogene	19	27	27	10	2	6	3	5	16	12	4	100	37	61	28	58	87	15	4	22	48	28	578	14	57	42	26	94	18	15	56	26	142	17	27	96	81	30	42	6	19	21	83	25	10	56	80	12	26
AC239799.1|ENSG00000213240|protein_coding	0	0	0	0	0	0	0	0	0	0	0	0	0	0	0	0	0	0	0	0	1	1	0	0	0	0	2	1	0	0	0	0	0	0	0	0	1	0	0	0	0	0	0	1	0	0	1	0	0
SNORD11|ENSG00000238317|snoRNA	13	10	2	2	1	0	2	7	7	0	6	9	27	9	18	52	13	5	3	3	11	20	13	7	14	18	4	9	10	14	3	7	1	7	6	1	12	11	12	16	7	9	17	13	3	7	4	4	11
HEXB|ENSG00000049860|protein_coding	6645	8133	2329	3038	2355	2246	4115	3256	9203	1304	2664	9668	3808	5413	3324	5696	4693	6070	3564	4837	13172	4500	4838	6887	6492	4619	8644	4230	2911	6728	5966	4145	7378	2778	4203	5852	3777	5348	4916	4721	3814	3850	5586	5177	4277	5632	3415	1889	6251
PCYT1B|ENSG00000102230|protein_coding	56	213	550	31	5	8	12	6	2	48	112	65	1032	176	23	500	77	486	72	212	2083	1108	1298	42	71	268	88	140	2289	98	106	229	343	38	1013	1496	12	354	1497	180	203	296	104	190	124	1525	612	72	169
MIR34C|ENSG00000207562|miRNA	1	0	0	0	0	0	0	0	0	0	0	0	0	0	0	0	0	0	1	0	9	1	2	0	2	0	0	0	0	2	0	1	0	0	0	0	0	0	0	0	0	0	0	0	0	0	0	0	1
MIR4266|ENSG00000265965|miRNA	0	1	0	0	0	0	0	0	0	0	0	0	0	0	0	0	0	0	0	0	0	0	0	1	0	0	0	1	0	1	0	0	0	0	0	0	0	0	0	0	0	0	0	0	0	0	0	0	0
MIR298|ENSG00000216031|miRNA	4	0	0	0	0	0	0	0	0	0	0	0	2	0	0	0	0	0	1	1	0	0	0	0	0	0	0	0	6	0	0	0	0	0	2	0	0	0	2	0	2	0	0	0	0	0	0	2	0
RNY4|ENSG00000252316|misc_RNA	4	7	0	2	1	2	2	0	0	0	11	7	13	7	1	1	0	0	3	1	3	2	1	1	8	1	1	2	1	12	4	4	8	4	4	2	7	7	6	5	3	0	2	0	1	10	12	0	2
MIR1302-5|ENSG00000221091|miRNA	17	0	0	6	0	0	0	0	0	0	0	0	1	0	1	0	2	0	0	0	0	0	0	0	1	8	0	1	1	0	0	0	1	2	0	0	0	0	4	6	0	0	1	1	0	0	1	0	0
AC107890.1|ENSG00000227514|processed_pseudogene	3	6	4	2	1	2	1	2	1	8	1	2	1	3	21	2	3	9	0	10	4	1	11	2	6	5	1	6	2	3	3	5	4	10	2	2	3	6	2	4	5	0	15	0	4	18	5	3	4
RNU6-1057P|ENSG00000252971|snRNA	3	2	0	0	0	0	1	0	0	0	1	0	0	0	1	0	2	1	2	0	0	0	5	0	2	4	1	0	0	2	0	0	1	0	0	1	0	0	0	0	1	0	2	4	2	0	0	1	0
AC020743.2|ENSG00000231681|lincRNA	9	0	1	0	0	0	0	0	0	0	0	0	0	0	12	0	0	0	0	0	0	0	2	1	0	0	1	0	1	0	0	0	0	1	0	0	0	0	0	0	0	1	0	0	0	1	0	0	0
AC244098.3|ENSG00000231694|unprocessed_pseudogene	1	0	0	0	0	0	0	0	0	0	0	0	0	0	0	0	0	0	0	0	0	0	0	0	0	0	0	0	0	1	0	0	0	0	0	0	2	0	0	0	0	0	0	0	0	0	0	0	0
MAFA-AS1|ENSG00000254338|antisense	1	6	0	4	0	0	0	0	0	0	0	14	11	9	0	0	7	48	0	124	17	3	5	10	7	7	4	8	35	42	0	9	0	29	2	3	4	0	7	23	13	0	9	37	4	28	5	4	4
SEMA4D|ENSG00000187764|protein_coding	2632	1588	4977	1962	1312	1404	2712	1683	4423	5469	1257	925	2827	2644	1265	2617	1662	1590	2448	1550	2060	1352	5117	3154	3555	1110	7135	3822	7943	4207	1797	1482	1056	3144	5163	1054	1960	1233	7218	2665	1849	2860	2973	2740	2994	1935	2806	7438	7469
AL109954.3|ENSG00000276638|lincRNA	0	0	0	0	0	0	0	0	0	0	0	0	0	0	0	0	0	0	0	0	0	0	0	0	0	0	0	0	0	1	0	0	0	0	0	0	0	0	1	0	0	0	0	0	1	0	0	0	0
AC025280.1|ENSG00000260859|sense_intronic	7	48	5	10	7	0	10	8	1	0	91	1	7	3	6	1	1	2	4	2	0	0	3	1	2	8	2	2	3	5	1	3	0	1	1	1	0	33	2	5	0	0	4	22	1	6	7	1	1
RNY3P3|ENSG00000200686|misc_RNA	0	0	0	0	0	0	0	0	0	0	0	0	0	0	1	0	0	0	0	0	0	0	0	0	0	0	0	0	0	0	0	0	0	0	0	0	0	0	0	0	0	0	1	0	0	0	0	0	0
AP003072.2|ENSG00000255445|processed_pseudogene	3	18	3	9	5	7	5	9	3	2	8	5	21	3	7	2	9	16	11	10	6	20	4	31	15	27	11	4	5	21	30	10	15	4	4	4	9	9	4	17	5	10	19	21	6	7	3	2	3
AC011726.3|ENSG00000254362|sense_intronic	29	7	0	2	3	0	1	0	1	1	0	2	21	4	7	7	11	1	5	1	2	1	10	3	2	12	0	0	8	2	1	5	8	3	4	0	1	2	1	2	0	0	4	0	0	3	3	2	0
MCEE|ENSG00000124370|protein_coding	514	482	165	681	415	602	607	460	1042	364	330	453	401	821	341	306	294	273	513	318	529	362	534	374	563	536	557	323	291	474	227	345	200	550	334	177	582	303	345	480	239	663	537	446	583	577	263	786	175
RN7SKP101|ENSG00000223308|misc_RNA	3	0	0	0	0	0	0	0	0	0	0	0	0	0	3	0	0	0	0	0	0	0	0	0	0	1	0	0	0	0	0	0	0	0	0	0	0	0	0	0	0	0	0	1	0	0	0	0	0
AC217774.2|ENSG00000265964|lincRNA	0	0	0	0	0	0	0	0	0	0	0	0	0	0	0	0	0	0	0	0	0	0	1	0	0	3	0	0	0	0	0	0	0	0	0	0	0	0	0	0	1	0	0	0	0	0	0	0	1
RNF44|ENSG00000146083|protein_coding	6804	4398	2382	3889	1769	2314	3684	3421	5195	3290	2557	5084	7022	3433	3979	4889	6643	5994	16450	4996	6793	6289	13230	6176	5012	6698	10453	7357	18094	6239	4394	3676	2493	4612	6516	6394	7237	3443	9852	10265	5978	11013	8546	7478	9730	4907	3997	4370	6508
AL133457.1|ENSG00000261038|lincRNA	3	0	0	0	0	0	0	1	0	0	1	0	9	0	11	0	0	0	0	2	0	0	5	0	5	12	0	0	0	0	0	21	0	0	0	0	0	0	0	0	0	0	0	3	0	0	0	0	0
NPIPB1P|ENSG00000257513|transcribed_unprocessed_pseudogene	59	8	5	1	3	1	13	2	4	2	10	5	9	6	26	3	3	6	7	2	5	1	14	2	6	24	2	10	7	8	1	8	4	14	2	0	9	6	5	6	9	3	4	5	6	1	8	4	0
BTBD19|ENSG00000222009|protein_coding	172	1307	200	176	86	84	284	227	54	341	579	503	382	893	370	270	193	395	317	467	525	1092	184	677	802	668	122	499	209	240	372	136	256	484	90	99	506	407	694	346	215	89	663	873	75	165	306	322	281
Y_RNA|ENSG00000251852|misc_RNA	9	0	0	3	1	0	5	4	0	0	0	0	0	0	15	0	0	0	0	0	2	1	9	0	3	12	0	0	3	0	0	1	0	1	1	0	0	0	1	0	1	1	0	1	0	2	6	1	0
Y_RNA|ENSG00000222529|misc_RNA	0	0	0	0	0	0	0	0	0	0	0	0	0	0	0	0	0	0	0	0	0	0	0	0	0	0	0	0	0	0	0	0	0	0	0	0	0	0	0	0	0	0	0	0	0	0	0	0	0
C6orf99|ENSG00000203711|lincRNA	75	2	1	21	14	45	29	31	36	11	12	17	21	8	66	7	3	16	7	9	4	6	33	36	5	32	14	2	10	18	9	27	11	16	13	22	11	10	20	24	16	29	15	13	28	29	48	13	6
ACE3P|ENSG00000224353|transcribed_unprocessed_pseudogene	8	0	0	0	0	0	0	0	0	0	0	0	0	0	1	0	0	0	0	0	0	0	3	0	0	0	0	0	0	0	0	0	3	0	0	0	0	0	0	0	0	0	0	1	0	0	0	0	0
AL807761.1|ENSG00000223615|processed_pseudogene	1	0	0	0	0	0	0	0	0	0	0	0	0	0	1	0	0	0	0	0	0	0	0	0	0	0	0	0	0	0	0	0	0	0	0	0	1	0	0	0	0	0	0	0	0	0	0	0	0
F2|ENSG00000180210|protein_coding	124	4	11	29	39	31	30	10	8	0	13	4	3	3	46	2	0	3	4	0	5	4	14	2	2	12	8	51	12	2	2	2	4	1	0	0	0	3	14	2	2	0	7	0	17	1	4	4	3
AC015908.1|ENSG00000240813|processed_pseudogene	20	3	0	10	4	8	12	10	7	2	7	0	0	0	7	1	0	0	0	0	0	1	10	0	0	3	0	0	1	0	0	0	0	2	1	0	0	0	1	1	0	0	1	3	0	1	0	3	0
AC217777.1|ENSG00000260075|unprocessed_pseudogene	1	0	11	24	7	0	29	0	29	31	26	92	2	48	3	51	28	14	1	52	37	1	51	2	1	45	2	29	40	2	1	7	4	3	50	4	2	59	60	3	22	40	0	4	39	15	13	21	4
RPS10P5|ENSG00000101278|processed_pseudogene	35	26	53	11	12	13	17	17	33	51	6	31	63	23	49	35	33	70	113	24	20	24	45	65	46	52	33	60	85	41	52	31	48	37	37	49	42	24	30	44	36	35	43	26	28	60	50	23	57
DNTTIP2|ENSG00000067334|protein_coding	3539	4127	3421	1997	1476	1536	2057	2052	1775	1843	2222	5509	5196	6493	8357	4349	4366	3335	2919	5320	4827	7026	4991	10740	4897	5610	8464	6166	4298	5495	4668	3646	3182	5276	5804	4544	4370	4336	7308	4390	5272	5923	5432	4992	9017	13085	2833	2766	2611
SLC5A4-AS1|ENSG00000242082|antisense	2	10	1	7	1	0	4	1	21	2	2	0	8	11	30	3	29	20	1	4	0	3	3	15	1	2	16	4	35	5	0	2	5	1	4	7	4	8	2	18	5	8	1	81	0	10	4	3	16
RPL7P33|ENSG00000215236|processed_pseudogene	20	5	16	5	8	9	2	5	2	6	1	8	18	5	18	12	13	14	1	3	9	3	9	9	10	10	8	9	0	8	6	10	17	10	16	12	8	3	4	12	10	11	8	1	8	23	21	3	9
LINC01818|ENSG00000230645|lincRNA	17	0	0	0	0	0	1	0	0	0	0	0	0	0	8	0	0	0	0	0	0	1	7	0	0	0	0	0	3	0	0	0	1	0	0	0	0	0	0	0	0	0	0	0	0	0	0	0	0
GJD3|ENSG00000183153|protein_coding	24	40	37	8	7	10	20	8	73	101	9	13	91	58	28	74	22	88	90	88	80	50	48	38	61	55	174	49	113	18	152	76	51	39	111	85	42	36	74	35	52	193	145	76	77	58	52	77	197
ABHD13|ENSG00000139826|protein_coding	1225	2718	1072	954	669	727	1014	1023	1991	703	1015	2267	2864	2652	1351	1202	1537	930	1149	2558	3428	1755	1960	2551	2126	2041	4876	1594	1875	2221	3815	638	1326	1786	1015	2132	1318	2052	2494	1395	629	1470	1784	1556	2111	1780	985	1161	1526
TRMT112|ENSG00000173113|protein_coding	2627	3366	3307	1423	953	1075	1399	958	2097	1721	1533	3221	7978	6038	5069	5135	8956	5704	3059	5691	5270	5667	3362	13719	7062	8083	5586	4561	4830	5545	9656	11513	11003	5596	10378	12198	3738	3808	5060	5881	12414	8177	6915	2768	5620	8749	15458	2987	2722
RPS7P4|ENSG00000229133|processed_pseudogene	17	16	63	16	15	15	17	8	13	45	15	23	24	33	49	33	36	84	13	27	41	26	54	42	40	43	24	37	18	34	25	60	50	33	36	55	21	48	21	45	67	51	12	18	43	86	77	9	51
AL035411.2|ENSG00000270209|processed_pseudogene	1	1	0	0	0	0	0	0	0	0	0	0	1	0	3	0	2	0	1	0	0	1	2	0	1	1	1	0	3	0	0	1	0	0	0	0	0	0	2	1	0	1	0	0	0	0	0	0	1
FLRT1|ENSG00000126500|protein_coding	99	308	15	53	26	28	79	54	62	32	193	21	72	23	41	11	59	52	68	32	32	48	29	69	38	31	46	29	207	31	26	8	29	41	36	45	78	578	65	96	71	43	26	355	30	36	19	36	28
AL356740.2|ENSG00000269356|sense_intronic	18	5	2	9	1	0	5	5	32	3	4	1	8	0	19	0	1	0	19	1	8	4	11	61	3	0	8	1	6	13	4	2	1	5	9	5	0	6	31	26	3	5	2	1	7	21	12	7	5
AL031719.1|ENSG00000280062|TEC	28	38	32	11	7	5	10	6	22	4	18	9	26	5	18	11	10	7	10	14	13	22	11	25	9	10	4	27	10	11	6	12	14	5	4	1	15	14	33	19	12	8	15	11	3	1	23	16	4
MTCYBP28|ENSG00000260161|processed_pseudogene	21	3	0	2	0	0	8	7	1	0	1	0	2	6	36	10	6	0	8	5	15	8	41	2	4	19	5	0	7	0	7	1	0	3	4	2	7	1	22	3	5	12	5	7	8	2	0	0	3
AC126773.4|ENSG00000275383|lincRNA	107	17	2	25	5	6	18	8	14	8	12	35	50	6	57	7	80	11	24	6	28	4	77	14	25	52	19	14	33	7	15	12	6	8	8	6	29	5	5	58	16	1	13	53	5	2	8	3	4
AC105265.1|ENSG00000239350|processed_pseudogene	2	0	0	1	0	0	0	0	0	0	0	0	0	0	0	0	0	0	0	0	0	0	0	0	0	0	0	0	0	0	0	0	0	0	0	0	0	0	0	0	0	0	2	0	0	0	0	0	0
CYP2C9|ENSG00000138109|protein_coding	1122	11	191	401	169	307	1052	884	222	69	178	2	10	7	65	0	1	5	4	25	371	16	121	8	112	525	139	216	211	5	0	0	7	170	17	9	26	10	21	19	5	1	6	1	9	5	61	446	522
DUSP27|ENSG00000198842|protein_coding	100	26	0	0	0	0	0	0	18	6	3	0	0	0	44	0	2	2	6	25	2	4	17	11	0	8	0	0	37	3	0	1	1	1	11	0	1	1	1	0	0	3	43	2	3	8	3	0	3
TESK2|ENSG00000070759|protein_coding	753	580	320	440	514	313	492	266	895	1235	333	347	502	444	357	418	288	622	1371	442	614	835	872	870	882	590	1624	270	433	337	500	1313	320	995	931	783	749	1019	2080	1317	434	822	960	977	807	1420	1189	1750	492
AL590422.1|ENSG00000227554|antisense	8	0	0	1	0	0	0	0	0	0	0	0	0	0	32	0	0	0	3	0	1	0	8	2	0	4	1	0	2	0	0	0	1	0	1	0	0	0	2	0	1	0	0	2	0	0	0	0	0
AC108025.1|ENSG00000230090|processed_transcript	8	0	0	0	0	0	0	1	0	0	0	0	0	0	33	0	0	0	0	4	0	1	8	7	0	9	0	0	8	0	0	0	1	1	1	1	11	0	6	16	1	1	4	1	1	18	1	0	0
ZNF629|ENSG00000102870|protein_coding	2344	5030	2338	2722	1414	1479	2677	2043	4769	979	2165	3203	6267	2409	1565	1867	877	2501	3168	2038	4575	2325	3016	1561	2002	2631	3935	5149	3804	1823	2522	1418	2388	2240	1946	1957	1977	2832	4421	6128	1796	3319	3056	2173	2799	3999	1188	1261	1997
MMP16|ENSG00000156103|protein_coding	52	2096	12	290	50	23	367	54	59	16	420	386	750	627	115	216	679	365	218	1035	1707	1020	135	311	801	783	55	61	202	283	355	68	73	392	171	170	165	859	581	2330	23	66	691	708	58	634	248	30	220
C3orf79|ENSG00000237787|lincRNA	12	0	1	4	0	0	0	3	0	14	0	4	0	2	29	3	2	1	7	2	27	20	160	2	12	31	1	0	96	0	0	3	0	34	16	2	0	9	16	4	64	114	0	2	9	2	18	12	11
AC138932.1|ENSG00000183458|transcribed_unprocessed_pseudogene	567	1405	378	402	160	121	363	272	363	308	995	1111	1573	473	232	290	363	893	1309	504	1038	795	580	441	485	429	884	941	1688	752	659	741	607	374	664	252	561	1411	1216	1194	608	755	699	1220	339	212	632	289	580
AC010141.2|ENSG00000228257|unprocessed_pseudogene	0	0	0	0	0	0	0	0	0	0	0	0	0	0	0	0	0	0	0	0	0	0	0	0	0	0	0	0	0	0	0	0	0	0	0	0	0	0	0	0	0	0	0	0	0	0	0	0	0
CDH2|ENSG00000170558|protein_coding	41	8899	20	5233	2385	2604	2148	2406	4	29	1922	231	448	117	367	109	681	1041	755	1916	1120	579	103	437	302	499	39	20	92	52	312	118	2315	129	210	139	256	2909	753	1075	49	620	1038	2195	207	504	365	26	311
SNORA32|ENSG00000201384|snoRNA	4	0	0	0	0	2	0	0	0	0	0	2	1	0	4	5	0	0	2	0	0	0	0	0	2	4	0	3	1	0	0	0	0	2	1	0	0	0	0	0	1	4	0	0	0	2	5	0	1
AATBC|ENSG00000215458|antisense	54	77	842	71	36	14	171	100	639	242	59	569	249	718	29	192	105	169	2028	231	1387	882	365	235	333	202	559	1126	2048	946	65	717	81	235	267	154	956	229	1412	490	460	778	270	338	231	819	311	568	1004
Y_RNA|ENSG00000206669|misc_RNA	8	1	0	4	1	0	1	2	0	2	2	0	2	0	2	0	0	1	0	0	0	1	7	0	2	0	0	0	4	0	0	2	0	0	2	0	0	2	0	1	0	0	2	4	0	1	0	1	0
RDX|ENSG00000137710|protein_coding	756	12635	4270	3534	2065	2411	3763	4659	476	2433	5588	5384	7653	5220	16023	4992	8672	4777	4977	5367	11014	8986	4281	11498	4480	4762	9224	31981	4334	15342	4611	5377	8311	5468	5670	9062	6206	10248	9376	4385	1880	5112	8857	7645	7641	7704	4007	5799	3890
AC104109.4|ENSG00000273345|processed_transcript	20	20	15	19	4	4	20	25	15	18	9	37	30	21	10	18	34	21	22	22	20	14	15	22	14	59	34	28	26	25	21	13	6	39	13	21	32	19	22	46	20	6	55	19	13	15	23	15	25
HS3ST1|ENSG00000002587|protein_coding	2200	327	1964	394	267	362	569	758	1159	1477	171	743	6793	838	238	614	755	590	497	497	1030	207	4454	4977	522	2088	1223	830	387	1326	451	539	2915	1065	1363	837	1003	157	898	2412	1183	833	540	462	2045	237	636	1615	649
AC243585.2|ENSG00000277688|antisense	0	0	0	0	0	0	0	0	0	0	0	0	0	0	0	0	0	0	0	0	0	0	0	0	0	0	0	0	0	0	0	0	0	0	0	0	0	0	0	0	0	0	0	0	0	0	0	0	0
ZNF625|ENSG00000257591|protein_coding	17	22	1	13	7	7	18	8	0	6	4	1	63	2	18	1	30	23	3	12	5	11	6	9	7	11	2	7	6	7	5	14	26	26	2	0	13	17	5	22	0	0	12	21	4	1	1	10	19
CAV2|ENSG00000105971|protein_coding	564	12557	8374	1800	1035	1314	2309	1838	514	2379	5138	18349	14452	30731	12205	14689	78780	11948	8530	14733	17426	19050	5603	16587	14359	8731	3890	10950	7793	41899	9927	8545	27698	11728	13754	20001	9051	12072	18583	5320	3572	4505	22329	14663	18457	18592	14470	4782	3104
TSPEAR-AS1|ENSG00000235890|antisense	30	69	18	69	18	14	75	19	34	5	25	49	7	151	9	82	7	935	24	24	4	4	11	61	26	50	10	19	106	14	4	2	6	61	21	4	11	24	139	98	105	186	66	115	4	8	82	2	100
RHOG|ENSG00000177105|protein_coding	4175	4125	3868	1329	1092	1308	2049	1679	3904	5398	1467	4480	4974	5036	5236	8990	4160	4428	3236	3710	6199	3871	7154	11300	8133	3292	6419	8808	4431	5507	8078	8852	9766	5022	7131	6250	4141	3707	5163	2817	4465	6551	6858	4761	2947	5638	8126	7428	3470
DCC|ENSG00000187323|protein_coding	49	20	8	71	36	21	121	42	7	1	39	4	16	13	219	11	9	16	4	2406	92	70	131	17	28	57	16	20	187	8	6	30	17	31	782	7	22	19	37	187	28	0	28	6	7	367	247	9	35
AC006338.2|ENSG00000278602|unprocessed_pseudogene	0	0	0	0	0	0	0	0	0	0	0	0	0	0	0	0	0	0	0	0	0	0	0	0	0	0	0	0	0	0	0	0	0	0	0	0	0	0	0	0	0	0	0	0	0	0	0	0	0
AC004052.1|ENSG00000251170|lincRNA	6	0	0	0	0	0	0	0	0	0	0	0	0	0	24	0	0	0	0	0	0	0	19	1	0	5	0	0	1	0	0	0	0	0	0	0	0	0	0	0	0	0	2	0	0	0	1	1	0
AC068775.1|ENSG00000180574|protein_coding	80	129	161	79	40	47	42	46	124	87	202	77	76	81	1266	52	89	125	360	79	75	63	126	100	243	90	63	228	119	176	126	62	311	121	104	195	76	240	121	169	61	53	77	169	142	273	46	42	451
TAB3|ENSG00000157625|protein_coding	2020	3466	2759	3297	1954	1844	3568	2957	3457	5456	2545	3027	4910	5366	1353	2720	2362	2397	3232	2408	5922	3853	4615	5038	4085	2724	4750	4944	6814	4016	8146	2095	5515	6429	3465	2530	4557	2906	12331	2372	2083	1831	2914	6709	3445	2240	1958	11422	4360
AC007378.1|ENSG00000273090|antisense	4	11	0	3	1	0	1	2	11	2	2	0	2	2	4	2	3	2	1	3	8	1	3	3	0	2	1	5	2	5	4	0	1	2	1	7	7	6	0	1	0	1	2	5	3	1	5	0	0
LINC01556|ENSG00000204709|lincRNA	2	3	0	2	0	0	5	1	22	1	2	1	2	4	4	7	0	7	5	0	4	14	7	4	25	16	1	0	0	22	7	0	5	1	12	6	2	1	2	1	0	34	36	2	0	13	9	0	2
RN7SL262P|ENSG00000265033|misc_RNA	11	28	1	12	3	0	6	8	45	5	12	3	13	1	0	0	5	4	64	5	9	4	9	0	5	6	8	2	20	5	0	3	6	7	4	1	4	10	7	9	7	5	0	11	7	6	6	2	4
PSMB1|ENSG00000008018|protein_coding	8792	6333	5927	3115	2538	2679	3613	2392	8314	4524	3133	9729	9893	13672	11076	13402	9130	12445	6827	7358	9158	12019	9603	21894	6616	12014	12299	11221	5910	7284	9475	24479	11243	6029	11738	17773	6560	7105	13663	8347	14982	7800	8044	5750	20057	11487	14454	5099	10368
PSMG1|ENSG00000183527|protein_coding	462	1100	1281	641	517	466	641	629	1442	903	535	4053	1407	5056	1771	2754	1794	2063	1721	1152	3018	3568	1123	3985	1895	1929	3517	2140	1447	8785	1456	5054	3783	2356	1925	3246	2029	811	3116	1416	3491	3168	3944	1567	4121	4441	3102	1240	671
AC073592.4|ENSG00000279087|TEC	12	0	0	0	0	0	0	0	0	0	0	0	3	2	11	0	0	0	0	0	0	0	2	9	1	0	1	1	0	1	0	0	0	0	0	0	0	0	0	0	0	1	0	0	2	0	0	0	0
RN7SL323P|ENSG00000241997|misc_RNA	36	0	0	0	0	0	0	0	0	0	0	2	2	0	13	0	1	1	1	0	0	0	15	0	0	4	0	0	2	0	0	0	0	0	0	0	2	0	1	0	0	0	4	0	0	0	0	1	0
DCTD|ENSG00000129187|protein_coding	3465	4447	3501	3592	2599	2378	2996	2453	8260	2404	2215	4452	4617	3128	3217	5749	3430	10660	5170	4467	4944	5268	5040	11598	4730	2536	5461	5935	7389	4775	5380	3529	5128	3752	4464	4646	4026	2279	9391	7452	3585	6945	6607	6644	4007	5402	4153	2874	5420
MIR372|ENSG00000199095|miRNA	0	0	0	0	0	0	0	0	0	0	0	0	0	0	0	0	0	0	0	0	0	0	0	0	0	0	0	0	0	0	0	0	0	0	0	0	0	0	0	0	0	0	0	0	0	0	0	0	0
CBX3P2|ENSG00000266405|transcribed_processed_pseudogene	25	81	20	17	17	9	23	12	81	11	23	26	44	101	152	45	6	33	77	17	26	118	87	87	44	65	11	25	52	82	8	69	92	42	51	10	50	39	44	94	91	43	65	148	72	50	68	11	25
LINC00222|ENSG00000203801|lincRNA	50	31	1	10	2	10	6	7	8	0	8	5	8	6	27	11	3	9	4	7	1	19	15	8	16	15	2	0	6	8	14	5	5	9	4	0	8	14	14	7	2	4	4	12	1	1	29	7	10
JAKMIP2|ENSG00000176049|protein_coding	93	52	33	48	12	14	42	23	16	25	92	42	9	15	137	23	19	61	17	131	2944	305	413	27	80	157	12	31	774	27	33	10	41	58	473	40	26	848	44	85	51	25	50	80	13	2302	31	30	3452
ARID1B|ENSG00000049618|protein_coding	14862	14542	6743	6380	3265	3310	6966	5492	20058	8102	7238	9827	14840	11822	11052	12744	7344	8315	11562	7495	10118	10834	11734	11028	6752	10856	11708	10879	9200	5240	8746	11239	5624	10258	8556	7293	8281	12660	22411	13762	7127	7577	10508	12579	10513	7064	6106	11384	6471
CFAP52|ENSG00000166596|protein_coding	145	13	4	5	7	2	9	10	32	14	4	106	37	50	93	24	33	43	65	17	17	31	45	25	22	115	43	14	69	17	13	8	55	13	14	6	37	8	27	19	51	28	79	95	83	24	64	21	13
CBX1P2|ENSG00000214322|processed_pseudogene	21	1	3	9	3	1	6	11	11	1	3	1	8	2	7	1	4	4	1	5	2	1	3	2	3	7	1	1	7	8	2	3	5	5	8	6	2	8	1	1	0	1	2	4	2	8	1	1	4
ZNF264|ENSG00000083844|protein_coding	4848	6588	3236	2821	1667	1345	3150	2176	7772	2106	2986	1779	8180	4100	2135	2776	2721	3981	5005	2587	4117	2128	6431	1773	5710	7025	1923	4997	9483	5329	6579	2565	2458	3005	1260	819	2054	3560	7031	7699	1373	4178	2359	5654	1773	3321	1043	3467	2708
AC005104.1|ENSG00000223374|antisense	52	62	26	60	29	19	64	51	39	19	44	35	144	37	25	40	89	24	27	39	26	86	65	19	33	62	26	51	55	29	16	33	19	33	37	10	53	28	115	83	62	48	39	87	37	9	26	24	17
BCORP1|ENSG00000215580|transcribed_unprocessed_pseudogene	24	10	0	4	3	7	1	8	5	8	9	23	0	3	37	7	0	3	23	4	1	1	38	6	32	6	2	0	13	1	0	3	8	0	2	0	6	2	14	0	0	3	22	9	11	0	5	11	2
REC8|ENSG00000100918|protein_coding	1227	696	396	1847	1638	1787	2159	2173	107	217	1343	1177	1565	1878	311	564	792	571	1628	302	1022	645	900	884	1716	428	170	1337	520	618	520	226	894	687	410	129	650	853	1349	803	831	1177	777	1219	562	340	1501	567	299
DEFB106B|ENSG00000187082|protein_coding	0	0	0	0	0	0	0	0	0	0	0	0	0	1	2	0	0	0	0	0	0	0	1	0	0	1	0	0	0	0	0	0	0	0	0	0	0	0	0	0	0	0	0	0	0	1	0	0	0
DMXL1|ENSG00000172869|protein_coding	4396	8631	2360	4984	2111	3139	4703	4137	2698	3687	4990	5392	2929	3194	2005	3418	2724	1879	3504	2238	2059	2407	5653	2247	3736	2788	7966	4663	3532	1282	2295	1707	1444	5278	1971	1566	4507	5598	3742	3893	1222	2041	4155	6277	2053	1768	1114	7312	3662
ENO1-IT1|ENSG00000236269|sense_intronic	31	24	9	7	6	4	11	12	9	8	17	42	42	52	15	33	57	10	42	12	17	67	28	19	30	66	28	14	38	33	31	12	4	29	40	10	32	15	33	84	14	20	95	60	21	11	30	20	13
AL136139.1|ENSG00000271245|processed_pseudogene	9	3	0	3	0	0	1	0	3	0	1	0	2	1	1	1	0	3	3	0	0	1	2	0	2	6	0	3	0	2	0	1	0	2	1	0	4	1	2	3	1	1	0	1	0	0	0	1	1
ARHGEF5|ENSG00000050327|protein_coding	1349	462	2970	1014	783	785	1435	817	1398	1933	421	1276	3361	3179	1835	4777	4390	2925	2194	4334	10494	6173	4636	1971	1839	1672	2254	4250	3081	1531	3750	3023	1341	2284	8197	5474	1734	1830	4208	1886	4050	2430	1827	3079	2797	7650	2886	3696	2633
AC084125.2|ENSG00000255182|processed_transcript	116	125	91	143	46	41	123	77	45	33	88	313	724	122	153	43	128	144	388	103	162	593	84	93	116	137	156	244	133	87	174	95	96	97	234	122	234	45	181	220	271	225	252	162	80	96	338	98	87
AC126177.3|ENSG00000257392|unprocessed_pseudogene	11	0	0	0	0	0	0	0	0	0	0	0	0	0	17	0	0	0	0	2	0	0	7	0	0	5	0	0	6	0	0	0	0	1	0	0	0	0	0	3	2	0	0	2	0	0	0	0	0
RAI14|ENSG00000039560|protein_coding	1444	9368	1160	1506	1043	1080	2237	2437	2469	1001	1741	6618	8402	4968	19244	5310	54466	4735	13844	34867	9998	8782	9635	9409	5556	10169	7850	3508	6844	6022	11246	5580	23100	6518	11749	2570	8711	8754	17231	5347	27264	11538	10816	8112	12945	5320	3268	1425	4298
SPACA1|ENSG00000118434|protein_coding	1	0	0	0	0	0	0	0	0	0	0	0	0	0	11	1	0	1	0	0	0	0	0	0	0	2	0	0	0	0	0	1	2	0	0	0	0	0	0	1	0	0	0	0	0	0	0	0	0
CCNDBP1|ENSG00000166946|protein_coding	3232	2881	1474	2081	1419	1936	2751	2290	3906	2908	1678	1581	1823	2949	1948	4575	3975	3328	3187	4029	3969	2033	1726	3827	2318	1772	3638	2388	1673	2654	6276	2785	2364	2593	2231	2044	2462	1682	2763	1288	1757	1986	2686	2593	4392	1466	2623	4265	2881
AC025252.2|ENSG00000257035|unprocessed_pseudogene	4	0	0	77	79	164	127	758	1	0	64	0	1	0	0	0	0	0	0	0	0	0	0	0	0	0	0	0	3	0	1	0	0	1	0	0	0	0	3	0	0	0	0	0	1	1	1	0	0
AC009654.1|ENSG00000259223|lincRNA	11	0	0	0	0	0	0	0	0	0	0	0	0	0	4	0	0	0	1	0	0	0	2	0	0	1	0	0	0	0	0	1	2	2	0	1	0	0	0	12	0	0	0	0	0	0	0	0	0
DHRS4L2|ENSG00000187630|protein_coding	489	558	853	751	420	405	568	532	1346	1023	423	1214	913	1607	457	730	727	841	807	1534	3123	1234	816	1481	899	1048	1110	904	1419	1038	1086	369	840	959	1791	1921	453	850	1057	630	637	1852	948	848	679	921	1693	1335	1114
CDK6|ENSG00000105810|protein_coding	3601	4602	5876	7890	3687	4754	8220	6826	25606	1504	3594	18084	20918	17750	12729	20575	15383	2066	5648	7928	17001	23941	5548	12148	26939	8319	20605	9581	7198	14163	15774	9565	6317	18769	15876	15176	25829	5235	9026	13204	2210	4433	22622	6171	10896	16545	6829	4145	3944
MIR514A3|ENSG00000207867|miRNA	0	0	0	0	0	0	0	0	0	0	0	0	0	0	0	0	0	0	0	0	0	0	0	0	0	0	0	0	0	0	0	0	0	0	0	0	0	0	0	0	0	0	0	0	0	0	0	0	0
C12orf42|ENSG00000179088|protein_coding	83	4	4	19	6	4	8	6	1	17	6	1	2	13	114	20	14	13	8	18	30	25	154	29	27	81	3	15	30	3	1	8	1	32	47	1	15	11	99	27	18	45	72	19	9	50	21	4	20
MTCO3P24|ENSG00000262158|unprocessed_pseudogene	1	0	3	2	0	3	1	3	1	1	0	0	5	1	2	0	0	16	0	2	0	13	3	1	0	1	9	0	1	1	0	3	2	1	0	0	4	2	3	3	0	3	0	3	3	2	1	0	1
KIF4B|ENSG00000226650|protein_coding	22	1	2	3	2	1	2	2	3	4	1	8	13	17	46	11	14	17	0	12	14	24	27	15	8	30	9	8	14	33	18	15	16	7	10	12	5	15	18	17	5	3	14	15	13	20	4	6	7
PCA3|ENSG00000225937|antisense	13	405	25	2	1	3	12	7	7	10	224	0	11	6	21	7	5	4	71	0	2	0	19	0	3	3	1	9	2	0	3	9	0	7	0	0	2	141	1	9	0	11	6	215	3	4	0	2	0
SLC38A6|ENSG00000139974|protein_coding	315	584	128	247	104	165	309	212	267	72	206	971	732	940	412	731	852	1404	376	1262	1516	1524	608	728	970	511	551	253	517	792	754	190	897	324	1418	290	456	521	550	470	813	628	618	773	1242	1004	1153	160	345
TRAPPC3|ENSG00000054116|protein_coding	2000	2340	2019	1492	965	1271	1386	1199	2620	1961	1136	3545	2816	4489	3251	2503	1633	2215	3176	2134	2947	2978	2472	6411	2779	2485	3656	3991	3050	3778	3285	4080	2562	2761	2885	3567	1962	2324	4503	2421	2523	4609	3323	2484	3121	3212	7249	2558	1596
NPAS1|ENSG00000130751|protein_coding	186	4	106	87	81	104	162	130	71	45	55	30	48	185	136	111	19	73	117	103	419	494	117	81	121	99	610	244	167	54	139	63	165	88	340	166	80	169	80	61	163	251	161	47	119	811	103	77	67
SRGAP2-AS1|ENSG00000230806|antisense	16	21	2	1	0	0	12	1	3	0	0	3	2	3	7	4	5	8	4	1	10	5	8	2	4	24	2	1	7	7	3	2	7	2	2	0	3	4	6	5	2	0	3	8	5	0	0	0	1
Y_RNA|ENSG00000201596|misc_RNA	4	0	0	0	0	0	0	0	0	0	0	0	0	0	1	0	0	0	0	0	0	0	2	0	0	0	0	0	0	0	0	0	0	0	0	0	0	0	0	0	0	0	0	0	0	0	0	0	0
CHL1-AS1|ENSG00000234661|antisense	3	7	1	1	0	0	1	1	0	0	1	8	2	27	4	0	2	0	2	15	9	17	16	0	5	3	11	0	13	11	1	3	0	9	3	0	0	7	1	0	0	4	0	3	1	3	1	13	2
C16orf46|ENSG00000166455|protein_coding	125	131	18	96	35	30	54	56	77	57	55	158	339	93	158	134	127	78	142	105	151	270	170	104	47	161	150	63	267	95	77	52	93	145	48	59	101	71	430	695	127	153	155	225	97	121	75	82	134
AL133445.2|ENSG00000273797|sense_intronic	5	19	3	7	6	4	11	7	3	4	15	7	27	12	4	11	9	16	10	3	8	3	9	16	7	5	4	4	13	13	4	4	7	7	11	9	9	27	9	4	12	7	15	12	6	10	8	13	3
RNH1|ENSG00000023191|protein_coding	5714	11822	8651	3416	2241	2422	4294	2927	5186	15722	4499	9533	9780	10918	8385	11304	6094	6703	6584	7997	11986	10836	11267	12954	9879	5287	15556	13932	7573	9835	15277	12514	13782	10982	14766	14402	6369	7647	10856	6233	5987	12855	14079	8683	11739	12728	17216	13029	7256
AC016903.2|ENSG00000237843|lincRNA	6	0	0	0	0	0	0	0	0	0	0	0	0	0	5	0	0	0	0	0	0	0	2	0	0	7	0	0	0	0	0	0	0	1	0	0	0	0	0	0	1	0	1	0	0	0	4	0	0
RNU2-49P|ENSG00000222598|snRNA	8	0	0	0	0	0	0	0	0	0	0	0	0	0	6	0	1	0	0	0	0	0	3	0	0	5	0	0	0	0	0	0	0	2	0	0	0	0	0	0	4	0	0	0	0	0	1	3	0
AL138918.1|ENSG00000260771|lincRNA	0	4	0	0	0	0	0	0	0	0	0	0	3	0	0	0	0	0	0	0	0	3	0	0	0	0	0	0	1	0	0	0	4	0	0	0	0	0	1	2	0	0	0	1	0	0	0	1	0
Metazoa_SRP|ENSG00000278348|misc_RNA	8	0	0	0	0	2	0	0	0	0	0	0	0	0	3	1	0	0	0	0	0	0	3	0	0	0	0	0	1	0	0	0	1	0	1	0	0	0	0	2	0	0	0	0	0	0	0	0	0
RPL21P89|ENSG00000229870|processed_pseudogene	24	10	7	7	5	7	9	6	23	5	7	4	12	32	34	3	6	2	9	5	23	7	17	13	11	8	24	22	18	4	7	15	7	8	0	4	14	8	19	8	8	5	5	9	11	16	4	7	4
STX8P1|ENSG00000270296|processed_pseudogene	29	0	1	4	0	1	3	1	39	2	1	10	30	0	23	5	2	0	25	0	8	10	47	3	7	10	7	4	3	2	3	6	2	7	0	0	12	5	30	125	0	1	4	20	5	2	6	1	0
AC097499.1|ENSG00000224410|processed_pseudogene	6	0	1	1	0	0	0	0	0	0	0	0	0	0	0	0	1	0	0	1	0	0	8	1	0	1	0	1	0	2	0	0	0	0	0	0	0	0	0	1	0	0	1	0	0	0	0	0	0
SLC17A8|ENSG00000179520|protein_coding	111	2	0	3	2	0	1	5	0	0	4	1	0	2	50	2	0	0	0	1	1	0	35	0	0	15	1	0	10	1	0	0	2	5	3	0	3	0	8	3	4	0	3	0	0	0	1	0	1
AL138881.1|ENSG00000228793|lincRNA	9	5	0	3	0	0	2	0	0	7	1	6	2	4	2	34	6	1	3	9	2	6	2	3	2	55	5	6	2	1	60	4	5	2	13	2	119	7	15	4	3	4	1	2	1	2	6	1	65
AL020993.1|ENSG00000235246|antisense	8	3	4	2	1	3	8	0	7	2	2	7	3	7	8	8	5	0	3	2	2	3	6	5	2	3	3	5	8	2	3	1	2	4	5	0	1	0	4	4	1	2	5	1	0	2	9	3	1
HMGB1P40|ENSG00000255291|processed_pseudogene	2	5	7	3	0	1	1	0	0	1	1	2	3	3	9	3	7	6	2	3	6	3	2	6	4	10	4	0	3	13	0	3	4	10	2	6	6	14	6	5	8	2	6	1	7	14	6	2	5
snoZ6|ENSG00000266692|snoRNA	0	0	0	0	0	0	0	0	0	0	0	0	0	0	0	0	0	0	0	0	0	0	0	0	0	0	0	0	2	0	0	0	0	0	0	0	0	0	0	0	0	0	1	0	0	0	0	0	0
AC023632.4|ENSG00000254283|processed_pseudogene	5	0	2	0	0	0	3	0	0	0	0	2	0	1	2	0	0	1	1	2	0	0	6	0	19	26	0	0	0	1	0	10	1	0	1	2	1	0	1	1	2	0	0	0	0	0	1	0	2
AP000893.2|ENSG00000254698|sense_overlapping	11	0	0	0	2	0	2	0	1	0	0	0	4	0	13	1	6	1	2	1	3	1	9	0	3	11	0	2	4	4	3	2	1	3	1	2	1	0	0	2	3	1	2	5	0	0	1	0	3
AC020559.1|ENSG00000231842|lincRNA	38	8	7	4	1	4	9	4	10	1	4	4	10	14	20	3	6	0	5	7	6	8	26	4	12	21	11	3	2	0	2	3	2	5	5	1	12	6	19	5	21	1	2	3	13	4	7	2	2
RNA5SP282|ENSG00000252164|rRNA	15	2	1	4	0	0	2	5	3	3	11	2	3	4	5	1	9	3	1	0	5	9	14	0	2	12	0	4	3	3	0	1	3	7	1	2	1	0	0	3	9	0	1	3	1	1	6	11	0
AL158819.1|ENSG00000232765|transcribed_unprocessed_pseudogene	1	1	0	0	0	0	0	0	0	0	0	1	0	1	4	0	0	1	0	0	0	2	5	0	3	0	1	1	0	7	2	0	0	3	0	2	1	1	0	0	0	0	6	0	0	0	0	0	0
Y_RNA|ENSG00000206925|misc_RNA	6	0	0	4	0	0	0	0	2	0	0	0	1	2	8	0	0	0	0	0	0	2	2	0	0	2	0	0	4	0	0	0	1	0	0	0	1	0	1	1	1	0	1	0	0	0	0	0	0
RPS17P5|ENSG00000060303|processed_pseudogene	10	10	25	6	2	4	4	1	4	20	1	5	12	5	16	13	19	36	3	18	7	4	14	9	12	5	6	3	3	7	7	10	41	14	6	21	4	12	8	12	16	5	2	5	18	27	17	4	22
RNU6-1157P|ENSG00000207185|snRNA	14	10	2	10	3	4	12	2	3	7	3	7	20	7	6	4	1	13	5	5	12	15	7	4	11	9	2	4	5	3	3	6	1	3	3	0	3	4	7	2	2	4	14	8	2	3	7	4	4
ZC3H12A|ENSG00000163874|protein_coding	7872	2140	3428	718	642	337	1132	797	2997	1260	1011	5674	12593	6796	2267	5110	2116	2818	2591	4404	11838	3660	13753	11451	4093	1420	3155	19497	23079	10934	4121	8620	1104	2520	8683	4737	6686	2749	2915	2395	19402	2577	11402	2992	5177	3684	9277	1891	5666
AL034555.1|ENSG00000270620|unprocessed_pseudogene	9	0	2	0	1	0	2	0	3	1	2	3	11	11	2	2	3	4	4	0	1	3	7	1	4	9	1	2	1	7	5	5	3	3	2	1	6	1	3	10	5	6	4	12	1	1	8	1	0
AC018889.1|ENSG00000271146|processed_pseudogene	17	4	3	0	1	0	1	4	1	0	3	6	4	4	15	4	5	1	3	6	2	3	12	1	3	4	3	0	8	1	3	1	1	1	0	0	5	0	3	7	4	4	1	8	0	1	1	5	2
AL138479.1|ENSG00000231922|processed_pseudogene	4	0	0	0	0	0	0	0	0	0	0	0	0	0	10	0	0	0	0	0	0	0	11	0	0	1	0	0	0	0	0	1	0	0	0	0	0	0	0	0	0	0	0	0	0	0	0	1	0
ADAMTS3|ENSG00000156140|protein_coding	32	775	12	184	15	28	66	54	17	18	120	57	561	48	49	75	45	576	36	203	529	90	425	1061	71	211	56	24	108	247	161	131	26	185	48	37	93	406	126	1863	28	30	196	521	144	53	46	25	39
LINC01502|ENSG00000237339|lincRNA	17	0	1	1	0	18	1	0	1	0	0	1	0	3	67	0	0	0	0	0	1	0	5	1	2	2	2	0	1	0	0	0	6	0	2	1	1	1	0	0	1	0	5	0	0	0	0	0	0
AC073063.1|ENSG00000228335|processed_pseudogene	40	51	30	20	9	6	25	14	14	16	18	54	65	35	38	48	41	24	57	13	20	45	39	42	147	71	31	27	49	38	20	44	38	69	22	24	58	57	53	43	49	47	18	37	28	60	22	22	16
AC092427.1|ENSG00000224593|transcribed_processed_pseudogene	21	53	0	39	17	22	39	55	3	4	56	31	179	18	45	6	27	6	6	32	66	69	53	21	27	78	22	7	66	66	13	44	17	6	96	12	10	34	21	40	156	96	9	16	17	47	43	5	19
AC093535.2|ENSG00000279118|TEC	183	411	29	125	81	43	116	74	59	31	170	60	145	92	78	50	67	203	78	73	183	145	153	107	101	186	21	47	51	51	36	25	52	64	12	13	21	373	184	239	23	37	54	264	38	63	50	66	11
AC063976.1|ENSG00000224015|lincRNA	0	2	2	1	1	0	1	0	0	0	0	3	0	1	10	0	0	0	0	0	0	0	4	0	0	0	0	6	1	0	0	1	0	0	0	0	0	0	0	0	1	0	0	0	0	0	0	0	0
PLPPR2|ENSG00000105520|protein_coding	652	8852	4200	1264	617	626	1501	810	1525	1391	2650	3416	4881	3755	1209	1989	3315	4724	1256	4705	5385	2538	1670	2516	3177	1241	1885	9361	2496	1379	2797	936	2967	1164	3586	4482	1321	4578	1212	1115	1453	1612	2520	5197	1215	2944	3330	1549	4987
Metazoa_SRP|ENSG00000276890|misc_RNA	6	1	0	2	0	0	4	0	0	0	1	3	13	2	3	1	2	0	4	0	1	6	0	1	2	2	0	0	0	0	1	1	0	1	0	0	2	0	3	12	2	0	0	3	0	0	0	1	0
ITPK1-AS1|ENSG00000258730|antisense	86	10	9	9	9	1	12	16	20	1	9	7	13	15	29	8	17	5	9	6	11	11	19	7	6	23	3	2	9	10	5	0	0	8	8	3	3	5	9	9	3	4	5	4	3	1	7	4	1
RPS29P32|ENSG00000276703|processed_pseudogene	13	0	0	0	0	0	0	0	0	0	0	0	3	0	10	0	0	0	0	1	2	1	9	0	1	4	1	0	0	0	0	0	0	0	1	0	0	0	1	5	0	0	0	0	0	0	0	0	0
RNU6-866P|ENSG00000274607|snRNA	7	0	0	0	0	0	0	1	0	0	0	1	0	0	3	1	1	0	0	1	0	4	4	2	4	1	0	0	2	2	0	2	0	1	0	1	1	0	4	0	0	3	0	0	0	0	0	2	0
CDHR1|ENSG00000148600|protein_coding	34	57	555	61	21	19	40	34	6	1195	45	4554	497	237	41	2175	12774	237	17	1224	11566	2090	385	1567	1049	305	149	4082	3024	265	3018	1759	67	2702	6596	2755	2757	1115	101	238	538	187	4200	101	837	615	1234	6055	737
AL391822.1|ENSG00000229657|processed_pseudogene	8	46	3	6	1	3	4	5	1	10	15	4	0	9	1	12	13	13	26	7	18	13	6	4	11	7	42	8	7	10	9	3	2	2	8	2	10	82	4	5	2	1	14	51	8	4	12	10	3
KRT18P45|ENSG00000249438|processed_pseudogene	10	0	1	4	1	0	1	0	0	1	1	3	0	1	3	0	2	3	3	1	0	0	4	1	0	5	0	1	0	1	0	0	2	3	2	0	0	1	1	0	2	1	0	0	5	1	1	0	0
SLC25A24P2|ENSG00000238118|unprocessed_pseudogene	2	0	0	0	0	0	0	0	0	0	0	0	0	0	1	0	0	0	0	0	0	6	1	17	1	0	0	2	0	0	0	0	4	0	0	0	2	0	0	0	1	0	14	2	0	0	0	0	0
ZDHHC2|ENSG00000104219|protein_coding	6516	3789	517	4008	2489	2327	3261	3355	4238	425	2946	206	4362	186	1119	163	2247	1810	561	5531	3590	5622	2807	390	1009	419	3268	454	3777	1009	249	4235	507	1199	6846	204	1262	2910	4661	1480	2415	11369	444	1162	9453	9474	4623	736	1706
MIR5585|ENSG00000266203|miRNA	14	1	1	2	1	0	0	0	3	0	2	0	1	1	7	0	2	0	0	0	0	2	2	1	2	1	1	0	0	4	0	2	0	3	0	0	3	0	0	2	1	0	1	2	0	2	2	0	1
PANK2|ENSG00000125779|protein_coding	1643	1961	1460	951	556	527	962	976	2277	2341	846	1591	5435	1049	1853	1704	3559	1256	1529	1247	1320	2188	1959	3092	1927	3146	1189	1836	2499	2348	2145	2574	2448	2398	2778	1631	2487	1474	2312	2996	1665	2422	1601	1689	2013	2967	1855	3445	1385
RNU6-608P|ENSG00000206654|snRNA	4	3	5	4	1	2	5	4	2	0	5	4	15	12	1	10	12	4	0	0	3	3	10	1	6	5	0	2	4	6	2	3	1	5	3	0	1	5	2	4	1	1	7	2	0	0	2	3	3
AC007919.1|ENSG00000224611|processed_pseudogene	10	1	1	0	3	0	5	0	3	6	0	26	9	39	13	19	11	28	41	3	7	7	31	1	35	13	112	19	49	28	17	7	10	7	10	1	49	4	16	2	4	21	16	134	13	3	1	18	14
AC021086.1|ENSG00000247877|lincRNA	21	0	11	5	2	1	4	3	3	4	2	32	4	10	32	16	7	5	12	2	8	11	42	24	11	7	29	1	14	10	3	8	6	7	14	1	22	2	23	16	5	8	25	10	16	17	6	2	6
AC006557.3|ENSG00000267356|antisense	0	0	0	0	0	0	0	0	0	0	0	0	0	0	0	0	0	0	0	0	0	0	0	0	0	0	0	0	0	0	0	0	0	0	0	0	0	0	0	0	0	0	0	0	0	0	0	0	0
ABHD17AP8|ENSG00000260540|unprocessed_pseudogene	4	1	0	0	1	0	0	1	0	0	0	0	0	0	3	1	0	0	0	1	0	0	0	0	0	0	0	0	0	0	0	0	1	0	0	0	0	0	0	0	0	0	13	0	0	0	1	0	0
RPLP1P10|ENSG00000226888|processed_pseudogene	1	1	0	4	2	0	1	2	0	1	0	0	1	1	3	0	2	1	1	0	0	1	0	0	1	1	0	0	0	0	1	0	1	0	1	0	1	4	1	3	2	0	0	1	2	5	2	0	5
MTCO3P22|ENSG00000270388|processed_pseudogene	19	18	46	209	27	146	15	357	44	44	14	25	6	29	59	45	26	137	50	28	22	69	12	13	67	53	89	12	33	52	31	43	19	49	17	15	99	133	16	12	32	63	4	80	23	55	30	16	21
AC105081.1|ENSG00000275386|unprocessed_pseudogene	2	1	0	0	1	0	0	0	1	0	0	0	2	0	2	0	2	1	1	0	0	0	3	1	0	5	0	0	0	0	0	0	0	0	0	0	0	0	2	0	1	0	0	0	0	1	0	0	1
AC027575.3|ENSG00000265261|processed_pseudogene	125	8	12	9	5	4	8	14	20	4	10	7	18	14	51	4	11	10	8	3	10	16	35	11	22	21	7	9	23	5	7	11	3	20	15	0	14	5	12	6	12	6	14	7	2	11	5	11	3
AC007386.2|ENSG00000232613|antisense	95	3	6	19	6	3	25	8	30	15	4	5	19	5	37	0	9	23	19	9	8	11	73	4	29	36	17	49	40	18	1	18	15	15	12	2	21	80	27	35	5	13	80	22	2	7	7	11	11
AP002840.1|ENSG00000256757|antisense	1	1	0	0	0	0	1	0	1	0	0	1	1	0	1	0	1	0	5	2	3	2	0	38	0	0	1	12	0	0	0	0	0	1	2	0	0	1	0	4	2	0	0	3	1	3	0	0	0
DCXR|ENSG00000169738|protein_coding	1726	1232	2556	4971	5954	5509	6032	2476	1816	3237	3220	2631	4170	4133	2534	2293	3097	2646	2044	1961	2821	1926	1555	6495	3266	4222	8576	5494	3413	1304	2834	2400	3323	3755	5116	7510	2347	2085	1911	2069	4830	7567	3017	1906	4089	7658	7409	4261	5656
NMBR|ENSG00000135577|protein_coding	11	17	1	1	1	1	1	0	0	1	5	1	3	1	13	0	1	0	4	0	0	1	13	0	2	8	0	1	1	1	1	6	3	0	0	1	2	11	2	14	1	0	0	5	0	1	0	1	0
AC012510.1|ENSG00000273466|antisense	25	46	43	17	18	18	25	14	23	15	27	31	58	47	37	26	36	22	24	27	23	97	31	80	59	65	130	51	24	20	43	15	18	34	35	68	43	32	48	42	59	80	37	39	49	53	32	28	8
CST11|ENSG00000125831|protein_coding	18	0	0	0	0	0	0	0	0	1	0	8	0	1	10	4	7	0	2	0	1	0	3	3	1	2	0	0	0	14	0	1	1	4	0	0	7	0	5	0	0	1	5	6	2	5	4	3	0
IGLV5-45|ENSG00000211650|IG_V_gene	170	8	6	248	118	59	1384	7	11	45	20	0	21	0	32	0	0	627	12	4	0	19	215	21	89	4	190	179	4	2	0	799	329	320	10	0	50	592	24	5	1	24	74	3	5	1	16	13	233
AC091820.1|ENSG00000254297|antisense	2	1	1	0	0	0	0	0	0	1	0	0	0	1	5	0	0	0	0	0	0	1	4	0	2	0	0	1	0	0	0	0	0	0	0	2	2	0	0	1	0	0	0	0	0	0	1	0	0
AP003550.1|ENSG00000254236|antisense	3	1	0	1	1	1	1	1	1	0	1	3	1	2	1	3	1	0	4	1	0	3	1	0	2	0	0	2	0	2	0	0	0	2	0	2	1	1	0	1	1	1	4	0	1	1	0	0	0
MAJIN|ENSG00000168070|protein_coding	65	0	0	9	2	4	8	3	0	2	3	22	0	2	47	2	0	3	4	0	4	1	39	13	7	23	0	1	5	1	0	2	1	10	3	1	4	0	1	3	4	2	19	2	0	1	5	0	1
ARPC3P2|ENSG00000238137|processed_pseudogene	14	4	5	6	2	3	4	2	3	13	4	7	2	10	9	7	6	15	2	12	4	7	16	6	10	10	3	6	4	7	6	10	6	15	6	2	4	6	5	12	7	8	4	5	13	12	9	2	4
AC099336.2|ENSG00000236439|processed_pseudogene	347	230	458	135	129	140	100	73	211	299	113	126	339	87	250	204	175	487	332	190	486	231	503	265	301	207	687	255	134	205	292	297	746	155	435	299	145	315	188	463	371	251	229	134	304	428	1068	187	316
AL356481.3|ENSG00000280758|antisense	21	23	15	16	7	11	20	16	26	12	20	22	43	24	21	39	34	21	11	11	17	31	30	29	16	20	15	54	4	20	9	24	29	19	7	18	22	22	52	28	15	15	16	30	15	4	33	13	21
RNU6-212P|ENSG00000199512|snRNA	10	2	2	1	1	2	5	3	9	0	1	1	5	5	17	9	6	1	3	0	0	1	5	4	3	1	0	2	0	2	3	0	0	5	1	0	0	3	3	3	4	0	2	1	0	0	6	3	1
AC104576.1|ENSG00000254070|processed_pseudogene	3	0	0	0	0	0	0	0	0	0	0	0	0	0	7	0	0	0	0	0	0	0	7	0	0	4	0	0	0	0	0	0	0	0	0	0	0	0	0	0	0	0	0	0	0	0	0	0	0
ZNF296|ENSG00000170684|protein_coding	645	67	946	165	144	163	400	247	577	719	107	263	456	784	350	863	169	330	712	346	440	581	717	627	651	1428	1869	2426	806	526	480	983	361	730	764	919	554	168	704	391	1216	2763	652	265	407	931	908	826	635
AL139383.1|ENSG00000230490|lincRNA	77	70	5	44	33	18	71	34	8	9	44	3	34	1	17	1	26	7	9	6	6	5	27	15	16	12	2	8	5	3	1	2	17	24	9	19	4	30	20	9	14	5	12	35	29	1	2	8	6
MAD2L2|ENSG00000116670|protein_coding	837	1420	708	870	686	480	696	485	831	468	659	2219	4003	3637	2173	2113	4268	2821	1163	2054	1425	1838	1458	5188	2818	1617	2828	1319	1914	3221	2864	3403	6664	2534	3493	3882	1738	1344	2071	3435	2615	6458	3847	2819	3764	2004	3174	601	1261
AL359641.1|ENSG00000236988|processed_pseudogene	3	0	1	1	0	0	1	0	0	1	0	0	1	1	0	1	1	0	0	1	1	2	3	0	0	0	1	1	0	0	0	0	4	1	1	0	0	1	5	1	0	0	0	0	1	0	1	0	1
C1DP1|ENSG00000231245|processed_pseudogene	4	38	13	0	3	5	27	6	47	7	3	16	35	45	9	14	13	15	6	46	4	46	64	10	32	22	87	5	13	28	9	13	8	9	52	6	11	21	6	9	13	30	5	53	11	20	49	4	45
LINC02075|ENSG00000249497|lincRNA	11	2	0	0	0	0	0	0	1	0	1	1	1	0	6	0	0	0	0	0	0	0	2	0	0	8	0	1	2	0	1	0	1	2	2	1	0	0	2	1	5	1	0	0	0	0	1	2	0
SLC32A1|ENSG00000101438|protein_coding	9	0	0	0	0	0	1	1	0	1	0	0	0	0	6	0	0	1	0	1	0	0	2	0	1	2	0	5	0	0	0	0	1	1	1	1	1	1	2	0	0	0	0	1	0	1	2	0	0
LYARP1|ENSG00000229560|processed_pseudogene	1	0	0	0	0	0	0	0	0	0	0	0	0	0	1	0	0	0	0	0	0	0	0	0	0	0	0	0	0	0	0	0	0	1	1	0	0	1	0	0	2	1	0	0	0	0	0	0	0
AL354928.1|ENSG00000236643|antisense	10	3	1	0	1	0	0	1	22	2	0	3	8	13	11	8	2	15	11	5	9	12	7	3	3	7	40	2	11	14	1	9	5	2	16	11	7	0	6	2	4	30	12	4	14	10	8	2	24
Y_RNA|ENSG00000199781|misc_RNA	1	2	0	1	1	0	2	0	0	0	1	1	3	0	1	0	0	0	0	0	0	2	1	0	1	1	1	1	2	0	1	0	0	0	0	0	0	0	0	6	0	2	1	3	0	2	0	0	0
AL022238.2|ENSG00000229999|antisense	64	15	4	29	9	18	37	44	35	2	17	10	14	15	36	3	13	4	8	3	13	7	27	6	6	40	7	6	24	16	6	6	0	14	6	2	4	7	16	7	7	3	12	9	6	5	8	5	2
C8G|ENSG00000176919|protein_coding	85	22	10	63	45	15	33	16	93	37	7	67	33	38	603	24	28	62	80	44	48	128	274	124	49	16	113	52	30	69	15	52	22	18	21	14	98	19	339	149	95	43	33	58	46	16	142	40	43
AC133539.1|ENSG00000260603|sense_intronic	2	1	0	0	0	1	0	0	1	3	2	1	0	0	3	0	2	3	0	1	1	1	0	0	0	1	1	0	1	2	0	1	2	3	0	0	0	3	1	1	0	0	1	0	0	1	3	0	1
KIAA1614-AS1|ENSG00000232586|antisense	14	21	9	9	0	0	2	5	11	6	4	11	25	7	21	5	8	3	11	21	19	32	11	3	13	11	14	11	23	11	10	14	14	5	11	0	15	9	17	35	40	15	25	12	9	4	15	6	2
AC004233.2|ENSG00000270168|protein_coding	13	0	1	2	0	2	1	2	3	2	3	5	363	7	55	1	1	1	1	0	0	1	1	19	3	11	3	19	0	85	2	1	0	1	0	1	6	2	70	5	128	2	10	38	2	5	5	2	0
SIGLEC9|ENSG00000129450|protein_coding	195	378	7	9	25	11	83	17	15	13	23	179	36	139	132	156	81	112	97	70	129	64	88	99	309	117	64	43	43	201	151	68	300	43	45	42	49	131	149	26	92	57	78	151	118	23	40	24	134
AC044839.2|ENSG00000255226|lincRNA	41	0	0	0	0	1	2	0	0	0	0	0	0	0	12	0	0	0	1	1	0	0	4	1	2	1	0	0	4	0	0	0	3	1	135	0	0	1	0	0	0	0	0	0	1	0	1	2	1
AC079594.1|ENSG00000243687|processed_pseudogene	5	2	2	2	1	0	1	6	1	1	0	2	4	6	10	5	2	5	1	2	1	0	13	0	3	1	4	0	5	2	2	2	0	2	1	0	0	0	2	3	1	3	3	0	4	1	2	1	3
UQCC3|ENSG00000204922|protein_coding	762	294	523	401	321	394	512	321	1000	514	279	531	1023	881	1152	651	578	719	821	683	610	590	597	2363	1228	673	1361	703	669	956	1109	1722	978	831	1605	1253	663	480	642	716	1220	1722	852	494	1051	1732	2021	765	308
TERB1|ENSG00000249961|protein_coding	122	5	0	4	0	3	3	4	15	0	3	3	1	17	203	1	4	2	25	3	2	9	116	8	6	61	4	4	15	2	1	1	4	18	0	1	0	0	3	4	10	8	9	18	4	3	16	0	3
HLA-DQB1|ENSG00000179344|protein_coding	47857	6121	318	639	2136	561	1389	302	1498	3467	377	2840	1388	660	6710	9393	4927	2705	18891	969	2620	922	12765	17539	8840	2187	999	1858	487	6277	2889	1361	5474	3779	1048	3196	1200	3284	8834	5113	5323	7416	6097	6399	5902	193	1331	3557	1321
ARIH2OS|ENSG00000221883|protein_coding	88	83	30	65	50	40	63	21	83	26	58	20	59	44	76	29	17	65	128	52	99	30	50	68	52	38	79	51	40	73	39	54	75	46	102	43	36	50	40	94	36	100	46	59	83	90	44	53	43
CFTRP1|ENSG00000228593|unprocessed_pseudogene	1	0	1	0	0	0	0	0	0	0	0	0	0	0	0	0	0	0	0	0	0	0	1	0	0	0	0	0	0	0	0	1	0	0	0	0	0	0	0	1	0	0	0	0	0	0	0	0	0
AC018861.1|ENSG00000253975|processed_pseudogene	1	0	0	0	0	0	0	0	0	0	0	0	0	1	4	0	1	1	0	0	0	0	0	0	0	0	0	0	0	0	0	0	0	0	0	0	1	0	0	0	0	0	0	0	0	1	0	0	0
AC231760.1|ENSG00000242186|unprocessed_pseudogene	0	0	0	0	0	0	0	0	0	0	0	0	0	0	2	0	0	0	0	0	0	0	4	0	0	0	0	0	0	3	0	0	0	0	0	0	0	0	0	0	0	0	0	0	0	0	0	0	0
IGHVII-60-1|ENSG00000254329|IG_V_pseudogene	0	0	0	0	0	0	0	0	1	0	0	0	2	0	0	0	0	3	0	0	0	0	2	0	0	0	2	1	1	0	0	0	3	0	0	0	0	0	1	0	0	0	0	0	0	0	0	0	1
AL031687.1|ENSG00000229957|lincRNA	4	0	0	2	0	0	0	0	0	0	0	0	10	0	0	0	0	0	0	0	0	0	0	0	2	0	0	0	6	0	0	0	0	1	0	0	0	0	0	7	0	0	0	0	0	0	0	0	0
TXNDC12|ENSG00000117862|protein_coding	4231	2982	2744	2778	2256	2188	2794	2012	8051	1647	1470	5492	5747	8067	8289	6757	6236	5268	4663	4834	6283	6066	4493	12225	5505	6595	9207	4894	5416	6927	7315	6279	6228	4983	7078	6987	4198	3720	7761	5276	6765	10468	6738	6590	10145	7974	7753	2040	3371
LDHD|ENSG00000166816|protein_coding	1925	245	494	1619	1134	1875	2017	2322	2431	633	794	77	106	464	148	103	417	103	67	111	372	156	748	45	547	216	1969	1184	226	59	685	107	53	604	714	14	251	242	157	82	82	2285	566	255	171	36	188	1576	473
VPS11|ENSG00000160695|protein_coding	3420	5982	1592	2159	1449	1559	2220	1958	4394	2267	2594	1916	4560	1576	2315	1675	2440	3351	5597	2141	2896	3259	2330	4476	2717	2305	2414	3527	1816	1465	1832	4334	4342	3059	2570	6594	1438	3609	2502	3582	1557	4178	2971	3733	3500	3795	2238	3096	1784
PPM1F|ENSG00000100034|protein_coding	967	7388	2731	1360	719	550	1872	936	1826	2632	2231	2821	2902	2661	2047	1977	4287	2028	2428	3815	7332	2972	2576	3077	2806	1949	2078	4037	6801	3543	4480	1470	4365	3045	4463	4689	1498	3241	4967	2934	1732	2131	4514	3681	1648	3140	2804	3043	3909
AC008060.4|ENSG00000260426|sense_overlapping	1	1	0	7	0	0	0	0	0	0	0	0	0	1	1	0	0	9	1	0	0	0	16	0	2	0	0	0	7	3	0	0	2	1	5	0	9	0	3	47	2	0	0	0	0	5	0	0	0
KCNK13|ENSG00000152315|protein_coding	25	13	15	4	7	4	23	3	6	24	8	82	42	15	25	48	38	95	40	75	29	28	62	45	91	153	13	25	36	96	56	27	93	38	19	23	38	21	65	29	36	34	59	71	40	17	32	8	57
CCNB3|ENSG00000147082|protein_coding	55	32	5	121	48	56	101	55	230	29	59	3	7	35	45	16	4	18	41	15	32	22	43	25	22	6	76	11	6	23	10	359	9	58	50	26	17	27	6	44	18	55	32	162	24	54	14	31	6
snoU13|ENSG00000238902|snoRNA	4	0	0	0	0	2	0	0	0	0	0	1	2	2	4	0	0	0	0	0	0	0	0	0	1	0	0	0	3	0	0	0	0	1	0	0	2	0	0	0	1	0	0	0	1	0	2	0	0
AC244472.1|ENSG00000275243|TR_V_gene	9	0	0	0	0	0	0	0	0	0	0	0	4	0	3	0	0	0	1	0	0	0	3	0	1	2	0	0	0	0	0	0	3	0	0	0	0	0	1	0	1	0	2	0	0	0	5	0	1
GHDC|ENSG00000167925|protein_coding	1464	2284	557	1660	1514	1305	1682	1044	5137	417	1270	756	1981	1490	1075	1450	2944	1641	484	747	1972	726	1018	1444	1986	855	2125	1265	868	653	1253	1201	1763	799	836	2585	1684	1059	1471	1629	1254	3179	2066	1459	1391	2222	1454	454	1505
HKR1|ENSG00000181666|protein_coding	1471	2803	865	2323	1061	1146	2063	1630	3152	980	1452	994	3371	915	1108	1057	854	3824	2699	1586	1762	2598	1775	2336	1679	1864	1507	554	2775	1387	1027	2018	1509	881	1208	505	1462	1797	2483	3501	2034	2599	1239	3346	1602	2444	945	1120	1785
BCAP29|ENSG00000075790|protein_coding	1860	7141	2306	1656	982	1257	1998	1954	1594	2089	2751	10368	4778	7473	6898	7848	11550	4541	2043	2491	2917	5272	3003	3823	9218	3175	3693	4549	2092	5100	4133	3842	3938	5592	1782	1990	12584	5231	9437	3262	2964	3186	5117	6821	5818	3632	3137	3811	1233
NOLC1|ENSG00000166197|protein_coding	6723	8480	8334	3161	2230	1868	3069	3977	12743	3794	4395	9044	12242	8781	17284	16097	8447	6869	6523	8644	15721	9967	12354	23836	7786	12600	11541	26256	12598	6869	13862	6189	8683	9450	18557	14723	13973	8288	21498	10018	5121	13905	16507	8978	16735	18891	7582	3898	11757
AC063955.1|ENSG00000244249|processed_pseudogene	6	0	0	0	0	0	0	0	0	0	0	1	0	0	5	0	1	1	1	1	0	0	1	0	0	1	0	0	3	0	0	0	0	1	0	2	0	0	0	0	0	0	0	0	0	2	0	0	0
C19orf18|ENSG00000177025|protein_coding	72	62	32	48	29	19	35	43	2	11	41	23	54	10	40	5	16	44	131	3	27	12	43	47	62	44	7	30	40	10	8	19	21	24	4	0	11	27	42	22	8	8	9	40	12	26	23	28	16
PDX1|ENSG00000139515|protein_coding	1218	23	34	89	12	83	41	284	1610	5	79	0	4	2	9	0	50	84	9	10	4	2	98	18	2	2	15	9	41	9	2	0	5	9	29	24	3	4	5	78	6	79	33	2	361	7	12	0	15
AP003063.1|ENSG00000254968|lincRNA	6	0	3	2	0	3	8	3	1	0	2	5	1	21	8	0	10	1	0	1	12	7	2	3	0	10	27	0	3	53	1	1	0	2	12	16	0	4	2	0	0	5	13	0	44	6	4	1	9
WDR6|ENSG00000178252|protein_coding	5562	9706	3838	5914	3930	2205	6504	3754	5992	2961	6588	2401	9312	2471	6636	2808	5979	4848	5230	4168	3986	3518	4519	5150	5037	3479	11105	5256	7885	2770	3109	3221	7217	5210	4919	5270	3233	6207	9829	7444	4862	14777	7747	7432	4914	7619	1995	3833	4268
AC027419.2|ENSG00000253622|sense_intronic	6	0	0	0	0	0	0	0	0	0	0	0	0	0	18	0	0	0	0	39	0	0	7	2	0	1	0	0	0	0	0	1	0	0	0	0	0	0	0	0	0	0	0	0	0	0	0	0	0
CFD|ENSG00000197766|protein_coding	395	47610	1938	2565	2370	490	7387	2063	7414	1845	12758	614	110	1314	390	1021	390	610	401	361	1059	250	763	792	1000	388	960	5196	229	337	921	1317	2014	792	912	1938	179	11058	237	2642	147	392	770	759	656	1350	3729	1018	1062
LINC02010|ENSG00000242671|lincRNA	3	0	0	1	0	0	1	0	0	0	0	0	0	0	20	0	0	4	0	0	0	1	24	2	0	1	0	0	3	0	1	0	2	0	0	0	2	0	1	0	1	0	1	0	0	0	0	1	0
ASGR1|ENSG00000141505|protein_coding	187	68	9	22	25	12	32	17	11	31	37	53	33	23	89	37	117	160	11	47	53	72	45	66	116	85	19	17	31	44	24	64	222	32	39	40	23	40	50	35	57	132	58	96	51	85	128	47	79
AC008957.1|ENSG00000250155|antisense	18	17	4	4	5	3	14	2	3	6	8	13	19	5	36	3	49	4	25	6	6	3	7	8	24	6	2	10	3	6	3	2	13	21	10	6	4	3	15	31	1	4	18	18	4	3	6	7	5
FAM224B|ENSG00000230663|lincRNA	3	0	0	0	0	1	1	0	0	1	0	11	0	0	1	0	0	3	1	0	0	1	1	1	0	0	0	0	0	4	0	0	7	0	0	0	0	0	1	0	0	0	0	0	6	1	0	0	0
DCAF13P2|ENSG00000250816|processed_pseudogene	12	1	0	0	0	0	0	0	0	1	0	0	0	0	19	0	0	0	0	4	4	3	3	0	0	3	1	1	3	2	0	0	0	3	0	0	1	1	0	1	3	0	2	2	0	1	0	1	0
AC104232.2|ENSG00000254330|sense_intronic	0	1	0	2	0	2	0	1	0	0	0	0	0	0	0	0	0	0	0	0	2	0	2	0	3	0	0	0	1	0	0	0	3	5	0	0	0	0	3	2	2	0	0	1	0	0	0	3	0
AC024563.2|ENSG00000270475|processed_pseudogene	4	1	0	0	0	0	0	0	0	0	0	0	0	0	3	0	1	0	0	0	0	0	1	0	1	0	1	0	0	0	0	1	0	0	0	0	2	0	0	0	0	0	0	0	0	0	1	0	0
ST13P5|ENSG00000212789|processed_pseudogene	19	71	29	29	22	24	23	29	35	26	23	54	30	42	76	24	90	33	33	62	30	45	31	41	47	37	27	30	45	47	54	23	44	55	43	41	42	91	59	73	36	26	29	58	72	107	28	14	60
RPL30P4|ENSG00000237676|processed_pseudogene	29	47	74	29	17	23	13	15	36	45	17	42	43	26	88	48	106	115	16	42	36	40	60	61	81	43	46	36	15	42	41	59	79	71	52	89	37	69	26	70	74	33	29	29	58	194	82	13	84
ZNF444|ENSG00000167685|protein_coding	3871	2713	498	3519	1869	2140	2659	2159	4420	924	2271	1083	2925	1744	1317	1205	1208	2883	2177	1858	1953	311	1589	2306	2138	1341	1764	1154	3349	1639	1645	1664	2706	1185	1970	777	634	1690	2099	2827	2103	3543	1668	1819	1604	4092	1372	1456	1485
COL8A1|ENSG00000144810|protein_coding	106	26667	207	788	191	196	1425	685	216	184	1221	3954	14695	1514	1265	1364	4189	8576	6219	12462	18127	11018	1759	2007	9679	8710	2310	632	2201	1618	2845	1141	414	1287	1159	662	1102	8451	11964	4281	1118	1023	4606	11643	1085	5542	4726	367	3995
SLC9A9-AS2|ENSG00000244493|antisense	1	0	1	0	0	0	0	0	0	0	0	0	1	0	1	2	1	0	0	0	2	1	9	2	4	0	0	0	0	1	6	0	0	2	3	3	7	1	0	0	0	1	0	1	0	1	1	1	1
ASTL|ENSG00000188886|protein_coding	45	2	19	7	3	3	3	4	4	18	1	9	7	41	10	1	3	12	3	5	3	17	28	20	16	11	44	35	33	1	5	2	9	31	30	20	17	4	43	16	43	20	9	25	2	19	19	8	28
RFX3-AS1|ENSG00000232104|lincRNA	44	109	13	74	26	32	50	68	182	10	48	166	51	21	40	15	18	21	34	24	35	45	176	36	25	53	19	58	18	6	10	31	14	55	42	24	139	43	26	95	49	23	25	111	35	20	116	16	29
FAM98A|ENSG00000119812|protein_coding	2384	4614	2663	1408	1019	1046	1623	1871	3558	2073	1768	4176	2779	5225	3907	4308	2811	2968	1508	4222	6350	4062	3079	4303	2147	3481	4578	5915	3409	2735	2523	2530	2502	3156	3067	3820	3442	3744	3655	2160	2075	3851	4830	3738	2870	5088	2573	3110	3398
Y_RNA|ENSG00000200170|misc_RNA	290	55	31	122	121	66	188	78	106	28	75	25	115	19	460	21	242	22	52	23	51	60	60	193	191	106	67	35	37	161	44	40	52	90	61	30	76	49	72	68	60	190	72	26	34	118	79	63	29
DUX4L19|ENSG00000258991|unprocessed_pseudogene	2	0	0	0	0	0	0	0	0	0	0	0	0	0	2	0	0	0	0	0	0	0	0	0	0	0	0	0	0	0	0	0	1	0	0	0	0	0	0	0	0	0	0	0	0	0	0	0	0
ITIH6|ENSG00000102313|protein_coding	126	2	12	8	0	0	0	0	3	7	1	38	33	55	20	83	3	8	27	33	170	61	76	75	16	26	38	29	120	57	13	11	5	8	33	21	32	10	105	39	29	58	74	167	19	20	56	0	60
AL596245.1|ENSG00000273704|unprocessed_pseudogene	1	0	0	0	0	0	0	0	0	0	0	0	0	0	2	0	0	0	0	0	0	0	0	0	0	0	0	0	0	0	0	0	0	2	0	0	0	0	0	0	0	0	0	0	0	0	0	0	0
CFAP126|ENSG00000188931|protein_coding	0	0	0	0	0	0	0	0	0	0	0	0	0	0	0	0	0	0	0	0	0	0	0	0	0	0	0	0	0	0	0	0	0	0	0	0	0	0	0	0	0	0	0	0	0	0	0	0	0
CLCN4|ENSG00000073464|protein_coding	579	670	31	420	329	314	606	399	428	61	558	53	601	35	457	84	1708	835	99	98	73	72	495	1408	224	89	151	74	609	32	19	1010	1184	289	242	37	302	174	2004	398	536	149	480	86	739	211	59	39	89
KIR3DX1|ENSG00000104970|protein_coding	276	2	3	8	7	9	10	4	3	3	9	20	2	4	70	11	5	7	5	3	0	3	49	17	18	79	3	32	13	8	6	2	2	22	10	4	1	10	13	13	23	9	8	9	11	8	22	1	4
CAP2|ENSG00000112186|protein_coding	272	5672	194	215	31	68	263	148	326	620	1838	1130	1152	1605	2609	699	363	1049	1472	1519	735	2349	488	487	808	363	384	947	477	883	901	609	3287	882	287	667	868	5611	512	1526	1025	907	1491	3526	1007	417	215	748	356
RNA5SP485|ENSG00000201923|rRNA	1	0	0	0	0	0	0	0	0	0	0	0	0	0	0	0	0	0	0	0	0	0	1	0	0	0	0	0	0	0	0	0	0	0	0	0	0	0	0	0	0	0	1	0	0	0	0	0	0
RN7SL735P|ENSG00000244044|misc_RNA	13	0	2	0	0	2	4	4	10	0	3	0	0	4	4	1	1	0	0	0	0	1	5	0	1	4	0	0	2	0	0	0	0	0	0	0	0	1	0	0	0	2	2	1	0	0	0	0	0
AC073387.1|ENSG00000230192|processed_pseudogene	4	0	4	0	0	0	0	0	0	0	0	1	2	26	17	0	2	0	0	0	1	1	19	6	2	1	0	2	1	2	2	0	0	2	3	1	6	0	0	0	0	0	5	0	1	0	8	1	0
VTRNA2-2P|ENSG00000251900|misc_RNA	0	0	0	2	0	0	0	0	0	0	1	2	0	0	5	1	1	1	0	0	0	0	1	1	0	14	0	0	0	0	0	0	0	1	0	0	0	1	2	2	2	0	0	0	0	0	0	2	0
SPAG5|ENSG00000076382|protein_coding	23091	268	560	609	74	108	316	1010	2129	538	123	1775	3987	4288	4487	7005	3177	3388	1134	3950	6088	7804	2645	4164	2010	6632	4999	2061	4339	2189	5386	4719	4079	1583	5456	3601	4208	1325	15463	4790	2505	3502	3596	4833	8028	6360	2590	918	4848
AP001442.1|ENSG00000233783|processed_transcript	76	49	46	29	8	8	54	55	96	10	50	73	97	106	57	61	121	17	102	25	32	92	47	20	39	66	27	57	57	111	21	56	22	61	40	16	45	47	77	141	36	39	41	96	9	40	53	36	13
ABCB6|ENSG00000115657|protein_coding	401	310	605	194	55	83	165	161	248	276	97	217	815	434	317	350	510	404	39	2594	329	1258	455	172	343	490	825	459	1509	484	992	427	594	402	1476	839	355	207	392	1148	1284	2631	512	490	3162	2122	1200	380	587
TAF6L|ENSG00000162227|protein_coding	817	521	445	441	251	247	466	325	844	557	329	498	1526	1429	1034	818	391	619	1282	1079	1103	1267	697	1453	1346	731	1797	773	1288	949	1089	1273	853	823	1514	1258	797	937	1546	1443	1991	1993	1206	1272	1017	1759	1426	679	458
AL583856.1|ENSG00000232389|processed_pseudogene	41	14	16	1	0	7	2	4	12	3	5	22	9	16	37	8	22	28	10	10	7	15	36	21	12	9	3	8	11	22	15	13	54	9	16	11	11	10	12	3	10	5	6	8	14	23	10	11	19
TUBB8|ENSG00000261456|protein_coding	28	1	5	6	1	0	2	0	10	3	0	3	2	3	12	6	19	22	16	4	3	2	8	13	2	8	7	8	3	4	3	10	14	9	9	24	8	2	5	22	1	8	22	54	32	3	11	25	3
TRIM24|ENSG00000122779|protein_coding	3150	2295	1407	2469	1880	2283	3291	3259	12101	2210	1693	1731	4355	2660	3410	1550	1768	2648	4324	4365	3889	3953	2173	4409	1686	3238	6548	5374	5274	1226	2312	2350	2843	3178	4957	2185	1793	2548	6821	4908	2193	2615	1463	2802	5210	8561	1623	3605	4667
PTPRO|ENSG00000151490|protein_coding	203	217	312	58	58	20	103	28	33	32	92	224	58	74	252	217	603	119	197	298	93	60	190	330	417	138	22	49	77	377	179	58	374	65	74	51	58	67	163	218	47	194	164	240	128	37	55	55	123
NAA15|ENSG00000164134|protein_coding	3838	4686	4460	2313	1507	1569	2189	2770	5989	2808	2205	4728	6467	5331	4924	7099	4181	4554	5540	4256	6656	10955	6520	6662	5286	7369	6438	7216	11065	5850	6910	4173	4478	7887	5797	6936	5754	5366	12921	7345	4214	4495	7771	8039	4637	6706	6145	4973	7887
KIAA1429|ENSG00000164944|protein_coding	4401	6942	2650	3520	2508	2513	4081	3111	6741	2337	3469	8108	9427	5160	9050	5824	11066	3466	5738	5402	5495	7252	4370	7907	6081	6444	9026	4764	6531	3573	8149	3584	3169	5950	5165	8771	7604	4765	7516	6020	2725	5552	10137	7962	4196	8741	2253	3915	7161
MIR548AK|ENSG00000265653|miRNA	2	3	0	0	0	1	0	0	0	0	0	1	1	0	2	2	0	0	0	0	0	1	2	0	0	3	0	1	1	0	0	1	0	0	1	0	0	0	0	1	0	0	0	2	0	0	0	1	0
AC092818.1|ENSG00000254038|lincRNA	32	5	0	3	1	0	0	1	0	8	8	2	3	3	20	0	0	1	3	0	0	2	37	24	1	11	21	2	4	0	13	4	15	16	3	1	9	1	4	18	3	0	2	12	0	0	2	13	6
AC068769.1|ENSG00000243584|processed_pseudogene	62	0	1	0	0	0	0	0	3	0	1	1	1	0	65	9	0	1	4	0	5	4	38	1	1	13	4	0	18	1	2	0	0	9	3	1	2	7	2	2	6	1	0	0	1	0	5	0	0
IQCF6|ENSG00000214686|protein_coding	40	0	0	17	8	15	12	9	2	1	4	0	0	0	20	0	1	0	0	0	0	0	5	0	0	2	3	0	1	0	0	0	0	2	0	0	0	0	0	0	0	1	0	0	0	0	0	1	0
ZNF205|ENSG00000122386|protein_coding	964	782	487	605	459	487	619	387	1246	479	375	1304	1215	1225	805	968	975	1184	1060	711	931	679	787	2567	888	914	1694	926	1317	1353	1213	1146	1001	861	963	1320	1090	595	1133	846	1387	1967	1726	586	729	1590	1017	651	894
AC134698.4|ENSG00000254069|processed_pseudogene	0	0	0	0	0	0	0	0	0	0	0	0	0	0	0	0	0	2	0	0	0	0	0	0	0	1	0	0	0	0	0	0	0	0	0	0	0	0	0	0	0	0	1	0	0	0	1	0	0
CHAC1|ENSG00000128965|protein_coding	217	62	115	836	1954	407	1549	124	455	745	481	185	187	285	337	767	61	229	229	505	403	50	589	348	179	219	637	204	445	338	300	158	126	799	294	984	300	97	369	577	484	120	126	228	508	237	352	3601	838
Y_RNA|ENSG00000206704|misc_RNA	5	1	0	0	0	1	0	0	0	0	0	0	0	0	0	0	0	0	0	0	0	1	0	0	0	0	0	0	1	0	0	0	1	1	0	0	0	0	0	0	1	0	0	0	0	0	0	0	0
TCF7L2|ENSG00000148737|protein_coding	5756	3393	709	1671	935	1257	2557	3080	7563	827	2369	1270	5637	1160	1416	1864	3955	2005	2390	2087	4033	1810	5068	2830	2907	2796	1254	3354	2290	3112	1996	1123	1239	1844	2925	1234	2408	2869	3808	3724	980	2156	3104	3503	2567	2295	1966	1765	3845
DUX4L45|ENSG00000261440|processed_pseudogene	11	0	1	1	2	1	0	0	0	0	0	0	0	1	4	0	0	0	0	1	0	0	3	1	0	8	0	0	0	1	0	0	0	0	0	0	1	0	0	1	0	0	0	0	0	1	1	1	1
CYB5B|ENSG00000103018|protein_coding	4426	3855	2527	1913	1224	1466	2199	1943	12482	1722	1927	4200	6649	9144	6910	7360	14298	5032	3362	6157	10532	5477	4876	6970	5356	7140	6981	4469	4132	5965	7703	4914	11335	4480	6583	4772	6151	2939	6591	4822	4386	6772	8162	4674	8190	4767	5352	3052	6669
RPL7P21|ENSG00000231579|processed_pseudogene	8	5	18	7	2	2	5	1	9	5	20	5	4	10	12	18	9	4	2	13	5	10	4	5	5	14	12	9	23	16	8	6	6	14	8	4	4	12	3	5	7	6	15	7	6	11	8	5	11
AC087499.2|ENSG00000226096|processed_pseudogene	1	0	0	0	0	0	0	0	0	0	0	0	0	0	1	0	0	0	0	0	0	0	1	0	0	0	0	0	1	0	0	0	0	0	0	0	0	0	0	0	0	0	0	0	0	0	0	0	0
CHL1|ENSG00000134121|protein_coding	64	4635	422	386	248	218	640	342	75	488	1134	820	390	5926	150	45	99	216	381	7971	2395	4674	6003	12	1053	77	4160	116	3165	343	921	992	19	4037	2899	56	699	4237	172	415	201	3039	143	1955	371	981	313	3063	429
UBE2D2|ENSG00000131508|protein_coding	5030	4631	5693	2357	1968	2017	2710	2333	2428	4010	2518	8139	4309	13649	2906	5676	8686	4641	3214	4076	5115	4040	6141	6016	4686	6256	7811	6751	5879	5280	6785	7180	6242	4949	5574	6680	5099	4104	7210	5726	6728	6332	7040	3696	8404	7156	4935	5552	5226
IGHD|ENSG00000211898|IG_C_gene	42	7	61	194	563	131	4337	375	85	840	192	3	17	1	11	2	3	14	44	15	0	0	1452	20	1336	566	45	1135	2	16	0	437	598	79	101	4	186	281	47	60	33	18	2517	147	298	5	0	42	272
AC099520.1|ENSG00000251574|lincRNA	36	0	0	0	0	0	0	1	21	1	0	5	7	1	42	3	0	1	0	15	0	0	35	19	2	85	3	0	5	0	2	0	3	3	12	0	21	1	3	7	0	5	6	5	6	2	0	2	1
ST7-OT4|ENSG00000214188|sense_intronic	52	12	3	10	10	6	20	17	13	2	21	8	17	19	55	8	6	14	30	10	7	24	46	18	11	25	6	7	17	48	9	26	25	9	13	6	14	6	11	17	9	9	32	37	7	8	5	2	2
LINC02155|ENSG00000254120|lincRNA	0	0	0	0	2	1	0	9	0	0	0	0	0	0	2	0	0	0	0	0	0	1	1	0	0	0	0	0	0	0	1	0	0	0	0	0	0	0	0	0	0	0	0	0	0	0	0	0	0
AP003168.1|ENSG00000254915|processed_pseudogene	1	4	0	3	0	0	0	0	0	0	1	1	5	0	4	0	2	0	1	0	1	0	7	0	0	0	0	0	0	0	2	0	0	0	0	0	0	1	4	4	0	0	1	0	0	0	0	1	1
LEMD2|ENSG00000161904|protein_coding	2672	4459	2912	2469	1489	1489	2705	2117	4202	3600	1959	5938	5610	6069	3332	4304	4231	4253	4833	6153	6103	5142	4470	6953	4694	4717	10181	5087	4511	6523	7813	6801	4794	4387	5017	5803	5096	2549	7190	4409	5258	8769	5523	4282	5338	6354	3351	4461	4606
OR1N2|ENSG00000171501|protein_coding	27	1	0	3	0	0	0	0	0	0	0	1	0	0	26	1	0	0	0	1	0	0	27	0	3	2	0	0	1	0	0	2	53	2	0	0	1	0	2	0	0	0	2	1	0	0	2	1	0
AL080243.1|ENSG00000213857|processed_pseudogene	79	118	91	20	7	23	12	22	45	83	21	64	40	112	149	69	78	89	19	55	31	47	37	93	59	51	24	27	47	101	61	55	79	77	34	72	57	151	67	30	68	24	50	31	43	80	49	24	64
LINC01170|ENSG00000253807|lincRNA	21	1	0	0	0	0	2	0	0	3	1	1	4	2	4	3	1	1	3	0	1	0	4	6	13	3	1	2	2	0	0	0	1	7	2	1	2	0	3	2	0	0	2	0	3	0	3	4	1
AC018616.1|ENSG00000253859|antisense	6	0	0	0	2	0	0	0	0	0	0	8	1	55	16	40	0	0	0	9	0	34	9	68	2	14	21	0	16	16	6	20	1	8	10	1	29	0	7	6	5	19	16	0	3	1	2	0	3
IL7|ENSG00000104432|protein_coding	688	265	39	64	45	76	170	85	567	105	58	31	120	28	238	400	235	110	980	113	105	96	624	775	349	107	140	186	67	549	17	215	68	322	137	26	169	114	667	445	242	152	255	374	517	144	79	203	86
AC007494.3|ENSG00000279509|TEC	16	6	3	3	5	9	12	9	11	1	3	5	9	8	21	11	12	11	4	4	14	11	25	1	15	23	11	2	10	5	3	7	2	5	5	0	9	2	13	9	6	14	8	7	3	5	0	8	2
AC012616.1|ENSG00000268922|processed_pseudogene	0	0	0	0	0	0	0	0	0	0	0	0	0	0	0	0	0	0	0	0	0	0	0	0	0	0	0	0	0	0	0	0	0	0	0	0	0	0	0	0	0	0	0	0	0	0	0	0	0
TMEM100|ENSG00000166292|protein_coding	58	1372	47	119	152	109	364	166	78	29	1265	10	63	12	9	12	17	35	39	27	15	13	28	8	125	17	18	65	6	5	12	8	0	60	9	4	17	425	10	72	10	24	52	56	9	20	10	28	10
ACOT7|ENSG00000097021|protein_coding	2151	2092	3446	623	311	409	587	841	1918	1383	888	4419	3903	12853	2763	8994	4409	2613	1395	3208	3612	6627	2877	8858	3725	6836	2627	7531	5298	5183	10062	5053	7840	2925	5607	8100	5866	2025	4249	2435	2908	3897	3645	4336	3554	2915	10146	1736	3384
AC012409.3|ENSG00000277135|lincRNA	21	47	3	52	23	27	41	37	9	1	36	0	15	2	11	0	6	5	0	2	1	3	8	0	8	6	1	2	5	0	1	0	2	2	1	0	2	11	3	9	0	0	2	15	2	0	1	1	0
RNU6-27P|ENSG00000251955|snRNA	6	0	0	0	1	0	0	0	0	0	0	2	0	2	7	2	1	0	0	0	0	1	10	0	0	1	0	0	2	0	0	1	0	1	0	1	0	0	0	0	0	1	1	0	0	0	0	1	0
TMEM119|ENSG00000183160|protein_coding	317	2072	25	343	331	269	720	285	400	183	405	405	318	406	347	610	445	1984	497	2844	2280	1054	378	276	2643	848	381	270	673	185	511	89	148	156	183	140	245	1293	1190	340	160	218	2036	1379	119	481	395	99	688
AC090699.1|ENSG00000267518|processed_pseudogene	36	0	1	0	0	0	1	2	1	0	0	3	4	2	10	0	1	1	0	3	3	3	17	1	3	6	1	0	5	0	2	1	1	3	1	0	2	0	5	3	2	4	5	0	1	2	7	3	6
MIR1282|ENSG00000221792|miRNA	0	0	0	0	0	0	0	0	0	0	0	0	0	0	0	0	0	0	0	0	0	0	0	0	0	0	0	0	0	0	0	0	0	0	0	0	0	0	0	0	0	0	0	0	0	0	0	0	0
KIAA2012|ENSG00000182329|protein_coding	226	18	2	11	2	4	3	4	8	5	3	4	11	7	79	13	7	10	6	4	5	12	56	6	6	54	7	3	19	9	1	7	8	15	0	4	6	17	17	43	5	3	6	15	4	3	22	2	3
AC244394.2|ENSG00000234225|lincRNA	0	0	0	3	1	0	1	0	1	0	1	0	0	0	0	0	1	0	0	0	2	0	1	1	0	0	0	0	0	0	1	0	1	0	0	0	0	0	0	0	0	0	0	0	2	0	0	0	0
NDUFAF4P1|ENSG00000259467|processed_pseudogene	13	1	3	4	2	0	2	3	4	0	1	0	4	3	11	3	7	2	3	2	2	3	5	1	0	6	7	2	0	3	7	1	4	5	1	1	0	0	3	3	1	2	11	2	2	3	0	1	0
ANGPT2|ENSG00000091879|protein_coding	272	1709	114	161	77	99	463	193	128	128	320	1036	1004	3050	560	1346	1232	553	202	1199	1283	1165	518	1181	963	1008	623	307	2698	1703	1259	661	1047	518	821	1029	761	3282	1244	480	593	231	1225	742	663	1245	557	209	616
MIR4733|ENSG00000265444|miRNA	10	0	0	0	1	0	0	1	0	0	1	0	0	0	4	0	1	0	0	0	0	0	3	0	0	4	1	1	0	0	0	0	3	2	0	0	0	0	1	0	0	0	0	1	0	0	0	0	0
AP000763.1|ENSG00000255786|processed_pseudogene	4	4	1	2	0	3	2	2	6	0	1	2	8	1	5	10	5	1	2	1	3	0	8	0	4	10	2	2	4	2	1	1	3	0	0	1	8	1	2	4	0	0	5	4	0	0	1	1	1
NYAP1|ENSG00000166924|protein_coding	26	215	138	34	12	7	35	10	10	44	96	56	40	21	26	36	131	266	77	67	226	41	53	32	45	58	65	299	170	94	14	24	32	102	76	78	123	62	9	138	73	27	123	84	10	108	229	189	23
RBM14|ENSG00000239306|protein_coding	5765	4900	3150	2853	1201	1530	2673	3100	8215	3553	2758	6038	8882	3666	5640	5001	5132	3715	4946	5674	8201	7038	5289	5782	4783	6043	8196	4134	9507	3857	8939	4817	3755	3431	8237	7006	5477	4655	7070	7361	5128	6534	6886	5898	5014	7365	4360	4016	4509
OR4A14P|ENSG00000254962|unprocessed_pseudogene	0	1	0	0	0	0	0	0	0	1	0	0	0	0	1	0	1	1	0	1	0	0	6	0	1	0	0	0	1	0	0	0	0	0	0	0	1	0	0	1	0	0	1	0	0	2	0	0	0
AC006042.4|ENSG00000234141|antisense	19	3	0	5	3	0	2	1	18	0	4	2	6	3	39	3	2	3	3	1	6	0	11	9	1	21	2	1	1	1	0	3	1	7	0	0	5	3	1	4	4	4	4	5	3	1	0	5	0
MRPL45|ENSG00000278845|protein_coding	1536	2116	1792	1528	1104	1022	1024	1357	3978	1267	1141	1254	3210	2411	3752	2329	2265	2459	2087	1498	3748	2853	1657	2611	1812	2377	3450	2968	2737	1117	2761	2186	2567	1641	3022	2930	2210	1472	2624	2294	1518	3178	2143	2166	3519	5078	2100	1691	4042
GPR83|ENSG00000123901|protein_coding	156	41	3	39	10	16	33	26	52	7	36	6	31	4	99	5	4	27	35	10	49	22	63	28	5	44	12	2	37	7	11	24	7	17	20	6	4	6	8	205	16	29	17	39	9	20	18	5	12
MIR4284|ENSG00000265724|miRNA	7	7	4	0	0	0	4	3	2	0	2	1	5	3	12	6	3	1	3	1	4	11	6	0	0	14	2	8	6	2	1	0	2	1	2	1	8	3	2	1	7	5	2	3	0	2	0	0	1
YME1L1|ENSG00000136758|protein_coding	7522	12368	6559	5377	4100	3831	6343	5049	14093	5226	5716	15542	13233	14216	17300	11866	10822	6674	12416	11928	20382	20897	10350	5438	8956	16867	16272	17286	9838	7148	15387	8160	7633	13052	9468	8174	12065	10683	17624	9334	5006	7842	8924	15573	7836	14714	5820	9638	12765
AC124290.2|ENSG00000254309|processed_pseudogene	9	0	0	0	0	0	0	0	0	0	0	0	0	0	4	0	0	0	0	0	0	0	30	0	0	0	0	0	0	0	0	0	0	1	0	0	0	0	0	0	0	0	0	0	0	0	0	0	0
SNORA74|ENSG00000272025|snoRNA	11	0	0	0	0	0	0	0	0	0	0	0	0	0	3	0	0	0	3	0	0	0	3	0	0	6	0	1	2	0	0	0	0	0	0	0	0	0	0	1	1	0	0	0	0	0	0	0	0
AC010997.5|ENSG00000273248|lincRNA	11	6	1	9	3	5	3	2	9	3	1	10	8	3	6	5	11	9	7	5	17	10	7	17	12	18	19	12	14	4	10	10	3	11	7	5	13	5	4	27	9	22	3	3	4	10	8	10	8
AC012462.2|ENSG00000228618|lincRNA	4	0	0	0	0	0	0	0	0	0	0	0	0	1	3	0	0	0	0	0	0	0	1	0	0	2	0	0	0	0	0	0	4	0	0	0	0	0	0	0	0	0	0	0	0	0	0	0	0
AL354714.4|ENSG00000232188|lincRNA	10	0	0	0	0	0	0	0	0	0	0	0	1	0	6	0	1	0	4	0	0	5	2	0	2	0	0	0	0	0	1	0	0	1	0	0	3	5	0	0	3	0	4	2	0	0	0	0	0
AL136980.1|ENSG00000225408|antisense	14	6	1	3	3	12	11	4	14	0	10	5	30	5	7	1	12	1	11	3	6	5	12	14	12	42	9	6	2	4	5	8	2	16	7	2	11	7	5	7	9	5	3	12	16	6	19	1	1
AC079949.1|ENSG00000256001|lincRNA	64	17	1	20	0	5	17	7	9	2	20	2	14	28	98	75	30	16	8	56	26	62	42	322	19	61	97	0	70	4	5	19	3	28	50	26	25	56	79	42	28	61	321	37	62	9	2	3	28
BX088651.4|ENSG00000237357|lincRNA	1	3	16	0	2	0	8	4	1	24	0	12	12	4	16	4	15	47	3	25	61	2	9	16	8	7	36	5	6	6	3	9	15	10	5	30	23	3	2	16	0	18	4	13	8	4	7	24	21
AL356289.1|ENSG00000226133|lincRNA	3	3	0	0	0	0	0	0	0	0	0	0	0	0	0	0	1	0	1	0	0	0	0	0	0	0	1	0	0	3	0	0	0	0	0	1	0	0	0	0	0	0	0	4	0	0	0	0	0
VWC2|ENSG00000188730|protein_coding	45	18	1	15	12	8	26	5	1	26	77	39	64	2	207	0	9	4	1	172	6	2	89	0	28	27	6	3	11	14	2	73	3	51	42	2	3	14	1	20	7	2	2	7	127	6	8	12	16
RNY1P8|ENSG00000206697|misc_RNA	4	0	0	0	0	0	0	0	1	0	0	0	0	0	5	0	0	0	0	0	0	0	0	0	0	1	0	1	0	0	0	0	0	0	0	0	0	0	0	0	0	0	0	0	0	0	1	0	0
Y_RNA|ENSG00000201774|misc_RNA	0	0	0	1	0	0	0	0	0	0	0	0	1	0	2	0	0	0	1	0	0	0	1	0	0	2	0	0	0	0	0	0	0	0	0	0	0	0	0	0	0	0	0	0	0	0	0	0	0
PADI3|ENSG00000142619|protein_coding	146	0	326	11	2	1	54	3	18	1335	1	13704	96	19699	2620	225	3556	339	177	70	511	744	339	121	298	12966	15475	328	7272	618	527	109	316	848	623	6949	247	133	10688	135	238	334	3607	1984	184	147	148	2742	240
OR3A1|ENSG00000180090|protein_coding	13	0	0	0	0	0	0	0	0	0	5	1	1	0	31	0	0	1	0	0	0	0	8	0	0	2	0	0	0	0	0	0	0	0	0	0	0	0	0	0	0	0	0	1	0	0	0	0	0
FADS6|ENSG00000172782|protein_coding	47	4	34	173	14	19	34	9	1	224	8	212	12	15	21	1	508	10	5	104	282	23	350	322	150	26	63	1	310	107	12	376	10	254	360	31	353	13	8	32	60	34	115	8	11	371	37	234	268
AL023284.1|ENSG00000216519|processed_pseudogene	12	1	1	0	0	0	0	0	0	0	0	0	1	0	7	0	0	0	0	0	0	1	1	0	0	2	1	0	2	3	0	0	0	0	0	4	0	0	0	0	0	0	2	0	0	0	0	1	1
MTCO3P17|ENSG00000237542|unprocessed_pseudogene	6	0	0	1	0	0	0	1	2	0	0	3	0	0	5	1	0	0	6	0	0	0	5	1	1	1	1	0	0	0	0	0	1	0	0	0	0	0	0	3	0	0	0	1	0	0	1	0	0
PELI2|ENSG00000139946|protein_coding	1564	2665	388	2521	2014	2425	3991	3930	3179	275	2260	253	1660	312	334	173	3919	491	1774	3242	579	691	1378	2724	649	742	2384	242	3682	1028	202	293	965	1498	5375	156	445	1924	1101	1398	2404	1624	657	3453	9831	758	1534	369	1994
AP001525.1|ENSG00000279962|TEC	6	2	2	3	1	5	5	1	3	0	1	0	1	0	9	1	3	1	1	0	2	1	4	6	0	7	0	1	0	3	0	0	0	1	3	1	1	1	1	2	2	3	2	1	0	0	5	1	0
OR10G3|ENSG00000169208|protein_coding	41	0	0	0	0	0	0	0	0	0	0	0	1	0	20	0	0	0	0	0	0	0	23	0	0	4	0	0	3	0	0	0	0	5	0	0	0	0	1	0	0	0	0	1	0	0	2	1	0
PSMC1P2|ENSG00000213781|processed_pseudogene	36	0	2	4	0	0	1	0	1	0	0	2	2	2	3	1	8	0	1	0	1	2	6	2	4	3	0	1	6	3	1	1	0	4	0	1	0	4	3	1	2	1	2	3	4	2	2	1	4
LINC00051|ENSG00000254008|antisense	22	0	1	0	0	0	0	0	0	0	2	0	1	1	17	0	0	0	0	1	102	0	9	8	0	45	10	0	4	0	8	0	0	2	134	13	0	7	2	0	1	1	5	0	1	1	25	1	3
AC091516.1|ENSG00000257752|processed_pseudogene	4	4	2	7	2	1	6	12	4	0	2	11	20	7	8	6	6	7	7	4	8	15	2	0	2	13	5	3	15	10	8	5	7	4	17	1	11	3	42	20	2	18	9	28	10	0	3	5	5
AL137222.1|ENSG00000218857|processed_pseudogene	2	4	2	0	1	1	4	4	3	1	2	1	4	2	27	0	13	2	1	5	0	1	2	3	3	6	1	8	4	2	2	1	4	3	1	2	4	8	9	6	1	2	1	3	0	4	3	2	6
CAB39|ENSG00000135932|protein_coding	11455	12758	6866	6364	3992	5537	7662	7322	11203	8360	7044	12542	10574	11723	9530	19562	19641	3800	3234	6327	5021	13225	9825	12186	6852	7149	12118	15270	8110	14310	9140	3696	5547	11542	7258	9412	12053	9044	13931	8054	3490	7892	12253	11891	9452	5762	3719	12838	4056
U8|ENSG00000201810|snoRNA	1	0	0	0	0	0	0	0	0	0	0	0	0	0	2	0	0	0	0	0	0	0	1	0	0	0	0	0	0	0	0	0	0	0	1	0	0	0	0	0	0	0	0	0	0	0	0	0	0
WNT6|ENSG00000115596|protein_coding	13	67	28	171	20	10	30	10	6	48	104	218	138	67	49	16	227	86	90	76	18	54	46	39	57	103	73	50	46	29	46	11	58	86	37	67	216	97	58	1440	205	120	292	123	27	43	19	39	11
TRPV4|ENSG00000111199|protein_coding	195	239	1736	148	13	46	48	124	69	1327	49	1455	2451	2117	754	1205	2406	618	79	1932	4924	1490	3542	4957	1614	1830	749	1819	4189	743	3693	2594	887	861	4023	992	1439	966	3425	1215	1787	2184	1759	2352	2420	3585	1346	1378	2845
PHF6|ENSG00000156531|protein_coding	2756	1853	990	1058	504	692	1121	1130	3442	952	908	2684	5465	4910	3146	2150	4263	1813	2159	2826	4415	3659	3661	3383	2357	4940	6423	2407	3781	2644	3234	1689	2541	3282	2818	1491	2200	1759	5522	2810	1524	4614	4533	2985	2999	4554	1517	1823	2155
PSTPIP2|ENSG00000152229|protein_coding	507	894	743	646	392	558	864	582	808	318	546	381	11334	1136	4336	341	4427	646	2012	1519	1690	1039	1602	2278	1646	403	131	3959	188	907	1553	863	1180	1268	1135	3445	1992	369	2100	1191	741	1026	1286	1561	699	2961	1144	731	438
THOC7-AS1|ENSG00000240549|antisense	15	7	5	11	3	0	9	9	17	5	13	1	6	2	13	4	9	3	9	3	5	6	12	6	7	3	11	4	11	5	8	5	5	10	10	6	6	2	4	12	10	17	7	4	0	15	6	3	1
LINC01770|ENSG00000225285|lincRNA	32	223	46	14	9	13	53	34	80	19	54	59	138	50	87	4	10	194	139	16	34	17	50	153	46	19	56	40	29	29	21	21	11	76	26	18	41	203	33	18	58	30	192	171	29	17	229	46	21
LINC02021|ENSG00000249846|lincRNA	28	43	5	20	8	2	19	9	69	4	18	44	21	30	32	4	10	109	20	10	53	8	82	48	8	63	43	23	91	104	0	1	219	14	7	1	37	19	68	82	68	98	29	70	44	7	10	16	8
LINC01916|ENSG00000264232|lincRNA	5	0	0	0	0	0	0	0	0	0	0	0	0	0	16	0	0	0	0	0	0	0	7	0	0	7	0	0	0	0	0	0	1	0	0	0	0	0	0	0	0	0	1	0	0	0	0	0	0
CKS1BP5|ENSG00000250972|processed_pseudogene	2	0	0	0	0	0	0	0	0	0	0	0	0	0	0	0	0	0	0	0	0	0	1	0	0	1	1	0	1	0	0	0	0	0	0	0	0	0	0	0	0	0	0	0	0	1	0	0	0
PCDH9|ENSG00000184226|protein_coding	98	7569	14	2257	478	2283	2707	1800	0	41	3657	67	274	69	325	45	448	343	1368	219	108	62	286	244	111	296	15	22	19	23	79	78	15	271	127	19	49	3328	94	223	21	227	407	2782	192	69	85	22	26
TSPAN4|ENSG00000214063|protein_coding	421	4969	247	667	369	255	1152	378	318	293	1300	818	2445	705	3309	798	605	2049	1296	1638	2110	1504	758	2042	1965	1211	784	596	771	1733	606	679	3738	606	506	638	561	3059	1818	2661	660	744	1676	1756	752	1235	980	518	837
AC131956.1|ENSG00000250034|lincRNA	0	0	0	0	0	0	0	0	0	0	0	0	0	0	1	0	0	0	0	0	0	0	1	0	0	0	0	0	0	0	0	0	0	0	0	0	0	0	0	0	0	0	0	0	0	0	0	0	0
AC092612.1|ENSG00000248521|processed_pseudogene	6	1	0	2	0	0	1	3	1	0	0	2	7	2	2	1	4	1	1	2	4	0	7	3	2	1	0	1	3	0	2	0	0	6	0	2	5	2	2	3	1	0	5	4	0	3	7	1	1
AC005703.3|ENSG00000265445|antisense	0	0	0	0	0	0	0	0	1	0	0	0	1	0	2	0	0	0	0	0	0	2	0	1	0	0	0	0	0	0	0	0	0	0	0	0	0	0	0	1	0	0	0	3	0	0	1	0	0
AC018904.1|ENSG00000259250|antisense	80	47	11	26	22	30	41	45	62	19	26	23	260	170	44	30	36	43	38	69	92	65	56	120	81	77	205	28	97	24	112	93	45	48	55	25	40	36	91	81	45	48	46	54	145	30	57	41	24
DCDC1|ENSG00000170959|protein_coding	97	25	3	30	4	7	5	2	1	2	15	51	71	18	128	144	6	44	2	106	53	12	131	151	22	70	3	0	39	117	8	17	23	43	36	2	41	16	44	268	33	5	89	129	769	24	18	5	45
AC093852.1|ENSG00000251159|processed_pseudogene	2	0	0	0	0	0	0	0	0	0	0	0	0	0	11	0	0	0	0	0	0	0	14	0	3	3	0	0	0	0	0	0	0	4	0	0	0	0	1	0	0	0	0	0	0	0	1	0	0
PACRG-AS1|ENSG00000281692|antisense	7	3	1	7	4	6	5	3	2	1	1	2	2	0	1	1	2	1	3	0	0	1	19	4	0	1	1	0	5	1	0	1	2	2	1	0	2	8	25	15	1	0	1	1	6	8	0	2	4
RNU6-155P|ENSG00000252156|snRNA	13	0	1	0	0	0	2	1	3	1	1	0	0	1	7	1	2	0	1	0	0	1	3	0	1	0	0	0	0	1	1	1	0	2	0	0	1	0	5	3	1	1	0	1	0	0	0	3	0
CDH13|ENSG00000140945|protein_coding	480	3466	755	241	84	89	462	299	217	1122	581	3035	3885	4854	500	6995	17601	3586	2380	7122	13825	10623	1851	2903	4131	1976	1133	4435	15084	4197	6418	945	27575	3314	5659	8423	11085	8141	1824	1049	490	299	12161	8607	3564	8824	3406	1783	985
AC010768.2|ENSG00000255092|antisense	53	4	19	15	9	11	20	5	31	12	5	22	24	6	28	14	25	5	74	4	9	4	33	36	22	19	22	54	21	67	14	7	8	33	10	4	20	6	34	14	34	13	19	16	1	8	27	28	4
IREB2|ENSG00000136381|protein_coding	4525	6272	3201	3710	1959	2056	3627	3641	8421	2619	2977	3386	8152	6414	7291	3066	3842	3173	4272	7291	12873	5200	3467	4483	3462	3441	6959	5044	9539	3355	8933	4365	2393	5200	7015	1935	3853	3726	10199	7013	2308	2806	4617	6084	5573	4707	3528	5487	5909
AC008132.2|ENSG00000239989|transcribed_processed_pseudogene	0	0	0	0	0	0	0	0	0	0	0	0	0	0	0	0	0	0	0	0	0	0	0	0	0	0	0	0	0	0	0	0	0	0	0	0	0	0	0	0	0	0	0	0	0	0	0	0	0
ZNF710|ENSG00000140548|protein_coding	3362	2564	2848	4624	1843	2274	3742	2837	4667	4930	2079	2386	2059	4618	4841	3705	1735	2134	2864	2289	2637	2650	2286	2609	2766	2406	1948	3929	4533	1575	4356	3040	2415	3184	2593	2572	2975	3717	3620	2277	1367	1664	3772	3534	1704	1868	2107	5505	2638
AP003400.5|ENSG00000279697|TEC	4	0	0	0	0	0	0	0	0	0	0	0	0	0	12	0	1	0	0	0	0	0	5	1	0	19	0	0	0	0	1	0	0	1	0	0	0	0	0	0	0	1	0	0	0	0	0	0	1
FO393414.2|ENSG00000217483|processed_pseudogene	6	0	1	0	0	0	0	0	0	0	0	0	0	1	20	0	0	0	0	1	0	1	9	0	1	2	0	0	0	0	0	0	0	0	0	0	2	0	1	3	1	0	2	0	0	0	0	0	0
OR52B5P|ENSG00000231049|unprocessed_pseudogene	3	2	0	5	0	0	1	0	7	1	2	1	0	3	7	0	0	0	0	1	0	0	7	2	5	0	0	2	0	2	1	0	0	0	0	0	0	0	3	8	0	2	0	2	0	1	0	0	0
Y_RNA|ENSG00000206822|misc_RNA	10	0	2	0	0	0	1	4	4	1	2	1	6	4	11	1	0	0	2	0	2	2	10	2	0	4	3	0	2	1	1	0	1	0	1	0	2	1	4	3	0	3	4	3	0	0	0	0	0
AC091839.1|ENSG00000248234|processed_pseudogene	0	1	1	0	0	0	0	0	0	1	0	1	0	0	5	0	0	1	0	0	0	1	0	1	1	1	0	0	0	1	0	0	1	1	0	0	0	0	1	0	1	0	2	1	0	3	1	0	2
ANKRD20A4|ENSG00000172014|protein_coding	14	22	3	31	1	15	1	17	0	4	28	3	49	1	16	0	4	47	2	8	47	1	35	8	5	4	1	0	0	0	0	2	14	49	2	0	12	24	1	0	0	1	0	44	22	1	2	8	0
SAMD15|ENSG00000100583|protein_coding	60	69	23	49	6	21	31	30	28	33	15	113	365	80	91	84	62	450	60	93	64	282	42	68	36	137	95	42	181	104	143	39	135	77	132	71	139	41	120	348	60	60	264	254	106	73	32	42	78
AC023051.1|ENSG00000234428|antisense	21	6	3	9	7	6	10	10	18	10	4	12	25	38	21	8	9	11	8	5	7	3	14	23	38	13	1	2	1	30	3	9	15	14	5	3	13	8	5	14	5	5	6	17	7	6	9	21	1
SLC36A1|ENSG00000123643|protein_coding	2575	2664	2950	633	395	515	1046	1098	1892	1155	742	3841	1107	1657	1036	3724	1743	2956	1065	9716	5213	2488	1479	1307	1938	2395	6973	2820	5013	1570	4752	1069	4473	1382	3405	3181	3429	1326	3084	1187	774	1634	2823	2270	2410	4376	1903	1806	2610
TUBB8P1|ENSG00000229298|processed_pseudogene	13	16	20	11	2	0	6	10	9	2	3	15	50	39	55	21	36	10	13	3	17	24	159	0	8	0	30	72	15	16	9	32	6	8	24	13	24	8	29	1	8	0	64	15	0	14	70	10	4
AVEN|ENSG00000169857|protein_coding	324	907	704	416	439	380	443	360	1035	427	551	782	748	1376	953	1014	950	1267	283	557	2554	1144	501	2154	648	335	817	923	529	884	1373	1003	1209	838	1259	1658	694	532	938	471	656	835	811	619	698	1563	945	497	1146
RPL36AP13|ENSG00000233747|processed_pseudogene	19	8	14	10	5	7	8	7	12	14	4	7	13	6	25	16	12	22	13	8	14	9	21	13	24	24	7	17	6	10	6	14	38	14	15	13	5	5	8	4	19	12	15	2	13	22	19	10	11
AC072026.1|ENSG00000270782|processed_pseudogene	0	0	0	0	0	1	0	0	0	0	0	0	0	0	9	0	0	0	0	0	0	1	3	0	0	2	0	0	3	0	0	0	0	0	0	0	0	0	0	0	0	0	0	0	0	0	0	0	0
BX005214.3|ENSG00000277024|transcribed_processed_pseudogene	1	0	0	0	0	0	1	0	0	0	0	0	0	0	2	0	1	3	0	0	0	0	1	1	0	1	0	0	1	2	1	0	0	0	0	1	0	0	0	0	0	1	0	0	0	0	0	0	2
AL157935.1|ENSG00000227218|antisense	99	32	79	529	368	477	1596	1001	127	123	326	34	135	53	40	13	7	13	196	43	234	61	68	66	51	52	158	272	80	49	8	40	24	78	49	38	66	61	55	50	34	131	54	45	84	224	114	394	133
AP000146.1|ENSG00000230379|lincRNA	1	0	0	0	0	0	0	0	0	0	0	0	0	0	14	0	0	0	0	0	0	0	6	0	2	6	0	0	0	0	0	1	1	0	0	0	0	0	0	0	0	0	1	0	0	0	6	0	0
RPL23AP61|ENSG00000280012|processed_pseudogene	14	7	26	4	4	7	2	2	5	13	5	1	8	7	25	10	13	19	6	5	4	5	7	11	20	16	4	4	6	6	1	16	11	15	11	8	15	13	8	12	9	13	7	5	6	31	19	4	13
SERPINA9|ENSG00000170054|protein_coding	8	0	1	5	1	0	0	0	0	7	0	31	8	231	5	2	0	0	0	31	5	141	93	1	92	9	0	66	1	35	87	0	5	4	5	1	267	0	15	12	6	1	91	2	0	2	2	2	6
GCOM1|ENSG00000137878|protein_coding	94	226	84	270	131	160	315	318	185	644	95	9	10	12	129	23	5	26	21	12	8	6	122	23	60	447	115	31	6	14	202	11	4	392	35	4	145	131	179	80	18	9	18	62	6	1	12	953	14
RGCC|ENSG00000102760|protein_coding	377	2295	151	3170	401	3724	982	1133	719	1202	1741	1115	3969	1486	406	1450	1858	979	438	1978	1068	1260	1315	1699	3093	992	564	631	1362	1733	610	1225	818	746	2141	3940	953	3002	832	1112	1858	744	1113	1100	1248	1432	1118	618	792
RAB28P5|ENSG00000225400|processed_pseudogene	15	43	6	10	5	14	13	2	6	2	27	40	43	31	12	6	44	13	26	7	8	15	14	26	16	19	18	9	18	16	2	5	33	18	10	8	15	43	9	15	15	18	19	16	15	18	13	7	13
AL445430.2|ENSG00000242753|lincRNA	1	0	0	3	0	0	4	0	0	0	1	0	0	0	4	0	0	0	1	2	0	0	1	0	0	0	0	0	0	0	0	0	0	0	0	1	0	0	1	1	0	0	0	0	0	0	1	0	0
AC011494.1|ENSG00000268685|processed_pseudogene	0	0	0	0	0	0	0	0	0	0	0	0	0	0	10	0	0	0	0	0	1	0	4	0	0	0	0	0	0	0	0	1	0	0	0	0	0	0	0	0	0	0	0	0	0	0	0	0	0
AC106785.2|ENSG00000260611|lincRNA	0	1	0	0	0	0	0	0	0	0	0	2	3	1	0	0	1	0	32	1	0	2	3	0	0	0	1	0	1	0	0	0	0	1	0	0	1	3	0	3	3	0	1	0	0	0	0	0	1
AC063962.1|ENSG00000272748|lincRNA	8	0	0	0	0	0	0	0	0	0	0	0	0	1	12	0	0	1	2	0	1	1	6	0	3	1	1	1	2	0	0	0	0	1	1	0	0	0	1	0	0	0	0	0	1	0	1	0	0
FTX_4|ENSG00000275625|misc_RNA	4	1	0	1	0	0	0	1	0	0	0	2	3	0	3	2	0	1	0	0	1	1	3	0	0	1	0	1	1	0	1	0	0	1	1	0	3	0	0	0	2	0	1	0	0	1	0	1	0
AC004862.1|ENSG00000232667|antisense	18	0	0	1	2	2	10	2	0	0	3	1	0	0	52	4	2	2	4	2	0	0	46	1	1	10	0	0	1	0	0	0	5	2	0	0	0	0	0	1	4	0	1	4	0	0	4	1	0
AC008073.2|ENSG00000232642|antisense	14	12	2	8	4	3	9	3	1	2	4	7	5	4	8	0	0	0	7	1	0	4	5	2	3	5	3	2	4	1	3	3	4	6	0	0	2	8	9	3	5	5	11	10	0	1	3	3	1
OR6C71P|ENSG00000203408|unprocessed_pseudogene	9	0	0	0	0	0	0	0	0	0	0	0	0	0	7	0	0	0	0	0	0	0	17	0	0	11	0	0	2	1	0	0	1	4	1	0	0	1	0	0	0	0	0	2	1	0	1	0	0
AKIRIN1|ENSG00000174574|protein_coding	3007	6402	2251	3240	1802	2711	2568	2950	3192	1761	3675	3798	4317	4242	5146	2882	2810	8372	2678	2445	4520	5690	3492	7708	2363	3414	4327	4717	6441	4335	2966	4133	2608	3357	2564	3100	2340	5911	7895	5339	2569	3474	4357	4170	3506	3454	2385	2443	2865
CEACAM19|ENSG00000186567|protein_coding	376	958	1624	353	160	257	332	395	236	922	453	3266	874	10816	999	4818	31	655	598	1432	3502	4046	1082	7127	1968	1120	794	5300	2326	1988	8267	1756	185	711	1196	1505	4580	489	1142	818	701	267	786	1294	739	994	4053	1527	1226
RNY3P7|ENSG00000206800|misc_RNA	0	0	1	0	0	0	0	0	0	6	0	0	0	5	1	0	0	0	0	0	1	0	2	0	4	0	3	0	0	0	1	0	0	9	0	0	3	0	0	2	0	0	0	0	0	0	0	20	1
FUOM|ENSG00000148803|protein_coding	618	243	69	72	86	47	143	57	669	81	88	619	63	345	765	363	433	898	98	109	229	161	228	275	460	230	406	681	103	276	845	256	709	157	494	791	293	195	220	123	194	486	815	210	248	433	563	103	221
RN7SL448P|ENSG00000264322|misc_RNA	5	2	3	3	4	0	2	1	6	1	0	0	3	3	13	2	8	1	0	1	0	3	8	3	10	9	1	0	2	5	0	2	2	3	2	2	3	2	0	1	11	7	5	2	0	4	5	3	1
AP003354.1|ENSG00000253263|lincRNA	19	6	0	16	4	3	11	8	35	3	9	12	20	1	21	5	8	4	18	7	8	10	16	8	16	16	1	7	8	12	0	7	2	13	1	4	8	3	10	16	4	15	2	26	1	9	12	5	1
SCN2A|ENSG00000136531|protein_coding	84	702	195	407	130	168	212	133	104	31	111	542	20	12	683	37	1103	1012	3481	59	26	22	85	354	345	37	1	13	15	544	7	318	3	703	39	2	34	115	24	180	21	16	52	112	23	50	11	51	29
AC015912.3|ENSG00000274213|lincRNA	19	6	34	12	9	13	31	31	18	76	12	25	57	66	74	53	39	64	30	55	80	25	32	53	76	124	87	24	40	50	76	53	74	79	130	69	55	51	11	16	240	136	181	39	66	91	297	56	115
AC104248.1|ENSG00000253796|antisense	13	19	0	1	4	0	4	2	3	0	5	4	1	0	30	1	2	3	1	7	0	3	29	3	0	24	0	0	4	0	0	4	5	5	27	2	2	4	1	2	11	0	0	3	9	2	9	0	4
AL355870.1|ENSG00000233256|antisense	14	0	0	6	0	2	1	2	2	0	0	0	0	0	2	0	0	15	1	0	0	0	1	0	3	0	0	0	3	0	0	0	0	1	1	0	0	0	0	0	0	0	2	1	1	0	0	1	0
HCN3|ENSG00000143630|protein_coding	625	173	231	320	70	145	248	260	347	338	161	718	932	647	211	372	353	653	1815	545	463	1007	905	802	482	879	868	337	589	471	387	547	416	355	541	244	580	295	1193	760	347	950	441	643	767	699	556	616	520
AC011524.2|ENSG00000267240|lincRNA	5	0	0	3	1	1	0	0	0	0	0	0	0	0	7	0	0	1	0	0	0	0	6	0	0	1	0	0	1	0	0	0	0	4	0	0	0	0	0	0	0	0	1	0	0	0	7	0	0
RNU7-179P|ENSG00000252417|snRNA	5	0	0	0	0	0	1	0	0	1	0	1	0	1	0	0	0	1	0	0	1	0	0	0	0	2	0	0	0	1	0	0	0	1	0	0	0	2	1	0	0	0	0	0	0	0	2	0	0
COX5BP2|ENSG00000213111|transcribed_processed_pseudogene	0	0	0	0	0	0	0	0	0	0	0	0	0	0	0	0	0	0	0	0	0	0	0	0	0	0	0	0	0	0	0	0	0	0	0	0	0	0	0	0	0	0	0	0	0	0	0	0	0
GJA5|ENSG00000265107|protein_coding	167	2104	74	179	173	129	660	259	215	90	470	378	65	207	445	115	230	752	227	744	2627	1528	235	79	512	391	308	419	301	34	421	222	153	194	72	71	387	1612	976	518	81	243	319	1445	241	387	557	186	317
EGFR-AS1|ENSG00000224057|antisense	30	28	23	42	19	13	30	23	55	15	25	126	121	72	74	22	239	265	22	39	50	180	29	112	57	26	19	28	49	86	31	42	5	38	78	546	916	196	1270	129	40	1	131	69	19	12	41	20	30
AC002398.1|ENSG00000267049|antisense	28	47	33	25	11	21	14	25	39	17	25	30	86	70	35	72	13	104	30	46	62	138	67	63	89	177	54	43	26	74	42	42	52	53	43	49	45	21	99	56	120	89	368	80	61	64	56	37	18
EIF4A1P1|ENSG00000233300|processed_pseudogene	7	2	4	1	0	1	2	2	2	1	1	1	1	0	8	1	4	1	1	2	1	0	6	3	2	3	1	2	0	1	0	0	3	1	0	0	0	4	1	2	3	0	1	1	2	4	1	4	0
FARP2|ENSG00000006607|protein_coding	8690	3867	3753	2698	1387	1611	3389	2935	12215	2725	2290	4250	4425	2359	2588	3067	4521	1799	1447	4276	2590	6915	3752	3800	2244	4226	4315	7660	4817	1874	5321	1707	1809	4571	4264	2670	4398	3039	11313	6237	2117	4934	4801	5052	3553	4008	2433	4222	2719
RN7SL215P|ENSG00000242201|misc_RNA	9	0	0	0	0	0	0	0	0	0	0	0	0	0	3	0	0	0	0	0	0	0	1	0	2	6	0	0	1	0	0	0	0	0	0	0	0	0	0	0	0	0	0	0	0	0	0	0	0
AC092892.1|ENSG00000242770|processed_transcript	28	0	0	2	0	2	3	18	0	0	0	18	5	17	13	16	10	9	5	0	6	6	67	2	1	19	20	0	54	14	1	15	10	3	8	1	16	0	16	0	2	22	4	22	13	0	5	1	6
AC009299.3|ENSG00000235724|antisense	33	14	11	19	3	8	18	12	25	11	6	13	59	59	26	44	42	19	21	11	110	55	57	6	41	68	52	34	101	17	15	19	26	34	26	2	36	17	83	54	82	86	39	93	41	26	21	23	29
AL583805.2|ENSG00000235389|sense_intronic	6	0	0	0	0	1	1	0	1	0	0	0	2	0	5	0	0	0	0	2	0	2	7	2	0	1	0	2	2	0	0	0	1	0	2	0	0	1	0	0	0	0	0	0	1	2	1	0	0
AL031602.1|ENSG00000278966|TEC	3	9	47	3	2	7	2	2	1	2	4	77	17	140	14	338	225	6	375	94	85	95	37	19	110	68	12	67	6	45	85	180	2	41	16	63	124	63	313	2	57	17	196	98	7	63	181	5	11
AC008033.2|ENSG00000256917|processed_pseudogene	6	0	0	0	0	0	0	0	0	0	0	0	0	0	12	0	0	0	0	0	0	0	4	0	0	4	0	0	3	0	0	0	2	1	0	1	0	0	0	0	0	0	0	1	0	0	0	1	1
RNU6-218P|ENSG00000252929|snRNA	5	1	0	0	0	0	0	0	2	0	0	2	2	0	10	0	1	0	0	1	0	5	5	5	2	17	2	0	1	9	1	0	0	0	2	0	0	0	2	1	3	2	0	0	2	0	1	2	0
AKT3|ENSG00000117020|protein_coding	437	16601	1159	1662	452	549	1751	1027	317	576	6268	1435	8447	1432	1951	816	1948	2578	2705	2606	7508	5285	9433	2207	1850	1914	646	4023	6920	1530	775	1719	6241	1258	2932	435	3190	15815	3511	5739	2890	1394	2021	6793	3215	2501	3017	503	2068
AL135905.1|ENSG00000213312|processed_pseudogene	17	13	32	13	10	10	7	10	16	23	5	6	13	8	39	8	22	34	8	19	20	12	10	30	21	13	10	8	10	48	9	30	41	10	6	36	13	14	24	21	11	11	11	9	30	39	34	4	26
AL592114.3|ENSG00000231691|antisense	8	3	0	10	11	10	31	9	15	0	25	0	0	0	3	0	3	6	0	1	0	0	3	1	1	21	4	0	0	3	1	0	1	2	0	0	0	2	4	0	0	6	0	3	3	0	0	5	0
LINC02145|ENSG00000250490|lincRNA	19	34	8	27	10	27	20	17	14	1	34	60	17	24	16	23	18	3	14	8	173	15	23	4	38	4	20	26	97	109	44	1	5	4	5	0	17	21	20	36	84	7	13	17	28	0	204	6	3
PSKH1|ENSG00000159792|protein_coding	2702	6242	2359	3256	2037	2073	3075	2356	4935	2528	2983	2859	3817	3008	8227	2915	2166	2907	4295	3259	4052	2703	2632	3206	3939	1664	3218	4054	5723	1548	4517	1427	5445	3404	2416	1908	2628	2660	4490	3637	1955	4281	3443	3839	1844	1558	2571	2985	3144
AP001029.1|ENSG00000267108|lincRNA	20	12	1	4	1	1	5	1	4	1	2	3	15	9	11	4	11	8	7	1	7	11	4	1	5	11	5	6	14	1	2	11	2	0	1	1	9	2	11	4	9	5	10	23	1	0	9	1	2
AC006329.2|ENSG00000278683|unprocessed_pseudogene	13	1	0	0	0	0	0	0	0	0	0	1	0	0	8	0	2	1	5	0	0	0	8	1	0	1	0	0	3	0	0	0	0	0	0	0	1	0	1	1	6	1	1	2	1	2	1	0	0
BRWD1P2|ENSG00000258290|processed_pseudogene	6	0	1	1	0	0	0	0	1	0	0	0	0	0	3	0	2	0	0	0	0	2	1	0	0	0	0	0	0	1	0	0	1	0	0	0	0	0	10	1	0	0	0	1	0	0	0	0	0
DCUN1D2-AS|ENSG00000233613|antisense	26	18	5	10	9	9	22	15	19	6	28	28	49	22	5	6	32	8	18	13	18	14	20	8	9	33	16	13	39	16	143	6	15	14	10	6	26	15	14	25	9	3	19	11	15	9	5	1	14
SOCS5|ENSG00000171150|protein_coding	1427	5000	1295	1514	697	943	1366	1068	3355	963	1931	2745	4628	2858	2148	1404	2281	2223	1909	3195	4413	3595	3418	3088	2234	3399	3369	3403	4027	2357	1356	1437	1374	2354	1957	2385	3084	5343	5511	4666	1746	2306	2854	3665	1676	2995	1340	1578	2162
AC011891.1|ENSG00000229233|sense_overlapping	0	0	0	0	0	0	0	0	0	0	0	0	0	0	0	0	0	0	0	0	0	0	0	0	0	0	0	0	0	0	0	0	0	0	0	0	0	0	0	0	0	0	0	0	0	0	0	0	0
AL157756.1|ENSG00000254718|antisense	11	5	4	15	19	8	25	8	25	13	8	7	10	11	15	13	3	36	57	11	18	23	16	49	1	4	30	22	10	23	20	10	11	12	17	4	15	4	25	7	21	15	38	33	5	7	38	23	3
PANX2|ENSG00000073150|protein_coding	191	33	840	86	21	11	50	59	12	363	24	1953	1386	1768	65	6679	2854	2682	1287	5213	3399	2388	1490	294	274	175	1375	44	11940	4073	4624	1138	885	149	10953	1109	323	576	596	520	6484	4904	386	1191	6997	3625	8542	864	3991
SNORD17|ENSG00000212232|snoRNA	124	40	30	94	41	89	58	35	180	36	57	31	152	27	115	77	131	29	121	39	21	90	32	101	109	136	33	42	59	88	203	29	56	101	184	104	161	112	45	116	103	100	116	48	37	137	130	50	111
TRBV20-1|ENSG00000211747|TR_V_gene	80	5	1	2	12	2	14	3	5	27	1	0	17	3	6	23	10	36	62	2	3	2	53	27	106	5	7	28	6	8	2	2	24	81	6	8	5	28	52	42	37	19	80	27	21	9	1	4	24
DOCK3|ENSG00000088538|protein_coding	1027	4472	309	229	68	69	163	160	31	645	1651	135	67	55	113	81	40	212	713	290	30	45	211	463	227	88	337	158	840	93	63	34	20	749	212	24	284	2673	81	1127	100	220	103	1769	45	585	197	2005	325
RPL23AP68|ENSG00000242850|processed_pseudogene	0	0	0	0	0	0	0	1	0	0	0	0	0	0	0	0	1	5	0	0	0	0	0	1	0	1	0	0	1	0	0	2	1	1	0	0	2	1	0	0	0	1	1	0	0	3	0	0	0
MIR4801|ENSG00000264319|miRNA	0	0	0	0	0	0	0	0	0	0	0	0	0	0	0	0	0	0	0	0	0	0	0	0	0	0	0	0	0	0	0	0	0	0	0	0	0	0	0	2	0	0	0	0	0	0	0	0	0
AL593856.1|ENSG00000236476|processed_pseudogene	8	1	0	0	0	0	0	0	0	0	0	0	0	0	14	0	0	1	0	0	0	0	6	0	0	1	0	0	1	0	0	0	0	0	0	0	0	0	4	1	0	3	0	1	1	0	0	0	0
RPL35P5|ENSG00000225573|processed_pseudogene	92	134	282	91	52	95	45	57	123	209	59	111	228	149	299	214	420	403	83	140	208	112	173	355	241	128	168	200	101	355	103	342	839	227	184	367	105	223	167	193	225	96	149	92	284	640	810	86	454
CSTP1|ENSG00000228476|unprocessed_pseudogene	3	0	0	0	0	0	0	0	0	0	0	0	0	0	2	0	0	0	0	0	0	0	0	0	0	0	0	0	1	25	0	0	0	1	2	0	0	0	0	0	2	0	0	0	0	106	0	0	0
AC016168.2|ENSG00000267568|processed_transcript	28	1	3	5	0	0	2	1	0	0	1	0	2	0	3	0	1	0	0	1	0	0	5	3	0	5	0	13	3	0	0	1	9	0	1	0	0	0	0	7	0	0	9	2	0	0	0	0	0
AL358178.1|ENSG00000216813|processed_pseudogene	13	1	9	8	3	3	3	5	6	4	2	2	3	10	16	5	2	2	2	1	2	6	15	5	4	14	0	5	5	1	3	3	3	6	2	4	2	0	0	5	6	2	4	6	4	8	0	4	4
PHKA2|ENSG00000044446|protein_coding	2508	2651	1185	2454	1264	1208	2202	1784	4031	1308	1621	1192	5992	1865	534	1044	1838	2381	3624	1386	3227	3267	1668	2439	2363	3159	1762	3135	6549	2146	2068	2027	7366	1710	3015	1764	1751	1779	3677	1635	3026	2175	1575	3837	1935	1886	1599	1493	2463
AC009041.4|ENSG00000276931|sense_intronic	20	28	22	11	3	3	3	5	27	5	12	9	38	24	11	36	5	12	12	10	17	28	37	23	20	41	62	32	42	27	114	7	34	4	32	30	32	21	78	54	7	9	22	12	35	5	16	9	28
AC087439.2|ENSG00000254219|processed_transcript	0	0	0	0	0	0	0	0	0	0	0	0	0	0	3	0	0	0	0	0	0	0	0	0	3	1	0	0	0	4	0	0	0	0	0	0	0	0	0	1	0	1	0	0	0	0	0	0	0
ASS1P12|ENSG00000237437|processed_pseudogene	34	38	49	14	15	11	21	13	30	11	34	38	40	59	42	29	46	24	60	39	419	85	19	33	21	25	137	72	43	17	10	36	22	45	60	16	14	31	60	30	11	13	37	30	64	56	33	19	31
TCP11X2|ENSG00000215029|protein_coding	8	0	0	2	1	0	0	0	0	0	0	0	0	0	1	0	0	1	0	0	0	0	1	0	0	0	0	0	1	0	0	0	0	0	0	0	1	0	1	0	0	0	0	0	0	0	0	0	0
OR2Y1|ENSG00000174339|protein_coding	18	0	0	0	0	0	0	0	0	0	0	1	0	0	21	0	0	0	0	0	0	0	9	0	0	7	0	0	0	0	0	0	0	0	0	0	0	0	0	0	0	0	2	0	0	0	1	0	0
VAMP8|ENSG00000118640|protein_coding	5378	1270	3416	2867	1966	3482	3999	3844	3158	7302	1365	5089	3235	5795	4403	5347	6806	7626	3309	3558	5168	1937	7906	14057	6652	4182	10715	13601	3274	7776	6308	6942	4329	6963	5349	5200	4908	2279	3384	2362	4113	6503	5725	2930	6007	5182	7188	9559	4265
TMEM26|ENSG00000196932|protein_coding	77	23	3	43	1	9	13	12	44	7	8	333	148	338	112	147	201	163	52	349	409	300	142	86	427	283	42	19	97	135	227	20	203	57	65	58	68	68	2178	274	53	45	342	316	67	89	150	16	115
C1QTNF3-AMACR|ENSG00000273294|protein_coding	8	2	2	7	2	6	4	1	8	7	1	3	20	0	4	3	17	9	3	6	2	4	3	0	8	41	9	3	7	7	3	3	5	6	4	1	11	0	3	14	7	5	2	7	4	6	6	2	3
AC005021.1|ENSG00000273138|antisense	8	11	2	9	1	4	6	9	12	4	8	14	15	5	14	13	13	3	5	3	7	14	15	6	16	4	0	13	6	12	3	5	3	12	11	3	11	5	9	14	14	4	4	18	15	4	19	11	6
AC112206.1|ENSG00000239870|processed_pseudogene	3	9	5	3	1	3	1	0	4	2	3	1	3	2	6	3	0	4	1	3	2	1	4	4	3	6	7	1	2	1	0	3	3	4	4	1	4	3	4	11	7	1	4	0	5	2	13	0	4
AC113410.2|ENSG00000251616|lincRNA	7	0	3	0	1	0	0	0	0	0	0	0	0	2	11	0	0	0	0	1	0	1	2	7	1	2	0	53	1	1	0	0	0	1	9	0	1	0	1	1	0	0	0	0	0	0	0	0	0
AC004808.2|ENSG00000281008|TEC	17	0	70	1	0	0	1	1	0	8	0	0	2	0	5	0	0	0	306	7	9	2	64	9	3	0	20	36	24	0	7	0	0	2	25	2	1	2	1	2	39	3	1	0	26	19	21	9	2
PHLPP1|ENSG00000081913|protein_coding	1708	3212	2466	1326	879	1231	2110	2046	8474	3718	1841	2657	6035	2730	3406	3473	2333	2011	1877	3337	5653	3629	4925	1453	2124	6891	5962	4872	8817	737	2763	11402	1420	4541	7070	1882	4095	3675	4350	2043	1808	6007	3679	1811	2152	6754	2469	4171	3133
RN7SKP260|ENSG00000252716|misc_RNA	8	0	0	0	0	0	1	0	0	0	0	0	0	0	3	0	0	0	0	0	0	0	3	0	5	1	0	0	0	0	0	0	0	0	0	0	0	0	0	0	1	0	1	0	1	0	0	0	0
AC241952.1|ENSG00000275131|transcribed_unprocessed_pseudogene	510	1879	201	644	199	320	607	497	359	187	925	254	228	131	276	125	294	423	287	177	318	241	764	188	379	2253	721	679	149	164	189	124	201	207	319	154	356	1025	1304	441	189	240	317	1417	215	51	185	214	93
SLC25A46|ENSG00000164209|protein_coding	3427	5544	2965	2771	1651	2074	3274	3142	2625	2087	2517	5727	3333	3415	2242	3759	2956	2425	2772	2974	4416	2794	4068	3532	3489	3018	8047	4181	4004	3029	4006	1510	2808	4204	2360	2464	4858	4119	4198	3478	1046	2842	4577	3722	5839	3131	1323	4461	4003
AL606519.1|ENSG00000225598|lincRNA	3	0	0	0	0	0	0	0	0	0	0	1	0	0	1	2	0	1	0	0	0	0	2	2	0	5	0	0	1	0	0	0	2	0	1	0	0	0	0	0	3	0	0	0	0	0	0	1	1
RPL9P15|ENSG00000240601|processed_pseudogene	7	0	0	0	0	0	0	0	0	0	0	0	0	0	16	0	0	0	0	0	0	0	10	1	1	3	0	0	0	0	0	1	1	2	0	0	0	0	0	0	0	1	0	0	0	0	0	0	0
SNORD11B|ENSG00000271852|snoRNA	7	0	2	1	2	0	0	1	0	0	1	3	11	3	9	22	4	7	6	2	4	5	10	3	5	13	1	2	4	9	3	2	2	3	3	2	7	5	4	7	17	15	12	2	1	5	0	0	5
AC097714.1|ENSG00000248452|processed_pseudogene	36	0	1	0	0	0	5	0	0	0	0	0	0	0	16	1	0	1	0	0	0	0	16	1	1	15	0	0	1	1	0	0	1	0	0	0	0	0	0	0	1	0	1	1	0	1	7	0	0
UQCC2|ENSG00000137288|protein_coding	604	819	826	1013	479	712	849	850	1132	740	686	1450	2125	1924	876	1114	1108	1310	1891	1408	1825	1830	1541	2908	2641	2952	3394	962	1647	1464	1512	2401	2271	1455	1802	2692	1117	758	2328	1700	5085	5867	2151	1166	2368	2510	1526	1023	1358
CD8B2|ENSG00000254126|transcribed_unprocessed_pseudogene	32	0	0	3	3	0	3	1	3	3	3	0	5	0	6	0	0	71	3	1	6	1	19	11	5	12	0	3	0	0	2	1	2	0	3	0	1	1	518	18	14	15	13	0	4	0	3	2	0
AC136944.3|ENSG00000261405|transcribed_unprocessed_pseudogene	0	0	2	0	2	1	0	0	0	0	0	0	2	1	0	1	1	2	0	1	0	0	2	0	0	1	0	0	1	10	0	5	1	0	0	0	0	1	0	2	1	0	4	0	0	1	1	0	1
U3|ENSG00000221332|snoRNA	0	0	0	0	0	0	0	0	0	0	0	0	0	0	3	0	0	0	0	0	0	0	6	0	0	2	0	0	0	0	0	1	0	0	0	0	0	1	0	0	0	4	0	0	0	0	0	0	0
NGF|ENSG00000134259|protein_coding	23	85	5	33	6	3	23	8	0	1	38	280	285	201	6	96	51	14	6	271	11	206	6	50	54	60	10	11	42	340	77	12	622	40	462	696	32	179	13	361	27	11	87	28	11	20	188	18	13
AC007383.1|ENSG00000159186|processed_pseudogene	4	7	5	4	0	4	1	6	4	3	2	3	1	0	7	3	1	1	4	0	2	3	2	5	5	7	1	0	0	2	2	2	5	3	1	5	6	2	5	3	1	0	1	0	1	8	2	2	2
AC009562.1|ENSG00000259720|antisense	4	0	0	0	0	0	0	0	0	0	0	0	0	0	4	0	0	3	0	0	0	3	2	0	1	0	0	0	16	2	0	0	1	1	1	0	0	0	1	0	0	0	0	0	0	20	0	0	0
AL731566.1|ENSG00000273891|antisense	156	172	42	128	48	53	141	100	186	35	97	61	251	84	83	63	107	67	128	66	135	70	293	51	139	245	69	126	173	44	101	51	78	90	204	19	113	73	268	215	39	83	73	136	77	97	57	75	110
FKBP4P2|ENSG00000269692|processed_pseudogene	6	0	1	0	1	0	0	0	1	0	0	1	1	1	3	1	2	0	0	0	0	0	7	1	1	3	0	0	1	0	1	2	3	0	1	1	1	0	2	0	0	0	0	1	0	2	0	0	0
AC005609.5|ENSG00000279726|antisense	1	0	0	0	0	0	1	0	1	0	0	0	0	0	3	0	1	7	1	0	0	0	5	1	2	0	1	1	0	0	0	0	0	0	0	0	0	0	0	0	0	8	12	0	4	0	0	1	1
NEURL2|ENSG00000124257|protein_coding	83	271	17	39	17	20	37	27	48	12	59	28	101	16	78	19	11	114	128	31	29	35	28	33	44	66	92	36	32	18	20	15	119	31	40	26	73	56	24	106	50	78	48	37	36	47	19	21	31
LINC01671|ENSG00000225431|lincRNA	14	0	4	0	1	0	1	42	13	55	0	6	7	21	7	14	4	25	235	5	4	5	38	147	15	15	5	1	21	58	0	24	0	42	11	17	15	1	180	11	13	1	17	12	36	8	1	125	0
AL109924.3|ENSG00000234519|lincRNA	0	0	0	0	0	0	4	0	0	0	0	0	0	0	0	0	0	0	0	0	1	0	1	0	0	1	0	0	0	0	0	1	0	0	0	0	0	0	0	0	0	0	0	0	0	1	0	0	0
AC008760.1|ENSG00000269680|antisense	50	30	24	29	7	15	38	25	34	53	27	71	89	74	55	42	57	53	58	30	30	47	67	32	51	69	29	59	26	46	33	25	8	59	26	22	17	30	35	24	52	58	90	69	38	27	34	75	15
CU634019.7|ENSG00000280330|processed_pseudogene	0	1	2	0	1	0	0	0	0	0	0	0	0	0	0	1	0	0	0	1	0	0	0	0	0	0	0	1	0	0	1	0	0	0	0	0	0	0	0	0	0	0	0	0	1	0	1	0	1
KRTAP5-7|ENSG00000244411|protein_coding	10	2	0	10	2	0	4	1	4	3	0	7	4	6	0	7	2	1	17	2	0	2	22	7	5	19	8	4	246	4	14	1	0	1	3	6	14	0	2	15	3	24	4	78	0	0	5	2	10
CENPJ|ENSG00000151849|protein_coding	521	1034	212	366	90	123	333	493	665	189	468	1321	2872	656	1542	987	2007	707	556	1983	1756	1917	1807	1111	1158	2344	989	730	2031	1415	707	520	983	1047	1681	423	1036	947	3134	2043	2552	1244	1731	1535	2842	1421	936	335	1357
AC005845.1|ENSG00000255775|lincRNA	12	5	25	0	0	2	0	0	3	1	2	2	0	0	3	2	0	0	4	0	2	0	6	1	2	3	8	2	2	0	2	2	4	2	0	0	3	4	10	6	1	6	1	3	1	0	1	4	0
AC133552.6|ENSG00000275494|sense_intronic	33	68	25	70	57	52	70	33	85	19	54	35	98	47	32	29	15	126	113	52	23	10	46	25	72	25	143	31	31	48	32	110	332	30	104	14	37	64	20	34	98	89	67	48	49	20	109	27	25
AC139712.2|ENSG00000225842|processed_pseudogene	0	0	0	0	0	0	0	0	0	0	0	0	0	0	1	0	0	0	0	0	0	0	3	0	0	0	0	0	0	0	0	0	0	0	0	0	0	0	1	0	0	0	0	0	0	0	0	0	0
PRKCZ-AS1|ENSG00000182873|antisense	334	282	88	138	47	57	142	128	327	84	158	403	259	137	131	66	281	212	262	116	122	264	161	183	207	179	185	87	172	72	172	81	156	172	92	54	137	148	221	250	109	222	148	330	118	65	161	164	46
RAB37|ENSG00000172794|protein_coding	178	174	56	198	96	483	310	326	96	89	146	18	16	26	54	16	23	84	90	20	29	12	157	35	149	351	118	118	32	20	25	55	54	86	21	54	38	165	51	58	36	170	180	61	279	45	38	60	23
RPL7P42|ENSG00000241825|processed_pseudogene	15	1	0	2	0	1	5	2	1	0	0	0	1	1	18	0	0	3	0	0	4	0	11	5	5	4	4	0	21	2	0	3	4	6	1	0	3	1	2	2	0	0	2	1	0	3	0	0	2
AC009996.1|ENSG00000259659|sense_intronic	59	28	9	38	7	15	28	20	27	12	31	13	60	26	33	16	46	24	30	16	36	25	12	22	23	41	13	22	23	34	29	17	10	24	19	14	24	17	20	18	37	20	21	19	15	16	30	19	18
TMEM120A|ENSG00000189077|protein_coding	1388	1699	1288	1203	1327	1399	1629	1031	1068	1856	1144	2768	1527	1493	1293	1561	2052	1551	1284	2204	1349	2086	1320	1803	1500	1133	1641	1645	1577	1623	1599	1697	2528	1613	2039	2436	1647	1309	760	2176	2542	2388	1385	761	1375	3642	1595	2349	1549
UBE2WP1|ENSG00000234422|processed_pseudogene	6	2	2	0	0	1	0	0	1	0	0	1	0	0	4	1	0	0	1	0	0	0	3	0	0	0	0	0	0	0	0	0	0	2	0	0	1	1	1	0	0	0	2	0	1	0	1	0	0
CDC42EP2|ENSG00000149798|protein_coding	2867	2927	444	386	290	211	646	369	1244	223	1606	726	1950	1359	1097	930	2145	523	432	949	1290	720	696	2100	844	732	850	1574	1090	279	371	353	1016	422	1889	1151	418	2067	1534	574	1238	827	1461	1038	823	2297	932	238	757
CDH23-AS1|ENSG00000223817|antisense	2	0	0	0	0	0	0	0	0	0	0	0	0	0	1	0	0	0	0	0	0	0	0	0	1	2	0	0	0	0	0	0	0	0	0	0	0	0	0	0	0	0	0	0	0	0	0	0	0
RNU7-105P|ENSG00000251919|snRNA	1	0	0	0	0	0	0	0	0	0	0	0	0	0	0	0	0	0	0	0	0	0	0	0	0	0	0	0	0	0	0	0	0	0	0	0	0	0	0	0	0	0	0	0	0	0	0	0	0
LINC01067|ENSG00000236053|lincRNA	31	1	2	1	0	0	0	0	0	0	0	1	4	2	5	3	3	1	0	2	1	3	5	1	1	4	0	2	5	0	0	1	0	2	2	7	0	0	1	1	5	1	4	2	1	1	1	0	0
SPATA18|ENSG00000163071|protein_coding	617	587	428	748	335	366	722	689	854	696	383	98	2285	91	109	105	452	292	1446	314	1045	791	501	328	707	156	459	1609	189	270	292	673	145	793	230	82	329	339	2971	2467	69	62	339	2035	197	168	251	1458	292
NPFFR2|ENSG00000056291|protein_coding	28	54	1	2	3	0	8	2	0	0	7	5	1	2	37	0	0	10	5	180	3	5	33	3	4	20	0	0	4	1	58	10	2	4	0	0	264	17	8	2	4	77	44	12	0	1	7	0	0
PGA4|ENSG00000229183|protein_coding	2	1	0	35662	46389	34378	17478	4632	2	0	6675	0	0	0	0	0	0	0	0	0	1	2	0	0	126	0	0	0	0	0	0	0	0	0	0	0	0	5	0	0	0	0	0	0	0	0	0	0	0
ERMARD|ENSG00000130023|protein_coding	1184	1042	589	987	457	555	830	585	1129	461	592	1143	1272	1606	820	1084	1042	944	1686	706	862	1193	746	1975	1002	1408	862	1181	541	689	810	3334	639	1074	1007	844	713	634	1218	1542	1048	747	843	848	1862	490	980	809	526
ARMC6|ENSG00000105676|protein_coding	1171	1388	1797	823	462	605	880	1004	3184	1381	794	1623	3479	3185	1191	2342	1393	2267	1512	3108	3478	3455	1683	1983	1973	1419	2931	2830	2638	1994	1838	3060	2773	1548	3115	4370	2532	1458	3393	2250	3100	5305	4197	2576	5160	6250	2368	1566	5443
AC036176.1|ENSG00000267390|antisense	23	58	44	98	66	79	58	38	110	45	58	31	156	22	102	47	52	43	114	29	94	66	44	86	44	25	105	67	82	31	55	189	56	60	57	82	65	49	74	121	34	88	57	60	62	56	25	48	38
MIR7154|ENSG00000276639|miRNA	0	0	0	0	0	1	0	0	0	0	0	0	0	0	0	0	0	0	0	0	0	0	0	0	2	0	0	0	0	0	0	0	0	0	0	0	1	0	0	0	0	0	0	0	0	0	0	0	0
MIR6729|ENSG00000276869|miRNA	0	0	0	0	0	0	0	0	0	0	0	0	0	0	0	0	0	0	0	0	0	0	0	0	0	0	0	0	0	0	0	0	0	0	0	0	0	0	0	0	0	1	0	0	0	0	0	0	0
PDLIM1P1|ENSG00000270788|processed_pseudogene	34	22	27	6	5	8	5	4	16	13	2	12	7	17	24	12	57	32	4	9	10	14	51	26	21	14	9	17	11	23	27	15	25	21	14	29	10	20	22	6	12	8	15	11	22	42	32	3	22
ACP1|ENSG00000143727|protein_coding	3407	2886	2901	3589	2501	2920	2918	2670	5344	1445	2188	4460	4714	5273	3361	4065	4247	5087	2263	4273	5506	4668	3901	10170	2695	5360	6498	9682	5265	5355	3070	4292	3179	2594	5972	6111	3700	2775	6968	4994	4825	8543	3693	3371	7094	6986	5182	2073	5121
YWHAZP6|ENSG00000215199|processed_pseudogene	10	16	38	6	2	6	6	7	13	30	4	46	11	37	43	26	70	13	11	48	15	51	28	8	18	29	13	9	9	31	43	24	13	36	21	22	33	19	12	9	19	9	21	9	19	42	13	14	41
AL731661.1|ENSG00000213863|lincRNA	6	1	0	0	0	2	0	1	0	0	3	5	1	1	0	1	0	0	0	1	0	0	0	1	0	0	0	1	0	0	0	0	1	0	0	0	0	0	0	0	0	0	0	0	1	0	0	0	0
PGAM1P4|ENSG00000214041|processed_pseudogene	39	5	8	4	1	0	10	1	8	12	4	3	5	7	23	4	6	4	4	3	1	5	11	3	2	7	0	5	4	7	5	9	4	9	1	6	11	4	2	5	2	5	2	2	3	5	4	4	2
AC021231.3|ENSG00000259665|processed_pseudogene	17	14	4	9	10	1	4	4	12	2	4	3	16	2	1	1	4	3	11	1	2	4	11	2	4	11	1	4	4	1	1	4	0	11	4	1	4	2	7	12	1	0	13	12	1	3	6	0	5
MIR891A|ENSG00000216056|miRNA	0	0	0	0	0	0	0	0	0	0	0	0	0	0	0	0	0	0	0	0	0	0	1	0	0	0	0	0	0	0	0	0	0	0	0	0	0	0	0	0	0	0	0	0	0	0	0	0	0
AGA|ENSG00000038002|protein_coding	1046	563	760	894	629	658	755	425	1278	1334	397	803	1791	1912	857	951	1039	2902	1103	826	1918	1376	1760	2908	1989	1050	1458	1670	1559	1508	1938	1083	1348	1868	2389	1472	1712	889	2151	2460	1303	4849	1116	1177	1605	2303	1391	2180	963
AL031595.2|ENSG00000280011|antisense	206	17	5	4	5	5	6	2	1	4	5	19	8	13	148	6	11	3	17	2	9	5	108	50	30	46	2	6	20	24	8	4	23	24	3	1	4	7	15	17	9	7	20	10	1	2	29	3	6
TUBBP1|ENSG00000127589|transcribed_processed_pseudogene	108	163	192	38	17	41	28	75	142	144	34	207	199	286	261	290	153	369	94	473	184	316	269	96	292	437	247	160	236	403	304	513	352	235	243	226	237	277	446	243	411	314	398	282	186	835	157	72	315
AC098591.1|ENSG00000205794|transcribed_processed_pseudogene	122	10	4	19	10	10	33	13	30	8	5	5	30	16	41	20	23	8	88	9	5	18	44	17	17	46	11	12	29	28	13	32	9	20	11	15	8	9	12	32	6	16	15	17	22	17	22	18	14
IGHVII-33-1|ENSG00000254203|IG_V_pseudogene	0	0	0	0	0	0	0	0	0	2	0	0	0	0	2	0	0	0	0	0	0	0	0	0	0	0	0	0	0	0	0	0	0	2	0	0	0	0	0	1	0	0	2	0	0	0	0	0	0
CRB1|ENSG00000134376|protein_coding	99	44	0	15	3	1	5	2	5	1	23	4	8	2	179	2	5	1	75	7	0	2	165	3	3	85	1	2	11	2	1	0	9	19	1	2	1	26	9	84	22	2	1	56	14	2	25	4	0
AL008638.3|ENSG00000279440|lincRNA	24	7	1	3	0	2	0	3	0	0	2	3	2	6	30	0	7	1	1	0	0	0	14	1	4	17	0	2	3	1	0	0	1	5	5	0	0	2	1	1	4	0	2	0	1	2	7	0	0
DUXAP10|ENSG00000244306|transcribed_processed_pseudogene	87	9	34	24	3	5	8	11	9	1	0	46	802	168	126	456	564	314	117	479	56	527	159	299	157	127	1076	4	425	218	261	206	64	113	166	136	339	145	724	168	894	670	398	606	15	118	141	15	175
SLC11A2|ENSG00000110911|protein_coding	5321	4949	3236	2470	2097	1489	3846	2057	10337	3634	2289	3764	8223	3335	5655	2337	5038	3070	3994	3270	6733	3213	5612	5529	3322	5549	11834	4726	4455	2532	3487	3122	1762	5889	5004	2957	3451	4201	5879	5609	4459	5722	3147	4184	5243	3644	2694	5740	3899
METTL21EP|ENSG00000250878|transcribed_unprocessed_pseudogene	22	9	4	15	5	6	11	6	18	3	6	3	19	7	22	4	2	2	5	8	7	3	17	7	24	12	1	19	4	3	4	1	5	9	4	1	4	1	5	6	8	5	2	4	5	1	1	4	1
AC090907.2|ENSG00000259755|antisense	2	11	1	4	0	3	4	1	3	0	3	2	16	3	86	3	2	8	3	3	3	6	3	5	0	2	3	3	2	3	0	2	14	7	1	0	45	4	45	11	3	3	2	7	3	1	2	2	0
SNORA28|ENSG00000272533|snoRNA	9	1	0	4	8	1	10	3	2	5	7	9	11	17	1	9	12	5	6	6	10	18	3	4	6	4	9	5	10	6	11	0	2	10	23	11	7	5	13	9	8	6	46	10	3	3	21	1	4
AMPD3|ENSG00000133805|protein_coding	854	824	2373	546	328	687	881	745	1113	1027	394	1674	942	3312	917	3260	1787	1073	836	1026	2681	968	3950	2446	1940	583	2847	1795	1560	2871	2911	1169	980	1611	1114	983	1507	427	3808	1077	537	1743	3185	2168	2979	1116	2511	2729	649
IGKV1OR22-5|ENSG00000230481|IG_V_pseudogene	0	0	1	0	23	7	15	0	1	0	11	0	3	1	6	0	0	20	1	1	0	0	2	5	4	2	7	8	0	1	0	44	3	1	1	0	1	4	18	2	2	0	3	1	3	0	0	2	16
BICDL2|ENSG00000162069|protein_coding	3885	21	3417	1624	1363	1276	2712	2331	2469	7844	876	1683	1439	1692	566	1389	249	628	1274	526	1230	271	4199	2525	2274	950	2366	3037	1057	962	1621	1609	45	4702	1047	756	2479	249	1075	814	1537	3724	930	301	1397	397	2066	10454	2436
LDHAL6A|ENSG00000166800|protein_coding	101	36	16	24	8	9	43	21	58	11	15	6	102	30	58	9	23	2	26	3	23	18	42	1	18	33	8	24	39	9	21	15	8	20	3	7	8	22	18	56	5	13	2	30	11	18	16	12	2
FMNL1|ENSG00000184922|protein_coding	1642	3281	268	616	556	398	1828	317	301	1242	838	1457	1360	1415	9278	1223	1218	4596	2248	953	1620	1114	4231	3890	4137	923	949	2280	1307	1885	1155	1965	2199	1142	1140	1202	1129	2349	3916	1653	2106	1685	3437	3685	1149	961	812	706	1960
RNA5SP132|ENSG00000201595|rRNA	3	2	0	1	1	0	3	1	3	1	4	2	2	0	0	0	1	0	2	3	3	0	0	3	1	3	2	3	0	1	0	0	0	1	1	0	1	1	1	0	0	2	3	2	0	0	2	0	1
AC073641.1|ENSG00000228802|antisense	8	0	1	2	5	0	1	2	1	0	0	2	9	0	2	0	2	1	1	4	6	6	6	3	4	7	1	1	2	0	2	1	1	1	2	0	2	1	3	9	1	3	2	5	3	1	0	0	0
TMEM267|ENSG00000151881|protein_coding	705	909	669	727	577	418	825	514	732	394	533	1208	2391	2083	3564	978	1948	1301	1074	2373	944	1930	1176	2205	1983	2789	1655	819	698	1386	1467	1273	2206	1926	1729	1180	1085	787	859	1857	1527	1619	1483	1925	2914	1236	1494	569	679
PEBP1|ENSG00000089220|protein_coding	10418	12112	6044	8514	6667	7199	7235	4869	6004	11526	6734	3829	10532	12235	6484	5190	7455	10914	7209	7608	4235	8603	7388	18181	12485	8031	10007	9473	7536	8400	7904	19194	11798	10405	10154	9012	3941	7760	18362	12490	12293	24557	5834	7099	16741	20529	12332	13282	2913
FAM174A|ENSG00000174132|protein_coding	349	1184	1030	922	612	728	773	625	353	1076	622	3320	622	1287	434	913	1137	1075	797	1212	1050	1450	1051	1990	1041	584	1548	1032	782	1449	1344	1567	756	1407	1014	313	1075	700	756	777	1091	1157	1002	846	2179	851	1164	1190	714
AC022217.1|ENSG00000213386|processed_pseudogene	10	3	5	9	1	0	0	2	0	2	2	2	4	8	4	6	5	3	4	3	2	3	5	14	9	10	14	1	1	3	5	2	3	3	2	1	3	3	5	3	5	4	8	2	1	1	7	9	4
KRT8P31|ENSG00000250148|processed_pseudogene	72	8	20	5	3	4	2	10	9	6	2	5	1	7	31	8	11	11	1	7	3	4	35	9	2	17	4	5	6	6	5	9	1	17	9	3	1	8	8	9	15	9	4	4	25	26	6	14	12
RN7SKP228|ENSG00000222974|misc_RNA	1	0	0	0	0	0	0	0	0	0	0	0	0	0	6	1	1	0	0	0	0	0	1	0	0	0	0	0	0	1	0	0	0	0	0	0	0	0	0	0	0	0	0	0	0	1	0	0	0
AP001059.2|ENSG00000275799|lincRNA	0	1	0	0	0	0	0	0	0	0	0	0	1	0	1	0	1	0	1	0	0	0	0	0	1	0	0	1	0	0	0	0	1	0	0	0	0	0	0	0	0	1	0	0	1	0	1	0	0
AC092614.1|ENSG00000227542|lincRNA	15	16	3	8	3	0	8	2	39	9	12	34	60	48	20	43	27	23	49	32	20	27	10	23	15	35	21	14	32	45	6	10	26	12	26	23	46	23	12	49	26	36	68	25	16	32	19	4	8
CDYL2|ENSG00000166446|protein_coding	291	1216	252	1109	565	712	1103	988	107	313	842	1559	292	1405	2618	666	1434	1538	1399	2165	3631	1773	1968	1147	803	687	1728	441	1023	618	3158	192	2451	1022	457	281	492	1155	987	646	959	177	3249	2099	1438	289	507	372	897
AC063949.1|ENSG00000258262|processed_pseudogene	6	0	1	0	0	0	0	0	2	2	0	0	0	1	14	1	0	2	1	0	2	0	14	1	0	4	0	1	0	2	1	2	0	0	0	0	3	0	4	0	1	1	0	2	0	1	0	0	2
RAC1P5|ENSG00000213522|processed_pseudogene	14	10	22	5	0	8	6	5	14	17	2	30	3	27	18	17	20	32	10	16	11	14	29	30	15	25	21	16	9	75	18	27	17	26	22	18	13	23	7	6	21	16	14	17	11	20	35	7	18
ZMYM6|ENSG00000163867|protein_coding	967	1571	626	951	520	611	1083	860	1092	410	865	1033	1482	1833	907	785	1668	675	1154	667	2143	1775	1155	1313	1337	1260	1257	1172	1009	1100	1095	1040	407	1322	687	568	1009	1086	1285	1293	636	1331	901	1509	989	1126	1544	1015	444
AC003973.1|ENSG00000269199|lincRNA	8	0	0	0	0	0	0	0	0	0	0	0	0	0	8	0	0	0	0	0	0	0	1	0	0	0	0	0	2	0	0	0	0	1	0	0	0	0	0	0	0	0	0	0	0	0	1	0	0
PHBP7|ENSG00000213711|processed_pseudogene	16	2	3	2	1	1	2	1	2	3	1	2	1	2	21	2	3	12	6	10	1	5	9	6	1	10	2	4	7	4	3	4	5	5	2	3	5	6	5	3	6	7	3	1	2	9	11	4	6
SNORD60|ENSG00000206630|snoRNA	17	8	17	5	4	10	8	9	7	9	1	7	17	26	16	7	22	27	20	12	10	7	24	43	16	44	23	23	12	20	12	15	4	13	14	5	27	5	17	12	56	43	32	1	14	35	70	11	10
KRTAP1-5|ENSG00000221852|protein_coding	5	5	0	0	0	0	2	0	0	1	0	3	23	0	7	0	0	11	1	3	2	5	9	2	7	5	1	0	0	5	5	0	315	2	1	2	2	5	2	1	4	1	14	3	1	1	6	0	9
OR4C11|ENSG00000172188|protein_coding	3	0	0	0	0	0	0	0	0	0	0	0	0	0	6	0	0	0	0	0	0	0	4	0	0	0	0	0	1	0	0	0	1	0	0	0	0	0	0	0	0	0	0	0	0	0	0	0	0
HNRNPDL|ENSG00000152795|protein_coding	7968	19839	11823	9640	5880	4629	10129	7366	11470	3808	9955	9377	23501	17244	14070	13488	8879	12128	11666	10871	14395	12761	15703	15972	15677	26119	10005	19310	12826	18529	11144	10950	14207	15491	12508	7685	12619	15493	34559	20892	12893	12974	14933	16479	13420	24306	15411	6948	10045
HIST1H3PS1|ENSG00000220875|processed_pseudogene	21	13	16	13	3	13	12	8	25	19	3	11	17	24	59	10	15	36	7	36	17	13	36	27	29	31	30	18	28	36	31	36	25	18	33	7	12	20	39	34	36	29	18	16	18	60	25	9	15
AC021483.1|ENSG00000259548|lincRNA	10	2	0	1	2	2	4	1	9	1	9	0	1	0	4	0	0	2	3	0	3	5	7	0	1	0	1	1	6	0	1	1	1	0	3	0	1	1	4	7	1	1	0	2	0	0	2	0	0
BTBD6P1|ENSG00000229106|processed_pseudogene	23	5	3	6	4	4	10	1	4	36	0	1	2	6	18	1	9	7	1	5	4	4	14	7	8	5	1	30	3	6	8	6	5	8	5	7	11	8	7	10	8	8	78	2	3	11	4	7	2
ULBP1|ENSG00000111981|protein_coding	52	23	4	30	9	5	9	8	3	5	3	295	478	119	44	68	1662	158	150	88	124	146	260	269	27	76	483	2	318	80	101	87	96	297	232	487	16	534	339	206	106	54	47	578	172	303	249	23	938
LINC02219|ENSG00000253787|lincRNA	19	0	0	0	0	0	1	1	0	0	0	0	0	1	23	0	0	0	0	0	0	0	24	4	0	13	1	0	1	0	0	0	0	0	0	0	0	0	1	0	1	3	0	0	2	0	1	0	0
SNORD107|ENSG00000276314|snoRNA	0	0	0	0	0	0	0	0	0	0	0	0	0	0	0	0	0	0	0	0	0	0	0	0	0	0	0	0	0	0	0	0	0	0	0	0	0	0	0	0	0	0	0	0	0	0	0	0	0
AC234781.2|ENSG00000225008|processed_pseudogene	8	7	6	5	5	2	5	2	2	8	6	6	2	11	9	6	3	10	5	4	4	12	14	7	9	12	8	5	4	6	3	2	3	10	7	5	8	14	14	12	2	6	4	13	7	6	2	4	6
TRAF1|ENSG00000056558|protein_coding	1212	1577	194	1674	303	309	950	373	606	833	815	799	1132	690	489	835	358	902	2447	727	1289	939	1948	1784	2014	1244	644	1210	1014	2042	354	1210	1900	703	483	762	1153	1440	9084	13265	1057	643	1656	3036	581	547	1256	559	649
LPIN2|ENSG00000101577|protein_coding	7534	6642	791	4414	4104	4441	9841	6192	22901	3200	4951	1052	1266	1493	2053	1264	3299	1673	1407	1294	2042	2425	2892	4237	2600	4978	850	1058	976	1612	798	2243	10108	1694	758	637	1072	2742	18569	2638	1828	2797	2552	2992	2423	967	1004	3663	1404
AL160153.1|ENSG00000276012|antisense	0	16	0	2	0	1	1	0	0	0	8	2	4	0	3	1	1	1	6	1	5	2	0	4	2	6	0	0	0	0	0	1	0	1	0	0	0	1	2	1	0	0	1	1	0	0	1	0	0
FAM107A|ENSG00000168309|protein_coding	284	17556	743	2137	1166	2490	2804	2030	215	227	4056	12	69	44	49	169	63	224	276	47	100	25	449	74	512	86	120	1040	40	13	29	178	90	512	87	12	103	5275	230	569	65	231	217	1625	117	79	12	390	37
AC015871.3|ENSG00000278600|sense_intronic	222	190	94	226	71	89	208	98	211	46	155	82	746	139	177	97	141	225	250	165	269	177	160	161	179	218	256	285	182	108	162	105	183	98	160	25	221	377	337	525	264	78	163	241	108	152	77	76	147
AC026992.1|ENSG00000259504|lincRNA	34	1	1	2	1	0	0	0	1	0	0	0	1	0	9	0	1	0	2	3	0	2	5	0	0	2	1	1	7	1	0	0	0	1	0	0	1	0	2	7	3	0	5	0	0	0	5	0	0
RFPL4AP5|ENSG00000248720|processed_pseudogene	0	0	0	0	0	0	0	0	0	0	0	0	0	0	1	0	0	0	0	0	0	0	1	0	0	1	0	0	0	0	0	0	0	1	0	0	1	0	0	0	0	0	1	0	0	0	0	0	0
NDUFB1P1|ENSG00000231884|processed_pseudogene	8	8	4	7	3	6	4	7	4	8	2	13	5	13	11	7	11	22	3	13	13	5	5	8	10	14	8	4	4	21	6	15	10	18	15	8	7	34	13	6	16	9	7	6	5	24	22	5	10
RN7SL798P|ENSG00000240905|misc_RNA	10	0	0	2	0	0	2	2	9	3	0	0	22	3	6	2	4	1	13	2	10	4	12	0	1	4	5	1	4	4	1	0	4	2	8	1	1	4	1	0	8	3	2	9	0	2	8	2	2
KRT18P16|ENSG00000235275|processed_pseudogene	75	5	24	4	2	11	4	11	11	11	3	6	2	2	62	9	27	31	0	1	2	2	44	26	4	31	8	3	6	3	5	4	6	10	4	12	2	6	16	3	20	3	8	3	28	21	10	3	11
ECHDC1|ENSG00000093144|protein_coding	2853	3204	1903	2849	1765	2172	2932	2452	5211	1528	1858	1968	3380	4291	4246	2285	4299	2157	2756	3410	2758	3375	2565	5873	2686	3265	5036	3341	1857	2185	3582	2907	1945	2781	2366	3251	2048	3486	3522	2831	1334	3393	2609	2537	5854	2969	2824	2328	2129
IGSF6|ENSG00000140749|protein_coding	651	296	78	120	104	112	394	91	216	171	115	816	303	351	564	783	549	404	816	216	380	299	789	806	1677	464	176	347	249	1146	566	238	1113	347	230	191	310	332	443	354	591	642	371	797	362	165	196	336	407
LINC00189|ENSG00000215533|sense_overlapping	4	6	0	2	1	4	3	1	3	0	0	2	4	4	91	10	4	7	11	1	4	6	14	26	3	5	0	12	0	48	3	1	12	3	0	1	0	7	7	2	1	3	13	14	10	2	4	1	3
AL929288.1|ENSG00000225006|lincRNA	2	0	0	0	0	0	0	0	0	0	0	0	0	0	13	0	0	0	0	0	0	0	9	0	0	3	0	0	0	0	0	0	0	0	0	0	0	0	0	0	0	0	0	0	0	0	0	0	0
AC092140.1|ENSG00000260621|antisense	16	4	0	3	2	7	1	0	4	5	2	0	2	3	13	0	8	5	5	5	3	3	20	3	7	16	3	5	6	1	7	2	5	15	4	1	5	5	3	1	13	6	9	5	3	1	6	10	0
RN7SL670P|ENSG00000264041|misc_RNA	7	1	1	2	1	1	1	2	0	0	1	0	3	1	7	1	0	0	2	2	1	4	1	1	2	4	2	2	3	1	0	0	0	1	0	0	0	0	1	1	3	1	2	1	1	3	2	0	0
AC107373.1|ENSG00000253832|lincRNA	8	0	1	1	0	0	0	0	0	0	0	3	0	3	11	0	2	0	0	4	9	5	6	1	14	6	1	0	0	8	0	3	0	3	0	0	1	0	6	1	5	1	5	1	0	3	2	0	0
C2CD3|ENSG00000168014|protein_coding	3187	3452	1168	1543	722	919	1746	1775	3221	1074	1548	1424	4588	3419	1538	9146	3517	3720	3681	3785	3121	3407	5758	3330	3640	4285	4854	2596	2329	2737	6889	2470	3706	2210	3379	6201	1375	2752	3968	3285	1229	3231	3467	3743	3699	3395	1728	1649	3109
AC008525.2|ENSG00000250555|antisense	0	0	0	0	0	0	0	0	0	0	0	0	0	0	0	0	0	0	0	0	0	0	0	0	0	0	0	0	0	0	0	0	0	0	0	0	0	0	0	0	0	0	0	0	0	0	0	0	0
UFSP1|ENSG00000176125|protein_coding	49	80	60	33	38	20	28	20	61	50	25	255	229	100	61	176	38	241	210	120	159	190	72	180	281	59	156	126	267	101	190	156	90	107	157	151	181	26	106	106	229	164	181	63	121	426	166	40	82
EIF4A1P8|ENSG00000213484|processed_pseudogene	38	0	4	2	5	4	10	7	2	3	7	0	5	2	20	1	6	6	5	5	2	2	13	2	3	9	1	2	4	5	4	2	3	8	2	6	4	7	1	3	8	2	4	5	6	10	1	10	3
MIR548S|ENSG00000265056|miRNA	0	0	0	2	2	2	0	0	0	1	0	0	1	1	0	0	0	0	2	0	0	1	1	0	1	0	0	0	2	0	0	1	0	1	0	0	2	0	0	2	1	3	0	0	3	0	1	9	0
FAM41C|ENSG00000230368|lincRNA	12	1	0	1	0	4	0	2	1	4	0	0	0	2	1	1	0	0	0	1	0	1	4	0	6	3	1	1	2	0	1	0	3	0	1	2	17	1	1	7	0	0	1	2	5	0	0	2	1
AC007136.1|ENSG00000267180|transcribed_processed_pseudogene	7	0	1	0	0	0	5	0	0	0	0	0	0	1	7	1	1	2	0	0	0	0	1	0	0	4	0	0	0	0	1	0	1	1	2	0	1	1	0	0	0	0	1	0	0	0	3	0	0
VPS37C|ENSG00000167987|protein_coding	2035	3124	2594	2315	2339	2153	3335	2967	3375	2007	1878	3249	2796	3145	2931	3076	2721	1622	2753	4255	3499	3996	2391	3199	2634	2728	3105	5680	3432	1766	3779	2542	1959	2346	3795	5442	2537	2487	5950	2289	3162	5067	4174	2250	2410	2580	2616	2760	1676
AC087163.1|ENSG00000230273|processed_pseudogene	10	0	0	0	1	0	1	0	0	0	2	0	2	0	11	0	2	1	0	0	1	0	0	1	1	5	0	0	2	0	0	1	0	3	0	0	0	0	2	4	0	2	0	1	0	0	1	0	0
SPNS3|ENSG00000182557|protein_coding	205	32	18	24	9	9	45	22	296	64	16	1	12	6	80	5	16	8	37	4	12	0	38	19	61	25	16	39	9	5	10	10	12	55	3	11	18	22	14	22	13	35	37	45	13	11	16	82	10
RNU1-105P|ENSG00000200340|snRNA	1	0	0	1	0	0	0	0	0	0	0	0	0	0	2	0	1	0	0	0	0	1	1	0	0	2	0	0	0	0	0	0	0	0	0	0	0	0	0	1	0	0	0	0	0	0	0	0	0
HIST1H1D|ENSG00000124575|protein_coding	7	2	1	1	3	1	1	0	164	3	2	109	231	50	82	90	21	24	13	4	5	32	31	132	22	33	26	3	11	74	12	9	43	60	51	39	91	7	66	19	8	220	404	12	33	43	31	13	34
AC073869.1|ENSG00000152117|transcribed_processed_pseudogene	1690	2317	946	1617	471	422	1314	1029	1246	940	1325	1538	3642	1087	1606	1325	1754	3417	1491	1342	1832	1574	1732	1985	1226	2637	764	2999	3485	1987	1075	1313	1672	1063	1844	496	1435	1447	2089	4926	3051	1901	2565	2324	732	2483	2352	1004	1754
AFDN-AS1|ENSG00000198221|lincRNA	199	13	55	43	19	19	27	29	95	239	18	25	34	48	109	95	19	74	79	21	13	66	35	67	56	46	16	39	32	32	6	10	4	133	29	57	26	19	50	86	95	27	43	30	22	25	28	332	112
GNS|ENSG00000135677|protein_coding	13839	32042	4138	10043	4713	7541	10688	10142	10886	3068	10553	18442	9330	10081	17230	8171	19402	12153	10950	8936	35027	9701	7938	8500	11866	11487	12616	9174	10034	6412	11946	6569	12275	9091	10175	6411	7083	18963	21142	10504	9067	13164	10794	24799	17332	6745	4802	5032	12974
CHMP4B|ENSG00000101421|protein_coding	7004	5466	3997	2364	1570	2148	2824	2773	7844	4944	3056	6010	10085	7390	7160	4648	8410	4989	6713	5470	5229	4197	5403	13000	8534	10303	7578	8718	4457	10240	8703	6437	9283	7289	7875	4448	7357	5573	8766	4611	6539	9897	5257	4962	6258	9443	7576	7058	4398
LINC02318|ENSG00000258390|lincRNA	14	0	0	0	0	0	0	0	0	0	0	0	0	0	30	0	0	0	1	0	0	1	9	0	0	11	0	0	3	0	0	0	1	1	0	0	0	0	1	2	0	0	2	0	0	0	5	1	0
AC004817.3|ENSG00000269927|lincRNA	7	4	1	1	0	0	3	0	1	0	0	13	4	26	1119	114	10	33	5	5	4	2	24	63	2	45	5	49	2	25	13	9	3	4	14	3	65	9	5	1	12	2	35	161	21	1	12	2	1
FKBP1C|ENSG00000198225|protein_coding	69	180	109	50	19	37	46	60	73	92	30	104	155	130	187	112	214	151	76	90	65	75	177	161	213	196	46	87	121	230	156	166	256	188	180	239	195	213	250	154	242	107	113	204	143	268	116	84	324
HIPK1-AS1|ENSG00000235527|antisense	48	12	7	30	23	21	21	11	16	2	13	17	13	11	59	13	8	9	32	4	6	16	18	40	11	20	16	3	10	29	7	14	12	14	5	7	13	7	8	15	5	16	18	22	25	3	15	25	1
AC008569.2|ENSG00000267474|sense_intronic	18	42	1	34	13	17	45	30	22	2	30	8	49	4	23	9	17	19	32	2	18	5	40	13	38	22	2	20	44	20	0	7	5	10	12	2	8	17	16	14	27	22	16	37	4	21	11	8	13
SDF2|ENSG00000132581|protein_coding	13221	1889	1048	1081	727	995	1176	1021	3481	1342	928	1445	2906	3151	1807	3033	2472	2351	1917	2166	2814	2775	2185	2812	1909	2012	2863	2158	2216	1622	1848	2189	2063	1730	2370	1998	2329	1545	4158	1944	2775	2493	1300	2591	2602	4114	1960	1415	2499
CTAG2|ENSG00000126890|protein_coding	6	0	0	0	0	0	13	0	0	0	0	0	0	31	9	3	21	0	0	3348	0	94	0	5232	0	0	4905	0	0	0	1635	1053	1	1752	2	117	1204	4	48	0	4	215	0	0	39	0	0	0	0
AC135776.4|ENSG00000279165|TEC	10	0	1	1	0	1	0	2	0	0	2	0	1	1	21	0	3	1	0	0	0	0	7	0	2	6	0	0	1	2	0	0	2	0	0	2	0	1	0	0	2	0	6	0	0	0	1	1	0
MIR3169|ENSG00000266663|miRNA	0	0	0	0	0	0	0	0	0	0	0	0	0	0	0	0	0	0	0	0	0	0	1	0	0	1	0	0	0	0	0	0	0	0	0	0	0	0	0	0	0	0	0	0	0	0	0	0	0
C10orf105|ENSG00000214688|protein_coding	3	3	9	3	3	1	13	2	2	8	6	2	0	0	9	1	21	1	3	1	5	2	46	9	15	1	19	5	4	1	1	10	15	9	0	0	2	7	23	3	2	2	3	3	3	0	1	5	4
TNIK|ENSG00000154310|protein_coding	4251	3042	276	668	363	545	1120	1362	10355	1037	2130	383	332	136	252	125	8465	2126	701	634	1538	157	970	533	499	403	131	216	1728	285	96	126	3118	726	727	603	304	2408	5236	498	223	229	537	3066	826	1773	171	873	1810
Y_RNA|ENSG00000201916|misc_RNA	13	9	0	7	2	5	4	4	3	4	2	3	9	5	7	6	10	3	3	7	10	6	4	3	3	14	7	5	30	17	9	0	8	1	11	1	6	5	7	5	6	14	13	10	1	7	2	1	8
Y_RNA|ENSG00000207494|misc_RNA	5	6	0	6	2	1	2	1	8	2	1	0	2	1	13	3	5	2	9	2	1	6	11	0	7	11	2	4	4	4	0	5	5	3	4	0	2	2	8	1	5	2	0	8	2	8	4	6	3
TRBV19|ENSG00000211746|TR_V_gene	46	3	3	1	10	3	24	7	10	14	0	2	5	0	4	10	2	13	36	1	5	2	70	18	205	2	7	11	23	2	8	3	5	61	4	6	8	11	44	46	28	24	25	15	12	2	5	5	7
FKBP9P1|ENSG00000176826|transcribed_unprocessed_pseudogene	244	284	50	152	30	201	122	237	231	23	58	274	600	197	328	77	948	102	45	340	247	585	234	346	280	337	107	93	183	364	277	158	500	79	229	973	1934	523	183	766	133	35	241	192	268	383	216	40	73
AC008149.1|ENSG00000258177|antisense	17	12	8	5	2	3	5	2	3	5	4	7	7	18	10	8	13	6	7	8	2	7	5	9	8	8	3	17	6	7	8	3	6	10	7	5	7	15	20	7	4	3	19	12	1	8	5	9	10
AL132719.1|ENSG00000258795|lincRNA	0	0	0	0	0	0	0	0	0	0	0	0	0	2	3	0	1	0	1	0	0	3	1	2	0	0	0	0	1	1	3	0	0	0	0	0	0	0	0	0	0	0	0	0	0	0	0	0	1
AL645568.3|ENSG00000232751|processed_pseudogene	3	7	15	7	0	10	4	4	4	12	2	7	6	9	14	2	12	12	3	12	4	5	2	9	11	8	6	5	2	8	11	4	25	7	2	16	4	11	5	7	9	2	3	0	20	26	15	4	13
RNA5SP154|ENSG00000252002|rRNA	10	10	4	1	0	0	0	0	0	1	2	3	0	4	2	7	44	0	12	2	22	0	15	14	3	12	5	6	13	4	3	9	2	8	6	11	2	4	2	7	6	1	0	5	5	0	9	2	2
RFC4|ENSG00000163918|protein_coding	904	385	392	421	216	209	295	544	686	208	214	1390	2712	2602	2348	2905	2722	1564	862	3927	3542	2194	2540	2120	1810	2170	6227	1095	4337	4433	2896	3248	4670	1068	5363	3601	2406	1467	4221	2487	1679	4129	1788	2025	6300	4618	1934	526	3087
RNA5SP37|ENSG00000202290|rRNA	24	5	6	18	6	17	31	26	46	3	11	15	43	14	15	2	23	3	37	6	4	14	12	3	0	15	0	14	13	11	1	4	14	6	3	4	10	6	42	19	4	1	13	29	2	1	10	1	6
BTBD3|ENSG00000132640|protein_coding	3454	7835	1312	9556	3100	5471	7164	10847	7761	956	6922	2419	7754	1751	4838	900	6415	1114	2784	2035	2134	2724	2076	2722	2825	6892	1547	2910	3057	2244	2337	3050	1095	2730	2269	1354	3600	3942	5472	8463	2090	1877	3453	4462	4023	3016	1303	1033	1371
AC007224.1|ENSG00000260764|processed_pseudogene	11	0	3	1	0	0	0	0	4	0	0	0	5	0	2	1	4	1	1	0	0	0	3	0	1	3	0	3	3	1	0	2	0	2	1	0	0	0	0	0	0	0	0	2	0	0	3	0	0
[truncated: 55,064 more rows]
[truncated: 43 more columns]
