# Supplementary material for: The clinical significance of collagen family gene expression in esophageal squamous cell carcinoma
Source: PeerJ. 2019 Oct 4;7:e7705. doi: 10.7717/peerj.7705 (PMC6779144; doi:10.7717/peerj.7705)
Supplement: Supplemental Information 14 [file peerj-07-7705-s014.txt]

Patient ID	Neoplasm Disease Lymph Node Stage American Joint Committee on Cancer Code	American Joint Committee on Cancer Lymph Node Stage Code	American Joint Committee on Cancer Lymph Node Stage Code	American Joint Committee on Cancer Metastasis Stage Code	American Joint Committee on Cancer Publication Version Type	American Joint Committee on Cancer Tumor Stage Code	Antireflux treatment type	Barretts esophagus	Birth Country	Birth from Initial Pathologic Diagnosis Date	Cancer Procurement State Province	Cancer Studies	Cancer Type	Cancer Type Detailed	City of Procurement	Columnar metaplasia present	Columnar mucosa dysplasia	Columnar mucosa goblet cell present	Daily Alcohol	Days to Last Followup	Days to Sample Collection.	Days to Sample Procurement	Death from Initial Pathologic Diagnosis Date	Diagnosis Age	Did patient start adjuvant postoperative radiotherapy?	Disease Free (Months)	Disease Free Status	Disease code	Esophageal tumor cental location	Ethnicity Category	First Pathologic Diagnosis Biospecimen Acquisition Method Type	First Pathologic Diagnosis Biospecimen Acquisition Method Type	First Pathologic Diagnosis Biospecimen Acquisition Other Method Type	Form completion date	Goblet cells present	H-PYLORI Infection	History of esophageal cancer	ICD-10 Classification	Informed consent verified	Initial Patient Weight	Initial diagnosis by	International Classification of Diseases for Oncology, Third Edition ICD-O-3 Site Code	Is FFPE	Karnofsky Performance Score	Last Alive Less Initial Pathologic Diagnosis Date Calculated Day Value	Longest Dimension	Lymph Node(s) Examined Number	Lymph node metastasis radiographic evidence	Lymphomatous Extranodal Site Involvement Indicator
TCGA-IC-A6RF	N0	N1	T1	M0	7th	T1				-25417	Pennsylvania	esca_tcga	Esophagogastric Cancer	Esophageal Squamous Cell Carcinoma	Pittsburgh				1	189	113			69	NO	9.63	Recurred/Progressed		Mid	NOT HISPANIC OR LATINO	Endoscopic Biopsy			41821				C15.5	YES	170		C15.5	NO		0		2
TCGA-IG-A3I8	N0			M0	7th	T3		No	Russia	-18786		esca_tcga	Esophagogastric Cancer	Esophageal Squamous Cell Carcinoma	Tver	NO		NO		0	241			51		33.25	DiseaseFree		Distal	NOT HISPANIC OR LATINO	Other method, specify:		Surgical resection	41086			NO	C15.9	YES	140	Symptomatic	C15.9	NO	80	0		5	YES
TCGA-IG-A3QL	N0			M0	7th	T2		No	Russia	-19755		esca_tcga	Esophagogastric Cancer	Esophageal Squamous Cell Carcinoma	Tver	NO		NO	1	0	262			54	NO	35.18	DiseaseFree		Distal	NOT HISPANIC OR LATINO	Other method, specify:		Surgical resection	41135			NO	C15.5	YES	150	Symptomatic	C15.5	NO	80	0		7	NO
TCGA-IG-A3Y9	N0			M0	7th	T4		No	Russia	-26330		esca_tcga	Esophagogastric Cancer	Esophageal Squamous Cell Carcinoma	Tver	NO		NO	1	0	119			72	NO				Distal	NOT HISPANIC OR LATINO	Surgical Resection			41177			NO	C15.9	YES	340	Symptomatic	C15.9	NO	80	0		12	YES
TCGA-IG-A3YA	N0			M0	7th	T4		No	Russia	-19567		esca_tcga	Esophagogastric Cancer	Esophageal Squamous Cell Carcinoma	Tver	NO		NO	1	0	115			53		20.76	DiseaseFree		Distal	NOT HISPANIC OR LATINO	Surgical Resection			41177			NO	C15.5	YES	840	Symptomatic	C15.5	NO	80	0		4	YES
TCGA-IG-A3YB	N1			M0	7th	T3		No	Russia	-22316		esca_tcga	Esophagogastric Cancer	Esophageal Squamous Cell Carcinoma	Tver	NO		NO		0	100			61		2.63	DiseaseFree		Distal	NOT HISPANIC OR LATINO	Surgical Resection			41177			NO	C15.5	YES	400	Symptomatic	C15.5	NO	80	0		3	YES
TCGA-IG-A3YC	N1			M0	7th	T3		No	Russia	-22774		esca_tcga	Esophagogastric Cancer	Esophageal Squamous Cell Carcinoma	Tver	NO		NO	1	0	93			62		17.81	Recurred/Progressed		Distal	NOT HISPANIC OR LATINO	Other method, specify:		Surgical resection	41177			NO	C15.5	YES	780	Symptomatic	C15.5	NO	80	0		5	YES
TCGA-IG-A4P3	N1			M0	7th	T2		No	Ukraine	-17860		esca_tcga	Esophagogastric Cancer	Esophageal Squamous Cell Carcinoma	Lviv					1	198			48	NO				Mid	NOT HISPANIC OR LATINO	Surgical Resection			41316			NO	C15.4	YES	1200		C15.4	NO		0		15
TCGA-IG-A4QT	N0			M0	7th	T3		No	Ukraine	-20506		esca_tcga	Esophagogastric Cancer	Esophageal Squamous Cell Carcinoma	Lviv	NO		NO	5	30	98			56	NO				Distal	NOT HISPANIC OR LATINO	Other method, specify:		Cytology	41334		Never	NO	C15.9	YES	790	Symptomatic	C15.1	NO		0		17	NO
TCGA-IG-A50L	N1	N1	T3	M0	7th	T3			Vietnam	-21214		esca_tcga	Esophagogastric Cancer	Esophageal Squamous Cell Carcinoma	Hanoi	NO		NO		16	81			58		0.53	DiseaseFree		Distal	NOT HISPANIC OR LATINO	Endoscopic Biopsy			41334			NO	C15.5	YES	1210		C15.5	NO		0		1	YES
TCGA-IG-A51D	N1	NX	T2	M0	7th	T1			Russia	-23259		esca_tcga	Esophagogastric Cancer	Esophageal Squamous Cell Carcinoma	Tver	NO		NO		0	135			63		17.02	DiseaseFree		Proximal	NOT HISPANIC OR LATINO	Surgical Resection			41334			NO	C15.3	YES	570		C15.3	NO	80	0		1
TCGA-IG-A5B8	N0			M0	7th	T3		No	Ukraine	-26574		esca_tcga	Esophagogastric Cancer	Esophageal Squamous Cell Carcinoma	Lviv	NO		NO	5		86		24	72	NO				Distal	NOT HISPANIC OR LATINO	Endoscopic Biopsy			41417			NO	C15.9	YES	1100	Symptomatic	C15.9	NO		0		1	NO
TCGA-IG-A5S3	N0			M0	7th	T3			Russia	-25414		esca_tcga	Esophagogastric Cancer	Esophageal Squamous Cell Carcinoma	Tver	NO			1	0	174			69		23.39	DiseaseFree		Proximal	NOT HISPANIC OR LATINO	Other method, specify:		Surgical resection	41599			NO	C15.9	YES	230		C15.9	NO	80	0		2
TCGA-IG-A625	N2			M0	7th	T3		No	Vietnam	-22070		esca_tcga	Esophagogastric Cancer	Esophageal Squamous Cell Carcinoma	Hanoi	NO	Negative/no dysplasia	NO	1	11	102			60					Distal	NOT HISPANIC OR LATINO	Endoscopic Biopsy			41422			NO	C15.5	YES	410		C15.5	NO		0		8	YES
TCGA-IG-A6QS	N1			M0	7th	T2		No	Ukraine	-19900		esca_tcga	Esophagogastric Cancer	Esophageal Squamous Cell Carcinoma	LVIV	NO			1	4	173			54	NO				Distal	NOT HISPANIC OR LATINO	Endoscopic Biopsy			41568			NO	C15.5	YES	770	Symptomatic	C15.5	NO		0		10	NO
TCGA-IG-A8O2	N2			M0	7th	T3		No	Vietnam	-22869	Hanoi	esca_tcga	Esophagogastric Cancer	Esophageal Squamous Cell Carcinoma	Hanoi	NO	Negative/no dysplasia	NO	1	14	91			62					Distal	NOT HISPANIC OR LATINO	Endoscopic Biopsy			41683			NO	C15.5	YES	650		C15.5	NO		0		20	YES
TCGA-IG-A97H	NX			M0	7th	T3			Vietnam	-13166		esca_tcga	Esophagogastric Cancer	Esophageal Squamous Cell Carcinoma	Hanoi	NO	Negative/no dysplasia	NO	1	13	91			36		14.49	DiseaseFree		Distal	NOT HISPANIC OR LATINO	Endoscopic Biopsy			41747			NO	C15.5	YES	1000		C15.5	NO		0			YES
TCGA-IG-A97I	N0			M0	7th	T2		No	Ukraine	-21271		esca_tcga	Esophagogastric Cancer	Esophageal Squamous Cell Carcinoma	Lviv	NO				-4	90			58	NO	12.16	DiseaseFree		Distal	NOT HISPANIC OR LATINO	Other method, specify:		Surgery	41747		Never	NO	C15.5	YES	280	Symptomatic	C15.5	NO		0		4
TCGA-JY-A6FA	N1			M0	6th	T2	Medically Treated	No		-18978	Ontario	esca_tcga	Esophagogastric Cancer	Esophageal Squamous Cell Carcinoma	Toronto	YES	High grade dysplasia	NO	14		2444		1361	51	NO	15.67	Recurred/Progressed		Distal		Endoscopic Biopsy			41624		Never	NO	C15.5	YES	80	Symptomatic	C15.5	NO		0		19	NO
TCGA-JY-A6FD	N0			M0	6th	T3		No		-18808	Ontario	esca_tcga	Esophagogastric Cancer	Esophageal Squamous Cell Carcinoma	Toronto	NO	Negative/no dysplasia	NO	0	1638	1805			51	NO	67.97	DiseaseFree		Distal		Endoscopic Biopsy			41624	NO	Never	NO	C15.5	YES	80	Symptomatic	C15.5	NO		0		26	NO
TCGA-JY-A6FE	N1			M0	6th	T3		No		-18105	Ontario	esca_tcga	Esophagogastric Cancer	Esophageal Squamous Cell Carcinoma	Toronto	NO	Negative/no dysplasia	NO	1		1479		112	49	NO	1.81	Recurred/Progressed		Distal		Endoscopic Biopsy			41624		Never	NO	C15.5	YES	120	Symptomatic	C15.5	NO		0		35	YES
TCGA-JY-A6FG	N1			M0	6th	T3		No		-18348	Ontario	esca_tcga	Esophagogastric Cancer	Esophageal Squamous Cell Carcinoma	Toronto	NO	Negative/no dysplasia		4		1316		1263	50	NO				Distal		Endoscopic Biopsy			41624		Never	NO	C16.0	YES	120	Symptomatic	C16.0	NO		0		18	YES
TCGA-JY-A93F	N0			M0	7th	T2		No		-21257	Ontario	esca_tcga	Esophagogastric Cancer	Esophageal Squamous Cell Carcinoma	Toronto	NO	Negative/no dysplasia		0	535	394			58	NO	24.01	DiseaseFree		Distal		Endoscopic Biopsy			41810		Never	NO	C15.5	YES	120	Symptomatic	C15.5	NO		0		39	NO
TCGA-KH-A6WC	N0	N0	T1	M0	7th	T1		No	United States	-30167	New York	esca_tcga	Esophagogastric Cancer	Esophageal Squamous Cell Carcinoma	New York	NO		NO		189	78			82	YES	6.27	DiseaseFree		Mid	NOT HISPANIC OR LATINO	Endoscopic Biopsy			41604		Never	NO	C15.4	YES	50	Symptomatic	C15.4	NO	70	0			NO
TCGA-L5-A43H	N1			M0	7th	T3		No		-27592	MI	esca_tcga	Esophagogastric Cancer	Esophageal Squamous Cell Carcinoma	Ann Arbor	NO		NO	6		554		9	75	NO				Mid		Other method, specify:		surgical resection	41291			NO	C15.4	YES	110	Symptomatic	C15.4	NO		0		23	YES
TCGA-L5-A43J	N0			MX	7th	T3		No		-32872	MI	esca_tcga	Esophagogastric Cancer	Esophageal Squamous Cell Carcinoma	Ann Arbor	NO	Negative/no dysplasia	NO	3		391		131	90		3.22	Recurred/Progressed		Mid		Surgical Resection			41291			YES	C15.4	YES	210	Symptomatic	C15.4	NO		0		3	NO
TCGA-L5-A4OM	N0				7th	T1				-19845	Mi	esca_tcga	Esophagogastric Cancer	Esophageal Squamous Cell Carcinoma	Ann arbor	NO	High grade dysplasia	NO	1	124	936			54	NO				Distal		Endoscopic Biopsy			41317			NO	C15.5	YES	80	Symptomatic	C15.5	NO		0		3	NO
TCGA-L5-A88S	N0			MX	7th	T3	Medically Treated	No		-30954	michigan	esca_tcga	Esophagogastric Cancer	Esophageal Squamous Cell Carcinoma	ann arbor	NO	Negative/no dysplasia	NO		211	155			84	NO	15.47	DiseaseFree		Distal		Endoscopic Biopsy			41667			NO	C15.5	YES	90	Symptomatic	C15.5	NO		0		8	NO
TCGA-L5-A88W	N0			MX	6th	T3		No		-24716	michigan	esca_tcga	Esophagogastric Cancer	Esophageal Squamous Cell Carcinoma	ann arbor	NO		NO	2		2319		764	67	YES	10.35	Recurred/Progressed		Distal		Endoscopic Biopsy			41667			NO	C15.5	YES	140	Symptomatic	C15.5	NO		0		8	YES
TCGA-L5-A88Z	N1			M0	6th	T1	Medically Treated	No		-25890	michigan	esca_tcga	Esophagogastric Cancer	Esophageal Squamous Cell Carcinoma	ann arbor	NO	Negative/no dysplasia	NO	0	225	2968			70	NO	7.39	DiseaseFree		Mid		Endoscopic Biopsy			41667			NO	C15.4	YES	70	Symptomatic	C15.4	NO		0		8	NO
TCGA-L5-A8NK	N0			M0	6th	T3	Medically Treated	No		-30719	michigan	esca_tcga	Esophagogastric Cancer	Esophageal Squamous Cell Carcinoma	ann arbor					412	3539			84		10.68	Recurred/Progressed		Mid		Other method, specify:		cytology	41708			NO	C15.4	YES	150	Symptomatic	C15.4	NO		0		14	NO
TCGA-L5-A8NQ	N0			M0	5th	T2		No		-26250	michigan	esca_tcga	Esophagogastric Cancer	Esophageal Squamous Cell Carcinoma	ann arbor				8		4627		650	71	NO	11.07	Recurred/Progressed		Mid		Endoscopic Biopsy			41708				C15.4	YES	110	Symptomatic	C15.4	NO		0		3	NO
TCGA-L7-A56G		NX	T2		7th		Medically Treated	No	United States	-24106	Delaware	esca_tcga	Esophagogastric Cancer	Esophageal Squamous Cell Carcinoma	Newark					245	149			65	YES	8.87	Recurred/Progressed		Mid	NOT HISPANIC OR LATINO	Endoscopic Biopsy			42150		Never	NO	C15.5	YES	80	Symptomatic	C15.5	NO		0			NO
TCGA-LN-A49K	N0	N0	T3	M0	6th	T3			Vietnam	-24379		esca_tcga	Esophagogastric Cancer	Esophageal Squamous Cell Carcinoma						2	655			66	NO				Mid	NOT HISPANIC OR LATINO	Surgical Resection			41344			NO	C15.4	YES	530		C15.4	NO	60	0			NO
TCGA-LN-A49L	N0	N0	T2	M0	6th	T2			Vietnam	-16164		esca_tcga	Esophagogastric Cancer	Esophageal Squamous Cell Carcinoma						2	653			44	NO				Mid	NOT HISPANIC OR LATINO	Surgical Resection			41345			NO	C15.4	YES	340		C15.4	NO	60	0			NO
TCGA-LN-A49M	N0	N0	T2	M0	6th	T2			Vietnam	-22933		esca_tcga	Esophagogastric Cancer	Esophageal Squamous Cell Carcinoma						5	634			62	NO	12.65	DiseaseFree		Distal	NOT HISPANIC OR LATINO	Surgical Resection			41345			NO	C15.5	YES	290		C15.5	NO	60	0
TCGA-LN-A49N	N1	N1	T2	M0	6th	T2			Vietnam	-18503		esca_tcga	Esophagogastric Cancer	Esophageal Squamous Cell Carcinoma						2	627			50	NO	12.42	DiseaseFree		Mid	NOT HISPANIC OR LATINO	Surgical Resection			41345			NO	C15.4	YES	300		C15.4	NO	80	0		4
TCGA-LN-A49O	N0	N0	T3	M0	6th	T3			Vietnam	-17237		esca_tcga	Esophagogastric Cancer	Esophageal Squamous Cell Carcinoma					1	10	605			47	NO	6.34	Recurred/Progressed		Mid	NOT HISPANIC OR LATINO	Surgical Resection			41345			NO	C15.4	YES	330		C15.4	NO	60	0
TCGA-LN-A49P	N0	N0	T3	M0	6th	T3			Vietnam	-26189		esca_tcga	Esophagogastric Cancer	Esophageal Squamous Cell Carcinoma						0	548			71	NO	10.51	Recurred/Progressed		Distal	NOT HISPANIC OR LATINO	Surgical Resection			41345			NO	C15.5	YES	390		C15.5	NO	40	0
TCGA-LN-A49R	N1	N1	T3	M0	6th	T3			Vietnam	-17109		esca_tcga	Esophagogastric Cancer	Esophageal Squamous Cell Carcinoma						3	529			46	NO	13.37	DiseaseFree		Distal	NOT HISPANIC OR LATINO	Surgical Resection			41345			NO	C15.5	YES	370		C15.5	NO	60	0		1
TCGA-LN-A49S	N0	N0	T3	M0	6th	T3			Vietnam	-21865		esca_tcga	Esophagogastric Cancer	Esophageal Squamous Cell Carcinoma						4	522			59	NO	1.61	Recurred/Progressed		Distal	NOT HISPANIC OR LATINO	Surgical Resection			41345			NO	C15.5	YES	140		C15.5	NO	60	0
TCGA-LN-A49U	N0	N0	T3	M0	6th	T3			Vietnam	-22969		esca_tcga	Esophagogastric Cancer	Esophageal Squamous Cell Carcinoma					1	2	513			62	NO	15.34	DiseaseFree		Mid	NOT HISPANIC OR LATINO	Surgical Resection			41345			NO	C15.4	YES	240		C15.4	NO	60	0
TCGA-LN-A49V	N0	N0	T3	M0	6th	T3			Vietnam	-17922		esca_tcga	Esophagogastric Cancer	Esophageal Squamous Cell Carcinoma					1	3	536			49	NO	12.58	DiseaseFree		Mid	NOT HISPANIC OR LATINO	Surgical Resection			41345			NO	C15.4	YES	370		C15.4	NO	60	0
TCGA-LN-A49W	N1	N1	T3	M0	6th	T3			Vietnam	-26910		esca_tcga	Esophagogastric Cancer	Esophageal Squamous Cell Carcinoma						2	500			73	NO	13.24	DiseaseFree		Mid		Surgical Resection			41345			NO	C15.4	YES	630		C15.4	NO	40	0		2
TCGA-LN-A49X	N0	N0	T3	M0	6th	T3			Vietnam	-16154		esca_tcga	Esophagogastric Cancer	Esophageal Squamous Cell Carcinoma						3	480			44	NO	12.61	DiseaseFree		Mid	NOT HISPANIC OR LATINO	Surgical Resection			41345			NO	C15.4	YES	220		C15.4	NO	60	0
TCGA-LN-A49Y	N0	N0	T3	M0	6th	T3			Vietnam	-28125		esca_tcga	Esophagogastric Cancer	Esophageal Squamous Cell Carcinoma					2	2	471			77	NO	2.96	Recurred/Progressed		Mid	NOT HISPANIC OR LATINO	Surgical Resection			41345			NO	C15.4	YES	280		C15.4	NO	20	0
TCGA-LN-A4A1	N0	N0	T3	M0	6th	T3			Vietnam	-21954		esca_tcga	Esophagogastric Cancer	Esophageal Squamous Cell Carcinoma					2	0	464			60	NO	6.73	Recurred/Progressed		Mid	NOT HISPANIC OR LATINO	Surgical Resection			41345			NO	C15.4	YES	470		C15.4	NO	60	0
TCGA-LN-A4A2	N0	N0	T3	M0	6th	T3			Vietnam	-21122		esca_tcga	Esophagogastric Cancer	Esophageal Squamous Cell Carcinoma					2	4	411			57	NO	12.48	DiseaseFree		Mid	NOT HISPANIC OR LATINO	Surgical Resection			41345			NO	C15.4	YES	300		C15.4	NO	60	0
TCGA-LN-A4A3	N1	N1	T3	M0	6th	T3			Vietnam	-22313		esca_tcga	Esophagogastric Cancer	Esophageal Squamous Cell Carcinoma						2	403			61	NO	12.75	DiseaseFree		Mid	NOT HISPANIC OR LATINO	Surgical Resection			41345			NO	C15.4	YES	190		C15.4	NO	60	0		2
TCGA-LN-A4A4	N1	N1	T3	M0	6th	T3			Vietnam	-13419		esca_tcga	Esophagogastric Cancer	Esophageal Squamous Cell Carcinoma					1	3	291			36	NO	12.58	DiseaseFree		Distal	NOT HISPANIC OR LATINO	Surgical Resection			41345			NO	C15.5	YES	310		C15.5	NO	60	0		2
TCGA-LN-A4A5	N0	N0	T2	M0	6th	T2			Vietnam	-18160		esca_tcga	Esophagogastric Cancer	Esophageal Squamous Cell Carcinoma					2	3	270			49	NO	7.36	Recurred/Progressed		Mid	NOT HISPANIC OR LATINO	Surgical Resection			41345			NO	C15.4	YES	350		C15.4	NO	60	0
TCGA-LN-A4A6	N0	N0	T2	M0	6th	T2			Vietnam	-24011		esca_tcga	Esophagogastric Cancer	Esophageal Squamous Cell Carcinoma					2	3	173			65	NO	5.19	Recurred/Progressed		Distal	NOT HISPANIC OR LATINO	Surgical Resection			41345			NO	C15.5	YES	320		C15.5	NO	40	0
TCGA-LN-A4A8	N0	N0	T2	M0	6th	T2			Vietnam	-19046		esca_tcga	Esophagogastric Cancer	Esophageal Squamous Cell Carcinoma					2	2	143			52	NO	8.21	Recurred/Progressed		Mid	NOT HISPANIC OR LATINO	Surgical Resection			41345			NO	C15.4	YES	320		C15.4	NO	60	0
TCGA-LN-A4A9	N0	N0	T2	M0	7th	T2			Vietnam	-21217		esca_tcga	Esophagogastric Cancer	Esophageal Squamous Cell Carcinoma					2	2	136			58	NO	9	Recurred/Progressed		Mid	NOT HISPANIC OR LATINO	Surgical Resection			41345			NO	C15.4	YES	170		C15.4	NO	60	0
TCGA-LN-A4MQ	N1	N1	T3	M0	6th	T3			Vietnam	-16990		esca_tcga	Esophagogastric Cancer	Esophageal Squamous Cell Carcinoma						3	647			46	NO	0.82	Recurred/Progressed		Distal	NOT HISPANIC OR LATINO	Surgical Resection			41346			NO	C15.5	YES	440		C15.5	NO	60	0		2
TCGA-LN-A4MR	N0	N0	T2	M0	6th	T2			Vietnam	-21142		esca_tcga	Esophagogastric Cancer	Esophageal Squamous Cell Carcinoma					2	2	178			57	NO	7.42	Recurred/Progressed		Distal	NOT HISPANIC OR LATINO	Surgical Resection			41346			NO	C15.9	YES	440		C15.9	NO	60	0
TCGA-LN-A5U5	N1			M1	6th	T3		No	Vietnam	-20993		esca_tcga	Esophagogastric Cancer	Esophageal Squamous Cell Carcinoma					1	5	126			57					Distal	NOT HISPANIC OR LATINO	Endoscopic Biopsy			42026		Never	NO	C15.5	YES	320	Symptomatic	C15.5	NO	70	0		8
TCGA-LN-A5U6	N1			M0	6th	T2		No	Vietnam	-19840		esca_tcga	Esophagogastric Cancer	Esophageal Squamous Cell Carcinoma					1	6	127			54		12.32	DiseaseFree		Distal	NOT HISPANIC OR LATINO	Endoscopic Biopsy			41642		Never	NO	C15.5	YES	410	Symptomatic	C15.5	NO	70	0		2
TCGA-LN-A5U7	N0			M0	6th	T2		No	Vietnam	-16928		esca_tcga	Esophagogastric Cancer	Esophageal Squamous Cell Carcinoma					1	36	141			46	NO	17.58	Recurred/Progressed		Mid	NOT HISPANIC OR LATINO	Endoscopic Biopsy			41642		Never	NO	C15.4	YES	510	Symptomatic	C15.4	NO	70	0			NO
TCGA-LN-A7HV	N0			M0	6th	T2		No	Vietnam	-21462		esca_tcga	Esophagogastric Cancer	Esophageal Squamous Cell Carcinoma					2	0	246			58		10.51	DiseaseFree		Mid	NOT HISPANIC OR LATINO	Other method, specify:		Surgical Resection of the Esophagus	41642			NO	C15.4	YES	400	Symptomatic	C15.4	NO	70	0			NO
TCGA-LN-A7HW	N0			M0	6th	T2		No	Vietnam	-21840		esca_tcga	Esophagogastric Cancer	Esophageal Squamous Cell Carcinoma					2	0	232			59	NO	3.19	Recurred/Progressed		Mid	NOT HISPANIC OR LATINO	Other method, specify:		Surgical Resection of the Esophagus	41646		Never	NO	C15.4	YES	280	Symptomatic	C15.4	NO	70	0			NO
TCGA-LN-A7HX	N0			M0	6th	T2		No	Vietnam	-26517		esca_tcga	Esophagogastric Cancer	Esophageal Squamous Cell Carcinoma					1	0	217			72	NO	12.22	DiseaseFree		Mid	NOT HISPANIC OR LATINO	Other method, specify:		Surgical Resection of the Esophagus	41646		Never	NO	C15.4	YES	340	Symptomatic	C15.4	NO	50	0			NO
TCGA-LN-A7HY	N1			M0	6th	T3		No	Vietnam	-18296		esca_tcga	Esophagogastric Cancer	Esophageal Squamous Cell Carcinoma					2	0	162			50	NO	2.89	Recurred/Progressed		Proximal	NOT HISPANIC OR LATINO	Other method, specify:		Surgical Resection of the Esophagus	41646		Never	NO	C15.3	YES	360	Symptomatic	C15.3	NO	70	0		1
TCGA-LN-A7HZ	N0			M0	6th	T2		No	Vietnam	-17931		esca_tcga	Esophagogastric Cancer	Esophageal Squamous Cell Carcinoma					1	0	161			49	NO	3.84	Recurred/Progressed		Proximal	NOT HISPANIC OR LATINO	Other method, specify:		Surgical Resection of the Esophagus	41646		Never	NO	C15.3	YES	220	Symptomatic	C15.3	NO	90	0			NO
TCGA-LN-A8HZ	N0			M0	6th	T2		No	Vietnam	-20510		esca_tcga	Esophagogastric Cancer	Esophageal Squamous Cell Carcinoma					1	0	200			56	NO	12.32	DiseaseFree		Mid	NOT HISPANIC OR LATINO	Other method, specify:		Tumor Resection	42003			NO	C15.4	YES	330	Symptomatic	C15.4	NO		0			NO
TCGA-LN-A8I0	N0			M0	6th	T2		No	Vietnam	-19328		esca_tcga	Esophagogastric Cancer	Esophageal Squamous Cell Carcinoma					1	0	171			52	NO	1.87	Recurred/Progressed		Distal	NOT HISPANIC OR LATINO	Other method, specify:		Tumor Resection	42003		Never	NO	C15.5	YES	240	Symptomatic	C15.5	NO		0		2	NO
TCGA-LN-A8I1	N0			M0	6th	T2		No	Vietnam	-24551		esca_tcga	Esophagogastric Cancer	Esophageal Squamous Cell Carcinoma					0	0	145			67	NO	13.17	DiseaseFree		Mid	NOT HISPANIC OR LATINO	Other method, specify:		Tumor Resection	42003		Never	NO	C15.9	YES	280	Symptomatic	C15.9	NO		0			NO
TCGA-LN-A9FO	N0			M0	6th	T2		No	Vietnam	-15551		esca_tcga	Esophagogastric Cancer	Esophageal Squamous Cell Carcinoma						4	233			42	NO	0.13	DiseaseFree		Distal	NOT HISPANIC OR LATINO	Endoscopic Biopsy			42003		Never	NO	C15.5	YES	290	Symptomatic	C15.5	NO		0			NO
TCGA-LN-A9FP	N0			M0	6th	T2		No	Vietnam	-22104		esca_tcga	Esophagogastric Cancer	Esophageal Squamous Cell Carcinoma					0	0	111			60	NO	9.53	Recurred/Progressed		Mid	NOT HISPANIC OR LATINO	Other method, specify:		Tumor Resection	42003		Never	NO	C15.4	YES	270	Symptomatic	C15.4	NO		0			NO
TCGA-LN-A9FQ	N0			M0	6th	T3		No	Vietnam	-22717		esca_tcga	Esophagogastric Cancer	Esophageal Squamous Cell Carcinoma					2	0	115			62	NO	2.69	Recurred/Progressed		Mid	NOT HISPANIC OR LATINO	Other method, specify:		Tumor Resection	42003		Never	NO	C15.4	YES	290	Symptomatic	C15.4	NO		0			NO
TCGA-LN-A9FR	N1			M0	6th	T2		No	Vietnam	-25657		esca_tcga	Esophagogastric Cancer	Esophageal Squamous Cell Carcinoma					2	0	97			70	NO	12.25	DiseaseFree		Proximal	NOT HISPANIC OR LATINO	Other method, specify:		Tumor Resection	42003		Never	NO	C15.3	YES	210	Symptomatic	C15.3	NO		0		2	NO
TCGA-Q9-A6FU	N2			M0	7th	T3	Medically Treated	No	United States	-21108	Georgia	esca_tcga	Esophagogastric Cancer	Esophageal Squamous Cell Carcinoma	Atlanta	NO	Negative/no dysplasia	NO	0		177		157	57	NO	3.25	Recurred/Progressed		Distal	NOT HISPANIC OR LATINO	Endoscopic Biopsy			41516			NO	C15.5	YES	260	Symptomatic	C15.5	NO		0		28	NO
TCGA-S8-A6BW	N0			MX	7th	T2	Medically Treated	No	United States	-18944	Indiana	esca_tcga	Esophagogastric Cancer	Esophageal Squamous Cell Carcinoma	Indianapolis	NO	Negative/no dysplasia	NO		426	222			51	NO	20.37	DiseaseFree			NOT HISPANIC OR LATINO	Endoscopic Biopsy			41610		Never	NO	C15.9	YES	190	Symptomatic	C15.9	NO		0		22
TCGA-V5-AASV	N0			MX	7th	T3	Medically Treated	No	United States	-24559	NC	esca_tcga	Esophagogastric Cancer	Esophageal Squamous Cell Carcinoma	Durham	NO		NO	0	258				67	YES	10.58	Recurred/Progressed		Mid	NOT HISPANIC OR LATINO	Endoscopic Biopsy			41759		Never	NO	C15.9	YES	10	Symptomatic	C15.9	NO	80	0			NO
TCGA-VR-A8EO	N0	N0	T3	M0	7th	T3	No Treatment	No	Brazil	-18123	Sao Paulo	esca_tcga	Esophagogastric Cancer	Esophageal Squamous Cell Carcinoma	Barretos	NO	Negative/no dysplasia	NO	5	509	284			49	YES	25.79	DiseaseFree		Distal		Endoscopic Biopsy			41871	NO	Never	NO	C15.5	YES	160	Symptomatic	C15.5	NO	90	0		8	NO
TCGA-VR-A8EP	N2	NX	T3	M0	7th	T3		No	Brazil	-18942	Sao Paulo	esca_tcga	Esophagogastric Cancer	Esophageal Squamous Cell Carcinoma	Barretos	NO				474	248			51	NO	7.95	Recurred/Progressed		Mid		Endoscopic Biopsy			41892		Current	YES	C15.4	YES	210	Symptomatic	C15.4	NO	90	0		27	NO
TCGA-VR-A8ER	N1	N1	T4	M0	6th	T4		No	Brazil	-19951	Sao Paulo	esca_tcga	Esophagogastric Cancer	Esophageal Squamous Cell Carcinoma	Barretos	NO		NO	1		1475		378	54	YES				Distal		Endoscopic Biopsy			41806		Never	NO	C15.5	YES	80	Symptomatic	C15.5	NO	80	0		14	YES
TCGA-VR-A8ET	N0	NX	T2	M0	7th	T2			Brazil	-23517	Sao Paulo	esca_tcga	Esophagogastric Cancer	Esophageal Squamous Cell Carcinoma	Barretos	NO					1369		47	64	NO				Distal		Endoscopic Biopsy			41892			YES	C15.5	YES	80		C15.5	NO	90	0		17	YES
TCGA-VR-A8EU	N1	N1	T1	M1	7th	T1	No Treatment	No	Brazil	-18711	Sao Paulo	esca_tcga	Esophagogastric Cancer	Esophageal Squamous Cell Carcinoma	Barretos	NO	Negative/no dysplasia	NO	1		704		557	51	YES				Mid		Endoscopic Biopsy			41806			YES	C15.4	YES	30	Symptomatic	C15.4	NO	80	0		14	NO
TCGA-VR-A8EW	N2	N2	T3	M0	7th	T3		No	Brazil	-20902	Sao Paulo	esca_tcga	Esophagogastric Cancer	Esophageal Squamous Cell Carcinoma	Barretos	NO		NO	1		584		247	57	NO				Mid		Endoscopic Biopsy			41806	NO	Never	NO	C15.4	YES	70	Symptomatic	C15.4	NO	100	0		13	YES
TCGA-VR-A8EX	N1	N1	T1	M1a	6th	T1		No	Brazil	-23226	Sao Paulo	esca_tcga	Esophagogastric Cancer	Esophageal Squamous Cell Carcinoma	Barretos	NO	Negative/no dysplasia	NO			1480		855	63	NO				Mid		Endoscopic Biopsy			41806		Never	NO	C15.4	YES	40	Symptomatic	C15.4	NO	90	0		34	NO
TCGA-VR-A8EY	N0	NX	T3	M0	7th	T3		No	Brazil	-16255	Sao Paulo	esca_tcga	Esophagogastric Cancer	Esophageal Squamous Cell Carcinoma	Barretos	NO	Negative/no dysplasia	NO		724	563			44	NO	33.67	DiseaseFree		Distal		Endoscopic Biopsy			41871	NO	Never	NO	C15.5	YES	80	Symptomatic	C15.5	NO	90	0		32	NO
TCGA-VR-A8EZ	N3	NX	T3	M0	7th	T3		No	Brazil	-17449	Sao Paulo	esca_tcga	Esophagogastric Cancer	Esophageal Squamous Cell Carcinoma	Barretos	NO	Negative/no dysplasia	NO			293		553	47	NO	12.45	Recurred/Progressed		Distal		Endoscopic Biopsy			41871		Never	NO	C15.5	YES	40	Symptomatic	C15.5	NO	90	0		28	YES
TCGA-VR-A8Q7	N1	N1	T3	M0	7th	T3		No	Brazil	-22149	Sao Paulo	esca_tcga	Esophagogastric Cancer	Esophageal Squamous Cell Carcinoma	Barretos	NO	Negative/no dysplasia	NO	2	1117	1205			60	NO	52.23	DiseaseFree		Distal		Endoscopic Biopsy			41806		Never	NO	C15.5	YES	200	Symptomatic	C15.5	NO	90	0		87	YES
TCGA-VR-AA4G	N2	N2	T2	M0	7th	T2		No	Brazil	-18909	Sao Paulo	esca_tcga	Esophagogastric Cancer	Esophageal Squamous Cell Carcinoma	Barretos	NO	Negative/no dysplasia	NO		366	190			51	NO	18.04	DiseaseFree		Mid		Endoscopic Biopsy			41871		Never	NO	C15.4	YES	90	Symptomatic	C15.4	NO	90	0		25	YES
TCGA-VR-AA7B	N3	NX	T3	M1	7th	T3		No	Brazil	-23915	Sao Paulo	esca_tcga	Esophagogastric Cancer	Esophageal Squamous Cell Carcinoma	Barretos	NO	Negative/no dysplasia	NO		342	822			65	NO	6.8	Recurred/Progressed		Mid		Endoscopic Biopsy			41871	NO	Never	NO	C15.4	YES	200	Symptomatic	C15.4	NO	90	0		27	NO
TCGA-VR-AA7D	N3	NX	T3	M0	7th	T3		No	Brazil	-21468	Sao Paulo	esca_tcga	Esophagogastric Cancer	Esophageal Squamous Cell Carcinoma	Barretos	NO			5		419		279	58	YES	8.02	Recurred/Progressed		Mid		Endoscopic Biopsy			41892		Never	NO	C15.4	YES	90	Symptomatic	C15.4	NO	90	0		13	NO
TCGA-VR-AA7I	N0	N0	T4	M0	7th	T4		No	Brazil	-25855	Sao Paulo	esca_tcga	Esophagogastric Cancer	Esophageal Squamous Cell Carcinoma	Barretos	NO	Negative/no dysplasia	NO	5		1141		484	70	NO				Mid		Endoscopic Biopsy			41871	NO	Never		C15.4	YES	80	Symptomatic	C15.4	NO	90	0		15	NO
TCGA-XP-A8T6	N1			M0	6th	T2		No	Brazil	-19886		esca_tcga	Esophagogastric Cancer	Esophageal Squamous Cell Carcinoma		NO	High grade dysplasia	NO	10		1546		763	54	NO				Distal	HISPANIC OR LATINO	Endoscopic Biopsy			42030		Never	NO	C15.5	YES	180	Symptomatic	C15.5	NO	90	0		14	NO
TCGA-XP-A8T7	N0			M0	7th	T2		No	Brazil	-23375		esca_tcga	Esophagogastric Cancer	Esophageal Squamous Cell Carcinoma		NO	Negative/no dysplasia	NO		1254	1152			63	NO	41.2	DiseaseFree		Mid	HISPANIC OR LATINO	Endoscopic Biopsy			42030		Never	NO	C15.4	YES	150	Symptomatic	C15.4	NO	90	0		9	NO
TCGA-XP-A8T8	N1	N1	T1	M0	7th	T1		No	Brazil	-18048		esca_tcga	Esophagogastric Cancer	Esophageal Squamous Cell Carcinoma		NO	High grade dysplasia	NO	7	437	930			49	YES	14.36	DiseaseFree		Mid	HISPANIC OR LATINO	Endoscopic Biopsy			42032		Never	NO	C15.5	YES	70	Symptomatic	C15.5	NO	90	0		10	YES
TCGA-Z6-A8JD	N0			M0	7th	T3		No	Russia	-19523		esca_tcga	Esophagogastric Cancer	Esophageal Squamous Cell Carcinoma	Saint petersburg					20	148			53		3.42	DiseaseFree		Mid	NOT HISPANIC OR LATINO	Other method, specify:		Surgical Resection	41871	NO			C15.9	YES	140	Symptomatic	C15.9	NO	90	0		19	NO
TCGA-Z6-A8JE	N1	N1	T3	M0	7th	T3		No	Russia	-20855		esca_tcga	Esophagogastric Cancer	Esophageal Squamous Cell Carcinoma	Saint petersburg					0	108			57		2.1	DiseaseFree		Proximal	NOT HISPANIC OR LATINO	Other method, specify:		Surgical Resection	41871				C15.3	YES	150	Symptomatic	C15.3	NO	80	0		9	NO
TCGA-Z6-A9VB	N1			M0	7th	T3			Russia	-19470		esca_tcga	Esophagogastric Cancer	Esophageal Squamous Cell Carcinoma	Saint Petersburg					15	126			53	NO	1.31	DiseaseFree		Distal	NOT HISPANIC OR LATINO				41956				C15.5	YES	140		C15.5	NO		0
TCGA-Z6-AAPN	N0			M0	7th	T3			Russia	-20926		esca_tcga	Esophagogastric Cancer	Esophageal Squamous Cell Carcinoma	Saint Petersburg					18	181			57	NO	2.66	DiseaseFree		Distal	NOT HISPANIC OR LATINO				41956				C15.5	YES	280		C15.5	NO		0		11
[truncated: 59 more columns]
